# Supplementary material for: Global protein profiling of human milk using pre-enriched RNA-sequence libraries
Source: Sci Rep. 2026 Mar 3;16:11827. doi: 10.1038/s41598-026-41374-w (PMC13066517; doi:10.1038/s41598-026-41374-w)
Supplement: Supplementary file 2 — Supplementary Material 2 [file 41598_2026_41374_MOESM2_ESM.xlsx]

## Sheet: 20250902_OLS_input
	Sample_time	2MO	1MO	3D	2MO	2MO	2MO	3MO	1MO	3MO	3MO	3MO	2MO	1MO	3MO	3D	1MO	3D	3D	3D	3D	3MO	3D	1MO	2MO	1MO	3D	2MO	1MO	3D	1MO	1MO	2MO	3MO	3MO	3MO	1MO	2MO	2MO	2MO	1MO	3D	3D	3MO	1MO	3D	2MO	3D	3MO
	Siblings_yes_no	1	1	1	1	2	2	1	1	2	1	1	1	1	1	1	1	1	2	1	1	2	2	1	2	1	1	1	1	1	1	1	1	1	1	1	2	1	1	1	2	2	1	1	1	2	1	2	1
	BMI	26.079	27.4286	24.0588	26.1224	20.3954	37.8329	40.1633	26.4463	25.0593	26.4463	21.9671	26.4463	31.0979	27.4286	34.0203	21.9671	26.6436	37.0264	26.079	23.0469	37.8329	21.6041	26.1224	25.0593	23.0469	21.9671	23.0469	30.4688	31.0979	25.0593	38.2653	22.719	30.4688	25.0593	26.6436	20.3954	24.0588	26.6436	34.0203	37.8329	25.0593	30.4688	22.719	24.0588	37.8329	25.0593	46.4509	24.0588
	Sequence/Barcode ID	JESF01R01	JESF02R01	JESF03R01	JESF04R01	JESF05R01	JESF06R01	JESF07R01	JESF08R01	JESF09R01	JESF10R01	JESF11R01	JESF12R01	JESF01R02	JESF02R02	JESF03R02	JESF04R02	JESF05R02	JESF06R02	JESF07R02	JESF08R02	JESF09R02	JESF10R02	JESF11R02	JESF12R02	JESF01R03	JESF02R03	JESF03R03	JESF04R03	JESF05R03	JESF06R03	JESF07R03	JESF08R03	JESF09R03	JESF10R03	JESF11R03	JESF12R03	JESF01R04	JESF02R04	JESF03R04	JESF04R04	JESF05R04	JESF06R04	JESF07R04	JESF08R04	JESF09R04	JESF10R04	JESF11R04	JESF12R04
	ACGTCTCTTCGACGGCATATCATAGCAATTTGTTTC	605602	127375	1019652	402828	974640	224219	62115	86257	725812	329495	76808	183196	81420	302335	68269	576880	248032	130656	504026	2162126	221503	161019	110182	1406216	425077	181698	457876	376941	96044	927832	314213	31021	369833	77159	127086	320392	540767	224058	122610	735487	66190	752857	189400	709756	120352	312234	95277	1555298
	TGTCCCTCGGACTAGACTAACGACCGACATCAGTAC	669966	262976	1337	435229	397333	4479	321306	1047	334429	357525	6183	196948	648858	3785	27109	791932	414	2151	1810	667	274195	46399	349196	633881	437533	291069	547699	501160	236585	240015	785488	170063	9250	670660	328352	410847	491203	526713	361311	338033	1202	139909	498438	312069	158006	440333	950	337954
	GCTTATCGTGTCTTGGTACTGTCAGCACATACTATG	65242	86109	136466	124808	63791	46073	136262	169936	29313	177906	62128	259742	66094	75723	535290	122246	345156	405171	396655	90072	62391	364962	117877	64854	122758	137951	96926	76842	184951	100195	58050	422321	92738	169680	94661	92905	48547	128178	230764	57253	352173	223891	79825	85729	339653	152180	304470	21392
	CGTCGAATTTATGCGCAAAACGATATCGCGTTGTCT	424468	130106	47195	194750	252084	212905	184160	35877	240881	143059	272866	126313	423461	155373	7936	475166	11213	67996	44292	24411	158292	18974	154363	456978	209759	120238	257069	254353	110583	86132	422342	68516	387761	240947	188755	261260	207602	280982	191784	202205	33806	43330	286927	145094	71910	217513	27593	207567
	CCGACCTTAGTCAATCACTTCGTTCGATGAATAGCA	35829	18405	3462	24535	5863	13989	17003	3647	8172	22122	26382	9193	24327	39355	1554	67586	2396	6239	9673	1711	23204	3759	24339	29112	12450	14577	30449	26975	26014	11897	50830	8751	54316	21765	19765	6334	17521	48545	30911	25221	3079	8683	11652	16254	11142	21219	5030	13235
	TCGAATTGATGAGTGAATAACTATATCGAGTGTATT	53548	1383	457	22546	28757	1702	20246	346	27175	12175	37871	13197	65845	27226	66	76697	120	10734	416	350	26504	2941	22787	61435	26964	21419	38509	50009	19335	11642	76071	11755	61420	12027	27547	31503	1746	38978	30691	35346	292	355	40398	21154	12016	26240	4336	24630
	GTCGAATTGATGCCACAATATGGATATCTACACGTC	36932	11282	2924	15512	16033	15062	12720	2320	16395	12232	21140	7798	38231	17503	812	46525	926	5793	4537	1728	15958	1520	14743	35508	15898	12561	26562	25827	10596	7634	47513	6751	42408	16451	17139	17581	15786	28133	18751	19868	2554	3785	24634	12376	6457	20929	2238	14784
	CGGGAATTTATGCGGTCATACCGATATCCCAGGTCA	45084	13798	3348	16893	22231	16544	15159	2862	19149	9045	23280	9572	51531	17310	561	50523	781	7597	2960	2001	17659	1596	15420	39833	19150	13299	24379	30453	11526	6088	46386	7609	38597	8628	16484	20552	15093	25170	17485	20931	2001	2357	23592	13393	8073	15352	2656	15350
	CACGACCTTGCATTTGCCTCGTTCGATTGATTGACT	24804	13134	2342	17105	4192	9601	11615	2663	6518	13760	19213	6825	19400	27737	1040	49522	1696	4797	6307	1269	16715	2820	17107	22972	8373	9865	20390	19646	19907	7736	36864	6138	36550	10345	14469	4791	10936	33779	23093	18916	2139	5329	7087	11297	8507	13158	3933	9358
	CACAAATTTATGAACGAATAGTTATATTGCGTTGTA	35540	10770	2698	13650	17390	14380	12331	2486	17204	7540	23417	7888	40945	16738	572	47402	716	6294	2653	1690	16377	1509	13302	37178	16199	12522	23707	28761	10768	6209	46217	6834	39218	7653	17327	18784	13494	25292	18362	21439	2057	1996	24670	12326	7107	15526	2267	13854
	GTCTAACTGTCGGAGGTACTGTCAACACATACGATG	6718	11609	19470	15858	9196	5734	20568	24240	3673	22265	6488	36433	7409	6674	49558	11072	38165	45502	47239	10795	6352	43861	12306	7126	14818	13690	8555	6960	19924	10153	3830	47845	7175	20541	9896	10993	4885	12045	24742	4956	35411	25934	7624	9262	37989	13678	37502	1918
	GGTTTCAATGTCCCGGTACTGTCATCACATACAATG	3828	5113	7570	7319	3703	2563	7967	9400	1634	10243	3244	14191	3917	3884	28026	6654	17932	21758	21856	4862	3361	19684	6013	3540	6385	7218	5006	4118	9599	5215	2688	23069	4797	8430	4821	4873	2594	6751	12310	2878	18401	12256	3992	4412	18570	7350	16663	1003
	CACGCTCTACGCAATGTATTTGCGATGCCAACACGC	27851	8732	1855	11389	4204	6565	5698	1278	2813	10429	14114	3379	11524	19728	569	32772	1258	1950	7432	1384	10046	2174	11501	9131	5644	7457	12661	12764	5680	6106	17063	5005	22647	4337	7865	2720	7124	15262	10206	11309	999	3057	6754	5719	2604	9808	1561	5995
	TAAAAGCGTCGGGCCGTACTGTCAATACATACAATG	1181	1530	2555	2186	1549	853	2670	7961	392	7106	1219	4250	3279	724	28460	1937	5498	5849	15946	1061	2298	18413	1959	2343	3096	6654	4121	2914	7288	4087	2079	9432	3524	2745	1677	1489	2220	5015	10132	1961	19477	9939	1409	1048	14673	2231	14476	1113
	AAATTTCCCTAAATTGTAGGCAGGTACACCGTACCC	9363	6867	847	7921	1354	2834	1536	837	1530	9544	9704	1828	4288	16737	749	20662	981	1137	6756	1103	4962	449	12458	6172	2749	5486	15996	7641	5381	3105	11235	2699	20880	5175	6731	728	5000	13951	3661	2573	1718	3374	3323	2282	1290	5542	1015	1447
	TAGAACTACCTCGTACTCGCGAGATGTCGACGAAGC	16621	5851	1054	7095	2385	3715	3280	706	1994	6289	8748	2060	8174	12739	433	21487	708	1383	5292	948	5936	1311	7677	7193	3560	5568	8331	9831	4459	4428	12295	3297	14887	2630	4386	2020	4161	9338	6674	7858	684	2077	4192	3336	2218	6565	1321	3402
	AACCGGCACAAGTACGTCCGGCGAGCTACGACGTTG	16177	5532	1200	6903	2468	3280	2955	688	1884	5946	8030	2005	8189	12183	494	20827	834	1574	5510	1079	5148	1382	7427	6752	3709	5901	8550	9377	4407	4821	11982	3373	14196	2549	4206	1841	3878	8617	6664	7205	690	2204	3613	3450	1979	6347	1255	3312
	CTTATGCCCCGTTCTACAGTCGACATATTACGTGTC	8343	3025	766	3710	1325	2426	2235	696	1374	3460	5154	1495	4593	8045	603	11757	696	1081	3239	672	4108	1157	4289	4241	2103	3221	5272	5382	2731	3037	7510	2490	10175	1915	3349	1332	2438	6282	4637	5158	683	1440	3304	2143	1686	5502	1067	2037
	GGCTGTCATCCTGCTTAGCAGTTCGTCTGACTAACA	10277	2902	627	4571	1756	2514	1252	215	1798	3400	3166	762	4407	3257	231	15935	360	932	3009	381	1281	453	4487	4982	2459	4496	6994	7219	2592	4073	10134	2178	13011	1978	2546	1450	3455	7445	4776	5520	496	1490	4409	2120	787	6954	293	2649
	TAGAACTGCGTTATGCTCAACGATGTCGACGAAGCC	8667	2842	658	3986	1445	2359	2132	415	1345	3386	5359	1311	3946	6773	267	10364	418	892	2531	469	3373	722	3967	3412	2043	2735	4722	4999	2113	2317	6587	1664	8295	1870	2811	1366	2753	5557	4121	4417	417	1122	3157	2200	1310	4100	670	2240
	TGATTCACGCCGACAACGATTCCTTCGGTTTGCCGC	5255	1420	417	2848	1266	1457	535	102	1207	1942	1296	352	2058	1408	128	9892	180	637	1689	186	500	189	2748	2671	1427	3147	4460	4240	1184	2642	5857	1091	7317	1170	1324	838	2552	4203	2341	2529	306	1119	3563	1201	313	4741	112	2061
	AATCTGAGTTTGACTCTGAGGAGCTACGGCGTTGGT	5573	1855	386	2485	804	1308	1092	251	547	2254	3283	677	2392	5581	204	8800	371	529	2021	309	2452	528	2839	1902	1184	1952	3441	3534	1366	1518	4973	1289	6546	1021	1915	653	1529	4210	2893	3047	214	751	1731	1458	648	2556	393	1404
	TTTCGCACCGTTCTACAGTCGACGAATATTTAGTTG	5464	2012	584	2594	902	1370	1370	456	731	2353	3201	999	2700	4617	273	7265	475	686	2244	448	2166	813	2895	2263	1505	2157	3198	3490	1809	1742	4442	1571	5316	1174	1726	825	1480	3331	2681	2777	390	966	1675	1332	1108	2615	745	1176
	CTTCATGGAACTTATCGTAGTGCATCAACTGCGATC	4408	1267	217	1635	603	974	789	157	615	1952	1766	403	1804	2871	87	4257	156	254	1179	222	1182	222	1553	1647	1206	1051	2750	1462	1427	601	3586	582	3909	441	1612	464	887	3094	1506	1356	191	423	1119	705	348	1576	195	800
	TATGAACTTATGCGCTTTAACGATATCATAATTTCC	4848	1644	363	2109	2320	2046	1802	360	2246	1480	3303	1149	5425	2660	83	6678	104	804	472	201	2314	210	1967	4878	2215	1972	3667	4270	1553	981	7180	970	5882	1734	2515	2741	2061	4145	2766	3094	340	401	3756	1765	941	2785	317	2066
	CGATCGTGACATCGTCTGTCTTCGTCTAATAGATAC	5404	1460	270	2090	758	1427	1177	212	645	1967	2956	761	2265	4185	60	6529	223	391	1354	245	2166	390	2096	2081	986	1312	2693	2631	1138	1340	3866	970	5503	1118	1742	557	1626	3522	2396	2735	202	603	1907	1169	311	2940	175	1423
	TATCGACGAGCATGTGTTATGACTTAGAATTTATGC	5114	1595	323	1948	633	1099	902	245	591	1720	2543	611	2216	4011	121	6287	257	399	1412	238	1753	400	2121	2097	982	1611	2685	2645	1310	1319	3656	977	4789	766	1384	614	1128	3081	2272	2432	204	530	1356	1084	622	2356	347	1030
	AGCTTATTTTGCACCGTTCTACAGTCGACAATTTAA	5221	1631	263	1983	673	1147	930	262	693	1764	2716	646	2084	4138	129	5816	181	307	1277	228	1854	368	1942	1986	918	1466	2607	2642	1170	1316	3598	952	5162	751	1522	549	1258	3641	2172	2707	204	577	1624	1128	578	2889	380	1165
	GACATCCGTTTGCGTGGCAGGTCTTCTGACCACCAA	4193	1043	271	2040	805	1056	419	75	754	1540	1153	279	1551	1163	137	7835	154	515	1300	133	352	157	2182	1912	1007	2288	3314	3129	977	2076	4263	939	6117	900	972	577	1775	3355	1842	2214	251	851	2382	979	294	3658	106	1443
	TCACTTATCTGTACGTCGTGAGCTCTCGCACTGTTT	3000	753	297	1654	915	843	242	54	953	1193	742	190	1024	735	112	6376	97	584	999	135	274	85	1839	1645	875	2447	3061	2809	722	2140	3580	696	5087	823	797	534	2324	2604	1341	1688	226	1006	2947	807	195	3796	64	1867
	CTCTGTACCGTTCTACAGTCGACAGACCGTGTGTTG	4653	1417	226	1882	516	1056	842	226	471	1666	2374	531	2038	4094	109	6235	201	380	1378	274	1939	385	2263	1655	944	1453	2542	2687	1082	1220	3483	976	4850	785	1368	491	1173	2932	1926	2485	159	532	1333	1075	449	2012	238	1048
	CTGCCCGGCAGTCTCTCTGACCGGCAGTTTGGCGCA	4117	1083	253	1971	865	943	404	75	836	1316	1065	248	1680	1046	106	7100	114	421	1096	117	417	103	1973	1832	1120	2152	3096	3048	840	1753	3982	823	5435	904	974	702	1789	2853	1713	1825	186	696	2252	840	247	3217	90	1270
	CAGGTGCTCGGTGCAGGCGACTGTGCGGAACTGAAT	4128	727	402	1510	1246	1463	1953	304	820	3043	3329	798	1358	1952	157	3868	157	262	635	131	1329	211	1178	2304	1260	623	2365	1581	1426	686	2654	625	3449	1019	1925	647	2187	3765	1789	1136	128	455	1791	2277	402	2401	206	2948
	TAGAACCGTGACGTACCCTTGCACGGTCGACGAAGG	4321	1528	395	1934	714	1049	1064	272	567	1730	2271	690	2050	3253	165	5168	268	454	1522	240	1602	530	2015	1758	1005	1384	2101	2374	1135	1149	2914	1004	3656	792	1215	610	1064	2405	1782	1898	224	588	1077	896	648	1767	445	840
	GTCGCCCTCGGATACAGACTAACGACCGCGACTGGC	2675	1021	343	2129	827	1072	1100	194	673	2573	1174	382	1605	1435	124	3388	137	483	861	153	872	120	1591	1795	1532	1242	3237	1846	763	1417	3682	712	4120	8044	1138	742	1905	3038	1228	863	442	1030	1649	1046	400	2534	209	872
	AGCCAGTTTAACTTGACTGTTTTGGTGAGATACGTT	3708	1293	231	1601	577	841	676	154	381	1460	2236	436	1933	3614	118	5502	209	342	1213	192	1469	342	1840	1361	794	1575	2241	2405	1036	1103	3256	833	4090	641	1282	398	1011	2661	1782	2047	177	463	1082	887	494	1611	274	901
	AACAGACGCGCCTTATATGGCCCTGCGAGATACGTC	4203	1479	270	1851	599	983	839	186	424	1650	2395	524	1904	3375	106	5996	211	338	1236	174	1587	332	2013	1537	827	1289	2112	2241	942	993	3086	812	3930	664	1224	409	1073	2665	1829	2038	176	465	1194	931	451	1581	278	937
	TCATTCTGCACGTCGTGAGCCCTGCCTCTCACTATC	2715	638	222	1468	692	668	232	51	693	1006	646	183	881	603	102	5190	90	534	968	95	212	97	1566	1302	751	1985	2551	2312	534	1601	2926	720	4523	802	746	487	1896	2091	1267	1362	227	811	2544	647	219	3092	64	1169
	GACTCGATCGACGAACGTAACGCGATTTAGAATCGA	3857	1108	242	1534	546	863	831	186	421	1488	2219	492	1492	3165	88	4795	170	303	1052	195	1506	298	1633	1347	740	913	1743	1855	740	945	2762	720	3772	616	1141	397	1090	2476	1557	1919	120	471	1205	862	430	1712	260	984
	AACGGCCATACATCACGTGCCGCGAGCTACGTCTTT	3806	1280	259	1694	572	910	790	173	349	1534	2205	485	1678	3269	78	5330	185	299	1218	203	1653	341	1870	1267	813	1257	2139	2290	957	963	3015	793	3855	676	1276	434	1124	2694	1770	1989	143	509	1107	966	460	1460	233	921
	TAGAACTCGGTTAGTCTTGGCCGTTGTCGACGAAGC	4051	1338	323	1754	692	1075	903	226	473	1679	2207	547	1777	2911	105	4614	171	338	1211	232	1515	311	1728	1526	926	1229	2054	2100	934	961	2638	773	3456	741	1158	557	1165	2213	1617	1828	190	481	1154	949	466	1469	295	911
	TAGAACTTGCCGAACAAGGGGCATGTCGACGAAGTG	3162	1104	260	1483	544	881	800	197	326	1489	2050	526	1157	2866	159	4325	209	344	1239	222	1459	388	1655	994	773	1084	1867	1916	737	748	2557	763	3334	661	1089	447	1031	2289	1682	1731	159	549	1175	893	540	1490	372	913
	TCATTCATTCTGATCGCGCAGTTTCTCTGACCGACA	3281	793	189	1438	539	826	336	57	580	1040	813	200	1320	914	65	5611	94	286	939	109	369	109	1449	1514	790	1658	2349	2528	725	1315	3482	674	4296	634	865	465	1237	2518	1571	1716	156	531	1674	639	209	2590	78	905
	GGAACACGCGCTCAGCACACGTTGTCGGACTACCGC	3644	1160	226	1501	583	917	808	154	534	1311	2021	487	1735	3215	120	4722	203	303	1125	210	1436	337	1569	1607	746	1183	1928	2018	877	1082	2796	738	3704	689	1170	460	862	2472	1694	1938	163	468	1184	840	504	1853	284	855
	GGATCGATATCATCCTTGCTCGTGGTCTAACAGATA	3391	826	179	1363	477	870	755	159	356	1159	2004	446	1359	2916	40	4538	171	215	921	161	1431	248	1486	1206	619	832	1782	1727	689	830	2749	666	3961	626	1132	382	983	2615	1841	1932	140	421	1279	773	236	1869	138	925
	GTCGACGAAACGCTAATGTATTTAGAACAAGCGTTG	3738	1033	271	1445	530	840	728	146	428	1256	1821	432	1690	2789	83	4701	179	272	1039	221	1447	271	1566	1465	732	1069	1735	1959	850	944	2545	668	3535	580	989	409	870	1956	1504	1840	123	427	1031	781	401	1578	265	790
	ATCGCGAACATAAGCGTTGGTGCGAATAGATATCAT	3426	904	217	1481	491	743	771	167	255	1433	1919	452	1008	2669	73	3810	181	249	958	152	1347	267	1555	715	554	843	1654	1658	657	713	2311	726	3413	572	987	311	1008	2303	1641	1791	112	419	1126	917	344	1593	212	869
	TTCACATGCAGTTTCTCTGCTAAAGTAACGTTAGCG	2555	723	167	1265	524	623	226	58	529	924	657	141	999	715	90	5481	108	363	902	78	267	92	1490	1103	634	1949	2492	2313	656	1385	2810	582	3943	546	691	350	1288	2113	1144	1239	152	619	1678	581	163	2471	59	856
	TACAAATGGCAACGTCACGTCGAAGACACGTCACGT	3450	1210	342	1744	486	728	810	229	253	1749	1942	506	1056	2980	156	4692	223	485	1569	259	1440	459	1811	893	754	1375	1890	2057	951	759	2476	928	2999	594	810	455	969	1919	1485	1787	205	618	1020	908	595	1220	356	702
	ATCGACGAGCTTCGTAGGGAGACTTAGAATCTTATC	3575	1097	283	1445	618	783	639	170	526	1219	1718	414	1543	2459	70	4127	125	227	949	256	1199	278	1371	1570	717	1011	1697	1757	779	938	2366	622	3054	435	884	430	921	1893	1324	1762	117	442	940	762	388	1439	199	980
	TTCCTTGGACTAGACTAACAACCAAAATGTCGCACC	2074	694	227	1248	835	904	740	177	740	1223	1185	415	1829	1137	73	2887	80	423	391	116	900	92	1068	1755	1193	919	2090	1784	625	823	3123	497	2985	2505	986	949	1425	2027	1191	1048	237	398	1576	870	403	1602	148	824
	AAGTCACGTATGCCGTGACGGAGCTACGACGTTGCT	2971	1058	288	1392	516	770	578	194	330	1267	1682	453	1169	2461	78	3850	184	299	977	237	1205	304	1522	957	736	992	1738	1715	678	798	2290	702	2922	585	968	404	929	1936	1334	1418	126	480	817	773	315	1117	228	837
	TGGTCTTCTCACCAAAGGTCGCAGTCGAATAGATAT	3389	985	161	1291	448	840	603	125	392	1152	1800	389	1518	2575	59	4209	137	253	832	152	1106	201	1321	1292	626	983	1725	1857	790	880	2519	652	3361	550	1021	360	875	2302	1596	1741	146	374	1002	755	349	1780	218	779
	AACGATCAAACCTTTTTGGTGTCGCGAGCTACGTTC	3327	1058	212	1409	444	720	622	146	289	1263	1660	380	1495	2642	56	4837	127	256	974	147	1284	274	1570	1085	665	1044	1702	1738	732	777	2444	640	3047	478	944	341	934	1959	1343	1490	103	400	856	711	356	1043	225	673
	TCTGATGAACAGTTTCTCTGACTTCACAGGTTGGTA	2535	645	147	1180	469	565	205	35	434	854	679	147	1052	703	76	5170	102	317	878	85	234	94	1381	1062	649	1657	2315	2212	645	1309	2820	557	3744	512	549	307	1060	1918	1082	1263	143	531	1455	531	179	2183	53	756
	GTCATCATCACCTGTCTTGTGTGCGAAGAGATATCA	3217	836	177	1269	404	698	656	166	280	1164	1733	370	1094	2589	51	3679	139	229	960	146	1256	275	1410	852	526	765	1535	1647	626	740	2319	592	3175	572	947	266	938	2111	1485	1671	110	345	973	820	265	1459	158	747
	TAGAACCTCGCGCCGCAAGAGGTCGACGAAGCATTG	2397	969	436	1397	468	680	821	302	283	1437	1491	604	946	1937	207	3040	327	485	1409	274	1107	596	1392	777	710	915	1326	1381	809	688	1607	847	2195	686	845	469	800	1529	1343	1158	256	609	902	723	657	1035	512	612
	TGTCGACGAAGCACAAGGCATTTAGAACTAATGCAC	3444	1052	234	1430	566	813	713	155	475	1322	1661	424	1536	2194	76	3829	145	252	906	196	1236	250	1380	1338	700	867	1564	1586	738	824	2009	571	2774	553	957	386	921	1765	1237	1352	140	413	847	627	396	1282	230	692
	GATCGTCCGTACGTACACGTACACTATACATTCATC	2513	1153	403	1281	574	847	1066	408	458	1336	1425	775	1358	1680	149	2713	299	418	985	203	985	517	1228	1147	776	880	1167	1208	762	766	1503	826	1959	580	925	550	763	1462	1195	1113	308	477	830	620	554	1171	487	601
	GATCGACGAAACAGCGATTGTATTTAGAATCTTTGC	3311	952	182	1298	422	665	580	100	359	1105	1552	317	1509	2166	65	3830	145	228	860	144	943	236	1253	1349	617	876	1399	1510	694	788	1960	513	2443	436	825	305	769	1746	1128	1358	88	360	767	585	306	1207	156	622
	CCCTTCTCCCCGTTCTACAGTCGAAGATCGGTGTCA	2578	707	139	972	369	653	527	108	353	934	1500	292	1204	2350	73	3720	127	211	724	151	1222	239	1272	1091	539	792	1493	1620	632	779	2223	544	2986	426	802	311	790	1884	1235	1409	127	295	799	549	283	1332	184	611
	AACTGCCATTATCCGTGCAGCGAGCTACGACGATTG	2851	1003	230	1243	487	657	659	203	376	1135	1417	490	1369	2102	109	3538	248	297	949	176	993	333	1348	1103	684	1013	1431	1590	830	826	2029	729	2532	526	823	404	639	1570	1228	1188	167	457	752	574	444	1116	289	584
	GTCGACGAAGCTAGCATACAGCATTTAGAACTTGTG	3017	856	166	1144	378	625	578	115	367	1052	1530	351	1433	2217	75	3622	128	223	858	168	1031	213	1231	1203	597	883	1516	1463	688	763	1990	564	2777	475	869	291	707	1713	1119	1331	143	374	733	631	342	1079	203	602
	AACCGAACGTAAATTGGTTCGGGGAGCTACGACGTT	2501	948	218	1139	361	528	524	136	183	1086	1462	339	1152	2220	94	3872	176	278	998	158	1095	262	1467	724	615	953	1569	1523	708	648	2158	614	2589	482	824	292	672	1746	1200	1312	118	401	644	671	353	918	223	557
	ACCATCGTTTTCCTATCGGATGATGCGAGATACGTT	2702	910	183	1221	399	573	461	151	201	1043	1480	302	1109	2222	90	3904	149	229	852	136	1082	252	1395	773	618	972	1503	1608	617	659	2056	595	2462	402	689	254	693	1763	1164	1401	98	339	678	742	320	863	184	618
	GTGAATTTATGCGCGAATATCGATATCGCGATGATT	2225	682	185	1018	1173	961	831	178	1160	618	1614	524	2715	1141	35	3208	58	450	251	142	1210	97	1007	2608	1102	904	1673	2120	754	524	3274	478	2903	855	1232	1367	1088	1814	1443	1592	167	209	1811	979	488	1264	179	1068
	ATTGCATTGTCCTTTATGGACGCAGGAGACACGTTC	2967	893	203	1232	394	637	599	110	296	1033	1506	383	1338	2289	65	4018	106	203	771	139	1056	226	1286	1084	601	803	1340	1535	607	640	2015	527	2561	451	784	295	736	1758	1041	1241	79	298	699	523	315	1053	162	568
	CACGGACGCGCACTCGATGGTTACCGCTTTTGCGGC	3100	887	220	1210	455	707	565	143	433	1130	1387	372	1344	1965	38	3504	145	235	813	190	976	215	1114	1448	613	844	1416	1484	671	779	1852	516	2387	502	772	319	786	1662	1090	1271	139	368	723	618	298	1282	178	712
	AACCACCTGAATATAGTGGGGAGCTACGGCGTTGGT	2439	811	152	1056	384	531	517	128	217	885	1411	322	1079	2425	98	3759	155	248	889	138	1060	234	1203	903	542	890	1461	1625	647	642	2129	502	2686	426	839	270	621	1838	1213	1319	94	345	822	598	310	1115	161	565
	TAATCGCATTGCACCCCGTTCTACAGTCGATGCAAC	2526	759	199	1248	421	638	617	139	224	1039	1379	388	843	2234	85	3295	175	251	876	161	1171	274	1187	718	467	777	1298	1448	590	603	1764	552	2468	488	840	275	707	1786	1164	1352	110	316	779	654	280	1096	200	634
	TGTTTGATTCGCGACATCTGTGCGACAACCCTATGT	1354	854	210	1098	270	568	791	240	404	1150	1032	542	1074	1828	152	3019	186	437	505	104	986	245	1053	1199	669	728	1476	1252	1290	579	2346	512	2461	1133	844	348	705	2177	1499	1055	241	536	526	697	685	1070	345	501
	TGAAAGCCAGCACTTGATGCTACGTAGTACCTGGCC	3086	729	171	1247	303	692	408	92	446	733	1586	289	1574	2163	31	3604	118	238	915	192	953	193	1249	1458	653	987	1416	1507	907	782	2458	508	3058	488	816	332	725	1692	1262	1638	122	307	910	469	252	1491	159	597
	AAGATGCGTAACGTAAAGGGTCATCGGAGATACGCC	2926	957	169	1212	373	635	498	140	253	1041	1478	373	1310	2121	57	3774	129	208	774	114	967	195	1214	1000	590	850	1305	1391	569	609	1941	512	2390	394	779	262	710	1730	1099	1219	94	278	689	602	315	891	177	593
	TAGAACCGCAAATACGTCACGAGTGGTCGACGAAGC	2515	985	217	1277	453	684	596	133	268	1152	1469	343	1047	2060	93	3187	142	262	900	167	1080	251	1269	820	576	879	1366	1413	684	626	1860	518	2418	516	785	358	846	1686	1113	1297	114	374	847	672	355	947	210	619
	TCACTTATCTGCACGTCGTGTCCCAACCGCGCATCC	1865	518	133	980	434	548	218	41	439	697	565	135	748	554	53	3722	64	239	627	58	230	81	1005	971	544	1139	1588	1626	414	971	2220	453	3059	463	565	308	923	1687	1002	1076	138	423	1459	440	160	2018	57	715
	CTTGCGTGAAATCGTTGCTTTACGGTACCCCAACAG	2013	759	182	1064	331	547	443	126	176	941	1429	264	898	2264	102	3539	212	290	846	126	1103	276	1251	609	509	923	1390	1421	602	606	2015	561	2664	440	854	249	726	2042	1255	1223	114	321	734	633	305	936	224	494
	TAGAACCTGCATTACGCATTTGCCGGTCGACGAAGC	2798	884	183	1212	383	652	568	114	258	1126	1467	304	1106	2144	72	3231	96	226	801	143	1012	230	1219	925	469	760	1357	1381	571	593	1739	456	2415	459	757	317	725	1632	1037	1094	113	334	723	513	337	984	155	596
	TCCTGCTAACCAGGTCTTCTGAGCTACAGTAGTGAA	2526	769	268	1249	549	678	329	95	524	961	672	230	1008	576	112	3555	111	369	791	100	223	138	1112	1126	718	1152	1606	1486	610	1013	1974	563	2589	554	592	414	939	1637	1023	974	219	558	1212	502	214	1617	97	735
	AGAGCGTTGAACTGAACTGTTCGCTGGAGATACGTC	2483	1007	254	1180	444	647	681	158	347	1152	1511	445	1283	1761	119	3153	174	278	735	113	949	307	1219	987	664	806	1272	1183	654	633	1628	612	1989	479	813	330	726	1537	965	1039	131	370	749	650	376	793	299	578
	GTCGACGAATGCATACTATGCAATTTAGAACTTTAC	3085	861	214	1148	454	755	591	102	445	1016	1429	285	1301	1857	65	3339	103	160	673	169	885	185	1086	1297	570	685	1277	1392	642	680	1856	456	2597	346	819	303	773	1726	1068	1337	92	328	733	615	292	1187	169	738
	ATCATCGAGTCCAGCACTAGTTGCGGTAACTACTTC	2448	874	184	1048	403	651	589	177	270	954	1365	419	981	1873	70	2941	175	220	706	141	963	272	1077	932	605	718	1225	1215	576	634	1744	545	2294	481	796	304	683	1536	1146	1052	113	305	750	538	313	1152	256	554
	TTGTTCGATCAGTTACGCAACTGCGACCCTACTGAC	1329	798	237	1102	307	573	748	303	306	1172	935	535	1023	1588	138	2557	209	394	465	104	825	220	1027	1073	602	683	1457	1194	1105	597	2081	512	2155	1416	802	341	791	2035	1345	858	252	489	562	619	631	1018	313	398
	TAGAACGGTTGTGCTAAACACGTCGACGAAGTCGTT	2633	820	196	1096	354	555	502	117	196	1103	1346	326	905	1954	64	2983	114	213	808	119	814	216	1200	625	471	774	1261	1384	544	516	1735	490	2357	406	631	323	639	1552	1175	1183	76	355	677	584	346	988	174	535
	CTCACGTTTGAATCCGTTGCTTTACGTGCCCTGACC	1946	657	149	1047	332	531	425	106	237	877	1273	260	906	2180	89	3574	147	236	744	128	1137	237	1151	670	453	822	1408	1357	555	614	2001	476	2458	445	918	229	716	1960	1091	1353	115	321	777	631	295	870	184	621
	AATCCGAGAGCAATTCGGAGGAGCTACGGCGCTGGT	2256	762	145	985	310	541	437	104	218	838	1306	296	1057	2086	87	3610	152	219	766	126	1002	192	1165	782	526	782	1289	1403	580	612	1906	491	2695	389	736	251	609	1578	1138	1236	110	300	637	557	273	1004	190	524
	GCGAATGCGCCTGACGAGCAGGTCTTCTGCCTCGCA	2136	501	132	1051	472	479	170	25	413	641	398	117	667	400	50	3896	60	327	636	67	177	73	1093	847	538	1374	1757	1499	350	1071	1932	394	2740	416	380	306	1071	1383	752	853	112	478	1322	463	99	1704	39	808
	ACTTCGGGTGACTACTGGCCCTTTTCGCGATGAGGT	2288	740	122	1001	315	519	450	90	275	837	1277	268	1232	2046	89	3500	148	192	710	109	914	193	1130	1039	487	750	1356	1455	621	681	1954	505	2764	386	782	240	625	1611	1092	1235	123	299	716	535	343	1064	196	461
	AGCATCGGAGCTTAGTTTAGTGATGTGAGATACGTT	2271	791	211	1057	395	511	469	150	235	933	1395	316	1141	1891	91	3375	138	214	790	147	919	255	1215	846	563	851	1357	1341	602	578	1912	531	2287	343	697	271	627	1450	1022	1152	97	299	630	569	336	669	213	476
	GTATCGAACACATACACTGTTGTCGTCGAACAGATA	2440	689	127	930	316	621	481	114	346	815	1383	315	1072	1829	53	3034	81	147	659	115	926	151	929	1011	425	674	1183	1275	590	688	1774	460	2406	404	665	289	591	1607	1098	1281	103	275	719	534	205	1214	100	572
	CTTCGGGTGACTACTGGCCCACAGAAACGCAAGGCA	2430	740	167	1003	368	572	458	106	282	908	1370	270	1141	1941	93	3392	107	221	800	119	970	219	1159	966	591	826	1348	1397	669	713	1872	475	2686	417	792	273	615	1663	1119	1244	113	297	620	566	319	1177	178	498
	CCACTAAATCGCAATAAACGTGTTGGAATGTTCTAC	2344	781	144	1061	338	485	398	126	199	969	1335	227	1137	2007	58	3542	104	201	682	125	971	184	1154	767	479	763	1381	1361	475	577	2029	509	2384	344	643	203	643	1525	956	1144	65	251	608	564	299	753	152	477
	AAGCTCATCCTGACTTTCCAGTTTCTCTGCGAAACA	2320	638	165	965	353	577	239	58	425	695	628	185	884	667	60	3751	76	196	702	84	237	95	1034	1009	545	1064	1609	1584	438	902	2212	475	2855	397	599	315	763	1559	930	1111	129	400	1046	442	167	1501	57	600
	CTTCGGGTGACTACTGGCTCCGCCCTTCACTCGTTT	2278	671	133	844	325	510	431	101	266	751	1076	269	1088	2169	77	3317	137	208	718	102	928	166	954	1071	471	775	1363	1310	602	683	1783	503	2409	359	707	247	584	1740	1106	1223	114	275	699	497	303	1270	136	504
	CGGTCGACGAACATATTGATTTAGAACCGAACGTAG	2611	817	131	971	346	487	490	69	293	862	1223	310	1289	1846	54	3218	110	209	713	129	784	189	1056	1008	493	762	1221	1337	572	621	1897	466	2085	414	582	218	556	1404	926	1079	83	260	646	463	265	1113	166	493
	TAGAACGGAGCGAAATTACCCTCTGTCGACGAAGTG	1979	658	214	932	291	472	477	135	218	858	1164	341	883	1727	98	2831	129	244	769	130	860	277	1021	659	475	731	1188	1262	541	563	1581	479	2100	368	664	247	583	1312	1048	1052	114	360	707	532	339	870	192	447
	CTGCTTCGCAGTTTCTCTGACGCACAGCTTGTTAGT	1565	445	118	808	355	396	135	42	392	527	409	96	668	493	37	3275	64	176	530	66	167	62	840	711	494	1115	1496	1468	345	826	2078	346	2675	323	415	226	774	1312	771	731	92	394	1269	376	106	1557	35	611
	CGATCGCATACATCTAATGCCGAGGTCAAAGAGATA	2211	656	140	919	314	565	470	85	267	814	1356	331	925	1780	54	2767	132	180	653	99	838	171	979	802	434	654	1152	1244	534	621	1708	464	2354	436	685	250	619	1648	1074	1270	119	315	788	578	243	1315	176	530
	TAGAACCGTTTGCGCATTGCACACGGTCGACGAAGC	2671	952	201	1104	398	574	598	107	215	1053	1295	312	908	1712	51	2882	93	203	712	118	787	182	1049	682	534	657	1043	1164	465	445	1430	396	1894	363	611	262	662	1312	883	901	64	294	562	506	271	758	150	562
	TCAAAATCTGCACGTCGTGTCCCCTACTGCGGTGCG	1355	320	78	762	327	395	135	35	352	528	336	95	553	334	45	3345	50	255	510	53	126	49	824	756	399	943	1370	1413	312	849	1871	331	2539	367	356	215	863	1312	661	741	111	420	1370	341	90	1695	22	700
	TAGAACATGACCATCATGAGATCATGTCGACGAAGG	1920	603	140	817	292	485	445	94	204	900	1193	220	763	1799	50	2387	104	159	596	117	844	181	943	721	404	564	1020	1101	446	435	1389	397	2079	333	695	255	577	1226	760	999	69	253	671	427	246	835	143	515
	TTGTTCACCGTTCTACAGTCGAAGCATGTGTCGCCC	1903	670	120	754	284	480	405	89	212	727	1037	239	773	1924	73	2722	117	179	607	91	781	185	890	765	395	632	1178	1149	504	594	1703	402	2222	385	675	226	628	1339	922	1091	91	263	677	462	238	1006	147	489
	TAGAACGTGTACGAAAAATTACGATGTCGACGAAGC	1969	612	152	915	310	510	488	96	177	873	1238	298	640	1768	56	2454	81	155	634	104	969	187	955	564	402	575	1045	1005	429	400	1377	347	1870	381	596	240	657	1227	893	980	67	275	698	483	231	846	145	510
	TCACTATCTGCACGTCGTGACCCCTTTTCGGCATCA	1368	333	107	682	304	327	142	35	298	467	311	66	500	366	52	2936	52	219	488	56	157	52	772	683	363	893	1309	1247	289	770	1819	317	2469	365	421	179	762	1386	685	752	100	340	1189	345	80	1478	44	510
	TCTACTTGGCAGTTCGTCTGACCAATAGTTCCCGAA	1643	483	98	801	294	380	179	36	304	549	484	117	660	525	41	2836	56	160	468	64	194	77	851	714	426	865	1363	1317	415	705	1835	356	2379	374	436	250	707	1365	822	848	108	339	972	378	133	1406	54	525
	TAGAACTTAAACGAACATGTTTTTGTCGACGAAGTA	1715	590	118	788	268	432	384	67	249	745	1093	217	784	1651	35	2401	74	129	523	99	715	138	841	743	360	594	1022	1178	444	488	1499	381	1973	319	580	228	463	1354	875	1030	73	233	621	439	227	938	156	453
	GTCGACGAGCGTCGCGGTGACGACTTAGAACTTTTC	2243	704	124	884	306	495	436	89	286	830	1118	281	967	1485	38	2451	90	157	553	83	699	168	850	905	398	598	1040	1005	435	476	1352	361	1843	299	558	230	527	1274	811	933	95	224	545	425	221	895	131	405
	TCAGGTATGTCTCGCGTACTGTCAACACATACGATG	228	415	604	546	290	226	621	690	114	789	254	1184	262	285	1449	439	1251	1408	1658	332	215	1429	457	256	445	487	382	287	746	349	156	1684	306	683	397	347	158	500	980	240	1248	840	292	318	1330	561	1188	75
	TAGAACTCTCACCCGTAAGGGTCACGTCGACGAAGC	1789	632	205	932	310	463	498	157	182	854	1008	340	699	1382	89	2061	138	261	697	124	760	241	858	502	404	664	889	869	437	485	1120	467	1583	390	592	247	511	1083	860	811	137	306	552	458	324	743	218	433
	TAGAACATTTTGCCCTTAGCAGCGTGTCGACGAAGC	2056	656	189	1026	320	474	411	100	161	928	1190	246	646	1591	70	2544	108	180	732	135	844	185	992	420	344	655	994	1056	419	393	1354	387	1806	321	581	227	609	1244	796	857	78	287	562	536	232	664	127	428
	TAGAACGGTTACGCTGCACGATACCGTCGACGAAGG	2271	784	180	982	362	505	471	133	261	846	1093	312	1059	1460	84	2458	113	187	660	115	722	201	903	865	434	681	949	1067	564	488	1408	444	1687	383	528	269	502	1176	772	886	103	265	501	453	274	784	206	406
	GCTTCTACCCCGTTCTACAGTCGATAGATCTTCTTC	1721	546	89	653	262	437	357	73	268	571	882	220	988	1528	43	2317	84	124	439	77	722	150	742	960	372	569	926	1016	484	522	1460	336	1945	283	552	205	435	1305	827	951	87	195	623	359	252	977	122	378
	AATTCGAATTCCTATTTTGGACGAAGGAGATACGTT	1868	604	107	764	275	402	301	96	173	712	1052	220	857	1547	39	2657	90	158	557	92	744	141	858	587	412	654	1026	1066	471	428	1465	346	1800	279	537	167	454	1241	779	945	59	214	518	460	251	548	113	429
	AAACCAATACGCCCTTAGGCCTGGTCGAGCTACGTT	1949	655	149	843	275	408	360	94	153	775	988	234	853	1607	47	2803	79	153	668	100	745	162	938	574	452	637	1004	1030	445	456	1420	419	1858	267	579	190	489	1150	761	888	60	233	467	463	265	583	144	407
	TCTTTTTGCACGTCGTGAGCTCCGGTCGACGCGGAC	1038	248	80	576	243	286	80	18	249	449	243	54	329	266	51	2465	41	212	389	38	75	30	650	518	313	929	1187	1087	191	766	1259	268	2099	319	262	201	843	994	513	587	80	362	1242	317	69	1405	33	534
	AAACCAATTTTCTAGACTGAACGGTAGAGCTACGTC	1908	704	107	739	332	449	426	80	263	677	1095	218	1149	1527	35	2446	54	132	426	54	711	152	790	943	441	576	1000	1010	405	463	1495	366	1556	296	603	227	556	1168	650	801	69	176	521	392	207	513	119	398
	ACGTGACACATGTTCACTGAGCTACGATACGTGGTG	1518	514	103	781	277	419	382	82	122	658	1029	205	645	1466	66	2424	107	164	570	104	818	197	915	426	332	516	1014	976	373	384	1343	376	1865	331	590	189	559	1264	862	891	79	211	610	513	223	615	118	435
	ATCGACGAGCGTTCAATAACGACTTAGAATCTCGAC	1947	541	122	768	267	469	417	92	220	698	1033	244	846	1405	47	2201	83	131	531	98	643	141	790	708	408	535	913	1027	429	476	1411	329	1773	344	537	235	494	1125	760	978	63	176	586	404	208	824	131	383
	TAGAACTGGGTCACATGTGCACCCAGTCGACGAAGG	1716	636	129	751	250	416	384	79	219	707	970	218	749	1568	59	2369	85	163	551	85	738	165	798	672	367	583	970	1014	413	470	1277	374	1836	270	537	207	426	1141	731	884	59	235	509	403	222	775	115	384
	TCGCCCAATTGTTAAATACATGTCGACTTGTTCTAC	1583	534	118	705	271	399	333	83	192	715	1069	202	787	1610	48	2477	71	142	480	82	781	158	800	622	394	625	1047	980	402	478	1457	368	1969	283	669	168	496	1346	721	879	75	186	580	388	235	578	148	371
	TGAATCTAGTCGTTGTTATGTGTCGATTGCATGTAC	1460	445	84	604	249	409	394	71	239	523	866	197	742	1246	46	2062	70	119	398	70	645	129	628	708	307	422	807	794	341	407	1207	317	1556	282	503	175	413	1048	655	850	90	177	542	332	185	751	118	359
	GTTCGATCGGCGTTATAATACCACGCGACCCTTGAC	1070	499	102	756	196	414	483	115	286	768	634	253	728	958	57	1872	61	156	298	57	658	89	688	797	401	473	928	722	658	366	1429	306	1691	1076	550	216	578	1411	826	610	104	278	420	454	277	723	139	399
	TCTTTTTGCACGTCGTGAGCCGTCTCTTGCTAGCAC	958	202	62	471	209	251	62	14	224	379	226	65	378	273	50	2316	34	215	339	34	102	21	586	446	245	862	1086	935	219	610	1305	242	1934	254	261	150	716	946	499	511	74	303	1056	228	65	1220	20	396
	CATGCATCGTCTGATAGGCAGGCCTTCTGCCCTACA	1651	387	91	755	309	394	160	32	276	539	400	115	620	424	28	2994	41	188	489	49	161	55	643	727	388	839	1210	1137	337	704	1542	324	2026	283	376	189	574	1214	772	748	60	245	774	316	90	1130	30	457
	TTTACTTCGGGTGACTACTGGCCCTGCTTAAGCTCT	1303	478	136	706	257	443	398	130	184	646	916	322	718	1184	89	1794	154	222	495	89	697	240	739	512	402	490	898	836	432	428	1117	444	1483	394	606	252	521	1119	795	791	114	240	545	492	319	716	239	427
	TAGAACAGTTTGGTATTACCGATTTGTCGACGAAGC	1426	458	101	629	196	379	334	73	122	680	910	215	555	1472	50	1977	84	126	558	95	716	151	791	387	312	528	882	870	321	350	1217	284	1637	298	509	162	429	987	711	682	73	192	496	381	227	627	123	372
	TCAATTTCCCACCGTTCTACAGTCGAGGATTTTGAC	1925	519	95	707	219	371	383	79	160	713	835	195	801	1518	31	2013	70	125	478	104	638	147	751	540	324	522	962	974	376	398	1207	370	1631	286	468	163	407	958	667	784	58	185	464	367	208	640	129	370
	TCCTTAGGTTGGACGTCGTTTGTCTACTGGCCTGCA	1293	507	127	641	227	340	307	74	144	580	761	193	680	1517	69	2423	117	172	518	84	709	188	802	495	344	570	976	939	376	407	1383	376	1661	267	551	158	441	1342	768	830	80	192	493	423	217	596	127	360
	AGTCGACGAAACGTTGAAGTATTTAGAACTGTGATT	1787	538	115	676	262	437	313	71	243	662	908	173	928	1327	46	2297	87	161	485	74	739	125	740	798	341	586	874	987	425	435	1316	349	1742	239	561	192	427	1095	777	910	87	183	523	380	199	796	131	391
	ACACCATTTTACCTTCTTGGTTGGTAGAGCTACGAC	1581	579	98	669	208	346	305	72	203	641	892	196	923	1387	49	2189	79	129	465	95	642	127	693	623	349	545	908	983	423	433	1352	350	1644	294	527	183	447	1041	666	741	73	161	451	398	206	645	111	351
	GTTCTACTGTAACGCTTACAGATGCCTACACACAAT	1705	499	107	689	191	403	338	80	120	680	870	227	595	1328	39	2141	81	146	514	98	641	137	754	437	339	510	815	838	365	371	1176	325	1559	233	508	190	418	1120	684	817	46	209	459	379	149	614	92	371
	AACTACCACGCTTTTCAGGTAGTGAGCTACGGCGTT	1491	491	86	632	185	341	281	54	150	536	868	177	633	1433	43	2329	79	149	590	111	639	158	739	515	310	542	904	948	396	415	1398	357	1782	252	483	150	395	1120	749	836	60	221	420	389	213	644	117	338
	GACAACCGTGTCGCTGCATACGTGCTTACCAGACTA	1406	482	112	690	236	362	364	109	214	579	834	309	646	1194	91	1825	108	160	563	98	584	181	646	643	379	471	789	806	456	448	1132	413	1458	328	478	219	444	935	762	801	124	219	480	358	272	743	199	319
	TCAGAATCTGCACGTCGTGGCGTCGTACTACGGCAC	841	238	82	549	206	250	71	23	224	329	189	49	305	181	36	1948	28	196	325	25	75	28	563	421	294	829	988	919	159	639	1098	191	1567	234	252	119	751	788	417	384	76	314	947	240	54	1120	14	421
	AAGCGACCGTTACCCAACGTTGCGCCGAGCTACGGC	1897	657	119	834	304	403	395	92	147	669	970	222	781	1389	61	2273	101	158	550	104	632	161	865	595	366	510	847	888	456	430	1240	366	1710	309	558	180	493	1101	739	833	64	241	421	405	204	614	142	395
	TTTCCATCCCCGTTCTACAGTCGAATGGCTATGTCA	1446	431	86	586	207	384	333	63	197	516	805	188	725	1262	43	2085	73	115	419	71	641	127	628	658	320	425	786	870	344	390	1168	280	1652	250	496	187	388	1028	626	743	63	205	439	330	138	772	87	349
	CCCTGCTTGGCAGTTTCTCTGACCTACAGCAATCTC	1545	392	107	621	264	427	191	34	321	448	426	108	590	385	35	2143	47	115	363	53	156	48	597	677	351	543	929	884	325	521	1368	273	1702	251	345	217	574	1033	589	671	72	215	712	288	84	904	41	437
	AGGACATAAGCCTTTCTGGCTGTCGGAGCTTCGTTC	1627	500	100	697	242	375	295	70	172	607	892	192	752	1210	42	2315	82	107	429	64	568	110	736	599	291	534	790	877	350	380	1113	289	1556	223	470	152	398	962	644	704	46	172	386	347	182	564	107	378
	CGAAGTTGCCACTTGGCATGTAATGTTCGTCCTACG	1538	536	90	663	224	302	289	67	126	639	819	194	745	1392	52	2340	90	118	480	79	649	155	783	579	354	526	860	880	390	420	1263	339	1573	229	499	156	389	1050	681	753	52	189	458	396	195	456	100	355
	TAGAACGGTTAGTACGTCGACGAAGAGTTGGTGATC	1117	377	92	557	213	344	254	64	116	563	775	156	484	1252	55	1654	80	141	464	93	599	136	670	368	235	451	783	843	289	323	1079	305	1384	295	441	185	389	929	620	663	54	178	424	358	192	549	114	275
	TAGAACAAGATCGCAAATGCCTCTTGTCGACGAAGG	1488	520	93	619	194	337	321	56	198	647	832	182	728	1312	42	1971	98	106	468	68	592	128	661	625	321	457	894	782	387	354	1137	323	1497	234	481	214	427	952	635	751	75	226	477	362	193	631	120	367
	TCAACTCCGTTCTACAGTCGATTGATAGAGTCCTTG	1512	527	104	576	229	382	319	95	210	583	815	250	686	1239	56	1847	100	143	483	101	563	164	669	592	320	407	797	805	406	449	1180	348	1457	234	460	183	384	900	614	752	95	203	464	336	189	736	133	351
	TAGAACGGGCTCACTATGCTCGTCGACGAAGTCATT	1386	507	105	634	215	325	333	61	95	728	757	186	521	1247	43	1814	82	144	529	89	547	143	754	372	293	509	832	882	361	343	1072	302	1529	232	352	166	395	960	644	768	72	250	383	369	206	504	118	366
	CGTCGACGAAACTGTAGGATGTATTTAGAACGATGC	1649	488	104	650	209	365	317	74	161	607	824	191	701	1269	42	2031	50	97	470	85	585	128	685	616	319	446	771	795	396	330	1055	294	1389	240	460	167	383	871	630	697	67	193	396	320	174	596	87	342
	GAAATATGCTCCAGTATGATACGTTGAATGTCGCAA	1459	373	68	519	186	306	269	46	178	472	752	147	585	1234	33	2019	67	87	388	59	604	92	563	498	284	383	765	679	267	356	1142	243	1615	234	426	133	400	1040	685	760	57	150	511	298	132	736	50	297
	GCTTCGGGTGACTACTGGCCCCATCCATCGATTGCA	1692	426	90	713	260	362	339	47	212	568	879	189	742	1204	41	2235	78	116	481	74	605	116	649	697	367	424	833	885	389	426	1277	316	1801	280	520	185	469	1079	732	780	91	203	501	360	198	719	102	369
	TTTCCACACCGTTCTACAGTCGATGGACTTATCGCC	1456	555	163	641	240	383	387	124	186	618	755	271	594	1082	76	1708	98	186	506	92	592	177	675	529	382	457	746	792	347	349	928	357	1223	260	465	229	392	817	602	593	75	220	391	380	239	578	154	365
	TGTCGACGAATGAATATTTTCAATTTAGAACTGGCC	1299	413	76	515	198	324	245	60	151	528	692	143	704	1288	59	2014	61	95	430	91	562	100	645	595	277	442	792	866	360	366	1135	280	1711	251	440	164	359	959	633	747	69	163	499	353	175	737	100	324
	CCCTGCCAATCAGGCCTTCTGAATTGCAGATACAAT	1055	326	128	636	286	295	140	41	261	452	283	102	345	232	60	1825	53	201	414	58	86	59	606	443	329	794	923	788	227	559	944	286	1434	298	260	206	686	769	513	521	144	390	831	281	99	1101	43	408
	AACCACAGAAGTCTAACGACAGTGGCCAGCTACGAC	1518	531	129	689	303	407	333	78	245	597	834	207	899	1185	45	1995	77	148	459	95	596	115	707	703	377	504	878	957	414	420	1262	343	1492	343	532	176	487	1038	642	762	84	180	468	345	222	549	116	385
	CTTTCGACCCCGTTCTACAGTCGATCGAATATGAAT	1473	464	99	614	182	362	322	82	193	551	807	209	635	1120	37	1880	56	125	429	80	627	131	653	604	282	451	877	781	318	395	1118	291	1520	225	411	169	410	1106	642	793	62	153	477	367	179	787	99	341
	AGCTCGGTTGCTGACAGTTTCTCTGCTCGCACGCTA	1218	302	73	622	292	290	102	23	254	447	291	77	420	249	22	2403	34	128	413	38	101	35	675	534	308	779	999	864	252	613	1104	248	1638	223	268	176	599	870	453	502	84	310	847	247	73	971	28	507
	TCATTTATTTGCACGTCGTGAGCCTCTCAACGCCAC	779	162	62	416	200	178	68	16	206	271	187	55	244	208	24	1848	23	175	289	26	70	24	482	363	192	762	1001	710	174	578	1042	203	1712	219	239	149	669	813	367	445	62	244	1023	208	39	1179	15	422
	TAGAACTGCGACGCGCCACGCCGCTGTCGACGAAGG	1763	635	181	774	286	403	389	86	198	742	893	231	840	1139	61	1870	90	164	540	141	573	177	740	578	346	480	709	812	392	382	980	350	1354	280	487	185	470	973	617	693	67	265	424	367	243	566	139	348
	ATACGTTAAATTCATGAGAATGCGTGGAGATACGTC	1506	518	81	589	223	332	267	63	176	524	783	167	695	1241	36	2172	66	100	352	59	520	73	658	582	313	506	838	791	341	341	1092	231	1404	212	423	151	381	999	560	700	35	118	365	290	150	533	65	336
	TCCTACAATTGGAAGTCGATTGCCTACAGGCCCACC	1287	402	90	590	224	291	259	74	113	494	798	161	598	1364	52	2145	77	151	503	69	698	144	696	430	322	529	866	832	304	367	1254	336	1596	236	560	128	429	1258	693	793	64	186	465	398	186	527	92	375
	TCAATATTTGCACGTCGTGTCCCTCTGCACACACTC	720	199	75	399	221	192	60	13	204	231	164	58	278	176	41	1718	38	163	279	34	92	13	455	346	192	661	920	790	140	509	956	181	1424	222	201	157	555	716	409	362	97	289	1133	231	62	1099	24	408
	AAGGCGAGCGCTGGAGATACGTCGTGCCCGGCCTCC	1307	435	92	651	232	340	269	63	104	471	842	233	507	1386	57	2109	114	164	470	74	654	118	751	408	276	464	853	837	352	358	1150	284	1689	284	547	140	408	1200	768	763	69	196	418	345	163	560	119	349
	TAGAACCTACGCCTGCACAGGTCGACGAAGTGGTTG	1333	451	107	660	213	319	271	78	105	597	783	164	542	1163	51	1865	68	144	576	103	571	159	789	415	302	522	758	821	354	352	1030	319	1265	222	394	173	362	806	615	652	61	188	366	362	186	574	129	291
	CGCTTTACACCTGATTAGCAGTTTCTCTGCCTAACA	1069	255	64	481	193	258	97	13	222	298	239	57	418	255	24	2252	36	119	347	29	98	25	531	504	273	736	1020	902	226	494	1330	227	1852	217	303	170	507	877	535	592	73	231	845	230	57	1072	29	365
	TGCTGAACGGCAGTTTCTCTGACCGTGAGCACCCGT	972	273	82	523	202	241	95	20	227	354	236	61	380	281	26	2023	25	154	322	25	96	38	569	442	270	584	923	792	204	542	1016	247	1512	205	271	169	502	777	441	527	50	205	758	205	63	984	16	383
	AACCAAGGAAATCTGTCGATTTTGGCGAGATACGTA	1173	399	59	509	188	287	238	62	110	495	837	132	541	1169	33	2004	76	90	376	61	514	117	592	354	272	475	716	799	294	354	1074	267	1423	204	400	127	359	1049	591	723	55	151	449	339	165	513	103	283
	GTCGACGAAACCAGTAATGGTATTTAGAACCATGTA	1657	497	93	610	195	309	284	70	196	607	739	152	702	1052	36	1858	63	97	427	93	555	97	556	642	283	420	767	835	344	364	1086	271	1381	203	386	153	339	844	568	634	61	168	419	266	169	559	90	316
	CTCTGACTGGCAGTTTCTCTGACCAGCAGAACAAGA	1468	358	70	637	215	345	166	30	198	481	370	98	624	375	27	2258	41	139	351	52	135	49	612	608	351	634	953	1035	336	566	1301	252	1753	262	341	200	450	1008	643	723	82	186	637	297	113	965	37	343
	ATGACGCGAGCGCGTCGGAGCTACAGATCGTCGGTG	1268	399	125	726	233	294	308	72	80	499	802	189	487	1139	65	1894	98	146	488	71	635	141	700	269	320	417	748	732	311	281	975	338	1355	293	446	103	451	874	587	685	70	192	325	406	178	327	114	395
	GAGCTTGAGTGCTTGTCGGGAGCTACGTGCCCACAC	1298	400	92	649	224	290	281	80	140	484	714	154	650	1160	59	2014	89	149	449	74	590	150	681	469	313	496	818	840	330	412	1158	343	1497	244	452	143	383	1049	663	642	57	162	454	339	191	466	114	329
	CATACGCCTGACTGACAGGCCTTCTGCTCAGCAGCG	945	229	73	554	221	221	96	16	218	350	222	63	356	229	16	1840	41	177	358	27	72	27	564	446	269	738	864	832	179	519	1010	207	1395	216	218	191	573	652	403	429	77	256	775	202	51	907	21	389
	ACGTCTAATCACGAAGTGTCGGTATAACAGATATCA	1668	408	80	625	209	354	364	52	171	597	757	160	611	1082	24	1927	72	99	396	85	523	98	612	576	255	448	709	687	310	311	984	254	1417	211	423	126	432	877	636	692	56	150	393	284	123	614	63	358
	AAACGCACATATCGATTGATTGCGTAGAGCTACGTG	1214	364	79	533	180	279	251	73	95	532	719	129	517	1151	36	1894	73	110	461	70	465	120	674	347	281	448	723	795	272	318	996	246	1229	198	422	111	383	925	625	594	49	148	399	322	172	364	102	335
	TAGAACTTCCACGCTTTGTGGCCAGTCGACGAAGTA	1155	357	90	542	189	315	300	51	109	531	732	126	440	1039	30	1566	69	117	424	60	550	118	534	364	256	370	669	713	264	316	950	211	1381	211	351	148	346	833	607	633	75	168	448	361	169	576	97	316
	TAGAATTTCTCAGTTTGCTGGCGAAATCGACGAAGG	1163	394	101	482	185	289	259	79	151	472	656	154	579	1153	45	1736	64	128	384	62	526	116	565	436	220	353	734	710	308	337	945	285	1375	214	370	145	353	794	613	633	79	166	433	277	183	674	102	330
	TCATTCTGCACGTCGTGAGCCCTGCCAACGAGAATC	738	193	75	384	197	234	88	18	204	334	184	73	241	170	50	1622	44	204	298	30	76	47	442	380	237	711	804	695	159	534	881	222	1524	282	223	137	606	694	395	409	107	325	968	187	63	1075	29	424
	TTTGCCCAGCAGTTTCTCTGACTGGCATAATGGCAA	1527	413	92	669	262	356	180	39	245	498	398	97	611	403	22	2303	40	141	400	56	148	51	649	616	319	673	871	905	323	505	1169	289	1544	268	310	208	493	970	522	583	75	198	531	233	107	848	42	362
	TGTCGACGAAACAACTCATGTATTTAGAACAAATCA	1483	396	94	540	201	315	265	54	166	528	717	164	614	1083	26	1718	51	97	369	62	483	109	563	528	255	416	646	809	327	355	1119	265	1288	220	378	154	383	891	592	699	65	161	354	261	155	632	111	320
	CTGCCTTAACAGTTTCTCTGATTAACAGTTCTCGAA	1259	298	59	510	187	326	124	23	236	419	365	76	496	387	29	2084	30	119	345	45	121	29	551	620	325	569	820	917	286	425	1231	258	1573	222	316	175	383	976	491	643	66	164	569	238	81	880	34	328
	AAGCCAATATTCTCATGTGAAGGGTGGAGATACGTA	1227	408	75	524	186	229	247	53	122	419	738	116	634	1136	54	1763	74	108	379	69	501	120	521	488	262	499	769	795	334	340	1119	288	1448	198	408	141	328	920	550	681	58	137	420	304	168	460	107	268
	AACTAACGTACAGTTTCTCTGCTCGTAGGCAGCGCC	1013	217	42	562	195	253	91	12	181	392	240	40	375	255	26	2062	28	120	315	23	71	24	538	453	228	672	872	833	220	479	1105	213	1539	207	234	155	532	778	400	537	55	255	669	214	55	963	21	381
	TGTCAACTTGACCGCCGTTGCTTTACGGTCCCCAAT	1009	347	101	567	194	275	249	88	106	511	717	208	508	1150	80	1768	104	164	490	73	609	185	609	337	295	425	774	737	311	330	938	342	1213	248	492	112	412	975	660	663	76	196	439	408	182	459	170	308
	TAGAACTATAGCCTCTCGCAGTATGTCGACGAAGCC	1125	352	68	438	159	289	246	59	142	477	743	146	499	990	41	1512	51	98	347	65	531	87	482	457	248	358	620	725	301	327	942	261	1230	204	380	147	326	826	585	673	47	152	399	255	160	614	82	274
	TAGAACCGAGTTACTTCAACTGACGGTCGACGAAGC	1469	483	115	619	272	411	362	67	192	580	773	204	602	963	41	1583	68	113	386	80	445	102	659	526	306	410	689	728	338	286	909	243	1163	226	338	183	403	683	462	570	58	161	334	306	151	525	102	326
	TACTTCAACACGACGCTCGACAAACGATAGTCCTCT	834	198	48	484	228	220	71	13	190	334	206	38	289	203	29	1626	16	127	254	21	72	27	459	405	206	643	794	719	151	504	954	204	1323	190	210	165	589	675	355	397	50	237	853	193	60	953	17	413
	TCAATATCTGCACGTCGTGAACCCCGCCAACGTTCT	872	232	76	423	217	232	68	25	203	287	255	60	305	203	43	1654	26	138	295	37	87	33	418	404	225	653	823	695	190	506	1018	236	1490	233	259	139	502	762	423	510	64	227	702	208	59	1062	15	356
	AATCGGCCTAGCAAAGTGCCGACGAGCTACGACGTT	1316	418	84	540	188	278	238	51	82	542	704	151	498	1021	26	1761	77	123	435	65	504	121	640	338	290	391	687	745	275	292	1036	259	1261	217	383	120	372	775	581	641	33	171	322	350	130	389	89	286
	ACGGCTGTTAGGCTTTCGGTTCGATCTCCGCAATCC	1378	421	88	547	216	321	278	53	199	456	674	200	703	908	35	1591	37	96	305	51	461	98	525	640	302	415	589	646	310	308	878	221	1150	219	354	192	327	779	503	579	63	151	372	262	146	631	91	306
	TAGAACTTTGCTCATCAGCTGCAAAGTCGACGAAGG	1248	449	92	532	185	273	260	40	134	540	671	147	582	1044	42	1669	62	117	411	87	572	95	574	477	265	384	683	716	333	301	943	254	1338	193	386	149	341	808	472	625	56	142	308	281	151	531	92	226
	AAAACCCAAAATAAGTGGTTGGAGCTACGTACGTTG	1117	367	83	503	136	252	197	60	109	446	641	158	534	1012	47	1697	58	132	465	81	429	119	734	361	278	454	688	651	309	306	999	263	1156	223	343	140	246	803	543	601	39	179	250	274	131	458	115	207
	GTGTCAACAACACACAATGATGTAGTCGAGCAGATA	1195	287	59	482	162	296	271	53	106	461	663	131	462	1043	15	1536	67	76	308	60	491	80	523	350	202	250	662	596	242	278	851	243	1377	250	387	112	309	898	594	684	34	137	418	268	74	592	52	301
	TAGAACTAGTCAATAAGCGACTCAGTCGACGAAGTG	1372	428	106	627	205	296	262	70	136	568	692	161	611	1103	55	1889	60	137	494	88	516	136	633	418	284	454	676	765	372	301	925	279	1209	217	371	153	355	736	552	639	58	195	366	284	189	491	107	264
	ATACGCGTATTCTTTATTAGAGCGTGGAGCTACGTC	1275	440	97	550	203	321	258	49	126	437	751	161	598	1127	36	1909	42	77	336	49	441	97	640	419	248	409	720	673	233	271	931	249	1220	179	374	123	305	866	461	568	37	129	335	256	165	432	88	284
	CCACCCCGTTCTACAGTCGACGGTATGAGACTTGGT	1232	395	73	477	155	237	237	37	133	439	630	127	535	983	39	1471	72	120	369	74	468	92	594	484	249	410	640	722	347	375	1005	271	1182	238	385	110	284	695	485	604	50	157	369	277	165	572	93	269
	TCAACATTTGCACGTCGTGAGTCCCTCGATCACTAT	838	196	55	487	211	210	81	14	185	322	189	47	251	207	24	1673	29	121	282	16	62	19	462	335	201	637	826	737	180	513	948	186	1411	231	207	147	521	720	359	414	52	250	867	196	59	968	17	388
	TAGAACTCTTGTGTACGGCAAGCTAGTCGACGAAGC	1290	426	127	592	207	326	241	79	140	531	651	168	467	916	38	1435	72	115	364	104	496	117	540	464	249	334	608	655	209	338	773	234	1043	217	324	204	343	726	492	565	35	196	351	318	186	456	96	331
	TCTTACGCGTTTATCGTCTAGCTACTCGAATCCGTC	1301	392	96	520	186	336	257	62	166	467	724	160	598	926	27	1510	50	98	304	48	448	94	529	525	269	315	648	586	275	290	858	225	1241	240	389	157	340	770	541	557	42	136	369	272	133	572	87	266
	TATGCACCTCCTGATCGATAGTTTCTCTACTCGACA	854	226	57	372	140	212	106	19	185	259	221	66	383	271	20	1824	23	119	259	20	84	31	479	410	246	599	792	801	175	454	1069	203	1321	202	213	130	435	708	353	469	44	176	733	196	47	821	15	252
	CAGCTTTTTTAACACCGTTCTACAGTCGATTAATCA	1245	352	70	533	176	254	258	43	110	515	709	143	414	1089	34	1519	37	72	327	54	549	93	536	393	220	333	670	600	227	292	928	210	1207	213	345	144	315	823	519	670	41	129	400	320	150	568	80	293
	TTACCTACTCCGTACATTCGGATGGTGCCGAACGTT	325	270	191	388	185	174	339	194	88	505	248	426	279	355	325	597	306	470	941	152	222	373	351	259	339	448	363	319	453	306	292	768	401	401	261	215	168	606	723	247	281	377	273	256	518	618	350	88
	CGCTGACCCACAGGTCTTCTGCTCGGCAGCTTGGTG	796	193	52	433	162	213	69	13	169	272	176	43	323	173	20	1648	19	114	254	31	78	23	434	357	203	516	751	686	174	456	921	209	1244	179	201	82	474	635	357	433	51	221	598	165	67	850	18	301
	TCAATATCTGCACGTCGTGAGCCTCCTTCAATTTTG	854	285	74	518	183	271	104	19	183	281	264	55	368	265	37	1799	37	108	309	32	117	39	457	499	219	625	794	837	246	455	1072	228	1465	219	278	136	437	823	466	540	66	194	607	223	65	917	25	340
	ACGCCGGTAGATCTTGCGATCTGGCTGAGATACGCC	1370	432	101	594	200	304	265	72	119	535	663	151	534	833	36	1716	64	117	358	54	480	99	567	389	302	372	609	581	259	272	803	216	1051	195	409	156	366	762	507	511	53	131	327	295	128	410	95	301
	TCTTCGGGTGACTACTGGCCCTTCCCACCTATACAC	1094	332	67	463	188	276	215	58	138	406	679	154	534	1047	47	1542	70	114	348	64	467	101	530	417	289	409	652	724	332	358	990	259	1204	208	399	133	300	841	555	620	53	148	419	333	171	592	90	273
	AAAGTCGCAATCTTAAATGAGGACTGGAGCTACGTG	1342	428	85	559	213	295	246	59	150	508	684	136	724	1070	32	1861	65	105	377	74	495	119	623	579	285	458	708	691	329	348	977	271	1170	195	441	131	317	856	520	643	61	164	326	260	156	409	92	260
	TAGAACCGCTGTTGTCAGCCAGTTGTCGACGAAGCC	1159	342	82	502	194	285	234	59	119	479	646	165	471	955	33	1467	54	101	372	57	439	113	547	391	221	352	597	664	235	289	770	237	1067	203	357	148	348	726	507	568	53	165	337	224	142	509	97	263
	AATGCATGTCAGGTTGCAAGAGCTACGAACGTTGGT	1014	322	72	508	149	246	217	64	81	459	604	150	317	982	34	1563	63	87	408	64	460	90	554	256	221	331	539	633	220	211	850	201	1164	249	367	110	298	895	539	521	46	153	353	271	124	389	79	254
	AAGCAGACCCTTAAGAATATTCGTGCGATTGGTGAC	995	278	74	413	160	246	203	48	130	370	603	139	413	889	22	1414	63	96	379	81	493	101	491	377	224	339	580	611	279	270	839	231	1180	207	347	119	303	732	535	567	33	137	356	290	148	502	82	259
	TGCATTTAGAACATCACACTGATGTCGACGAAGCAT	1200	365	107	545	191	300	281	53	110	475	628	160	420	858	20	1427	44	88	390	65	467	93	563	335	245	366	583	547	240	210	795	236	1038	207	319	140	339	642	466	528	45	157	323	284	159	450	70	279
	GTTCGGGTGACTACTGGCTCCACGACCCGTCGTACT	1203	381	86	493	190	336	262	49	135	498	684	151	576	896	41	1600	63	85	369	66	468	101	596	408	327	413	650	633	284	322	882	251	1155	265	452	161	390	817	560	556	52	150	381	312	136	413	87	335
	GCGTTCCGTGCTCGTCACCGTAACTACTGCATAATC	1247	337	60	530	198	297	278	55	107	431	654	158	515	759	27	1476	64	84	318	53	461	96	506	394	221	304	574	547	242	264	791	199	1106	214	361	155	356	726	455	469	53	133	379	232	119	503	85	298
	ATATTCAACTATGCCCGTGAATCGATAAGCCCTACT	1019	360	42	348	147	238	162	47	156	334	557	130	519	1015	39	1548	39	83	307	51	417	72	418	540	181	321	616	596	286	340	908	221	1259	182	314	115	248	776	496	572	65	131	337	220	122	605	68	224
	GTCGACGAAAACTTAACCAAGTTATTTAGAACTATA	1230	363	75	451	178	252	219	42	133	425	668	122	550	911	27	1384	50	86	312	64	440	86	493	471	207	360	652	703	299	324	950	205	1380	184	364	116	367	896	538	655	68	139	372	288	180	612	92	275
	CGAGTGGAGCATAATAAGGGATAATCGCATATGCAC	1308	406	90	512	162	301	247	55	178	473	655	143	582	985	40	1775	53	101	415	60	515	97	610	517	252	448	720	717	330	317	888	251	1163	176	324	138	291	762	478	683	54	138	333	244	179	532	94	256
	GCATTAAGCCGACTGGCAGAGATACGCATACACGTC	1163	400	113	614	224	276	284	68	122	479	759	197	449	825	25	1371	50	70	290	75	475	102	612	355	258	269	545	534	219	209	740	200	968	196	366	138	356	684	437	490	33	149	297	300	128	334	67	346
	ACGCCTGAATCTCAGGAGAGATGGCTGAGATACGTG	1230	417	73	545	185	258	227	57	123	451	627	125	536	920	30	1586	59	102	338	76	445	128	566	392	245	416	617	678	265	280	947	233	1042	174	359	110	329	709	494	509	50	126	261	268	154	375	97	271
	TCAATGATACGTCGATGAATTCAGAAACCTTACTTC	1080	301	61	459	150	283	217	54	120	360	593	123	518	1025	14	1548	53	90	320	59	512	77	497	416	191	311	591	577	252	258	910	190	1199	169	364	107	275	855	510	535	45	116	348	275	91	539	58	246
	GAGTGAATTTACGGATTTAATCATATCACAATTGGA	880	276	85	377	346	316	252	63	334	262	612	165	1017	519	24	1513	39	171	127	61	424	52	389	877	415	373	786	911	362	229	1592	222	1387	269	433	397	384	819	654	663	87	98	720	365	195	660	60	393
	TAGAATCAAGGCCGTAATTGCCTTTATCGACGAAGG	896	344	141	482	179	290	316	112	131	489	583	248	449	904	106	1206	88	177	465	68	448	186	486	388	290	371	601	553	290	343	702	332	978	269	374	173	317	678	524	500	109	173	348	272	224	496	161	207
	AACGAAACGTGCCTTCCTGGCCTCGGGAGCTTCGTC	1089	349	57	483	163	261	239	58	82	455	601	130	480	838	32	1598	53	84	301	57	438	85	483	306	233	317	550	575	210	243	731	172	1058	176	302	122	343	687	459	484	31	124	289	293	112	380	76	286
	ACGGCAAACCATCAGCAGATGGGCCTGAGATACGCC	1367	435	81	564	199	297	219	71	125	513	621	146	491	968	27	1665	60	79	321	66	448	102	478	358	242	343	589	600	226	280	718	261	985	170	335	117	374	748	471	538	34	144	299	283	125	361	65	248
	CCTTTTTGCACGTCGTGAGCCCATCCCGTTACCACG	581	150	48	331	165	160	48	11	141	253	149	47	237	137	35	1554	20	135	232	27	75	30	393	307	162	588	687	620	146	400	773	185	1359	167	162	130	485	562	300	315	67	188	721	164	63	894	14	365
	TACTCGTAATCGTTGTAATGTGTCCGAAGAGATGTA	1001	252	82	453	133	230	201	49	106	408	641	130	371	965	31	1374	48	102	329	54	452	100	476	304	192	294	549	561	276	282	810	218	1109	204	324	114	283	711	532	623	39	114	335	269	131	522	83	266
	GAGTCCTATATTGGACGTCGGGAGCTACGGCCAGCT	1142	390	70	506	171	231	225	55	140	436	606	158	631	1027	52	1779	53	111	349	66	460	97	552	499	269	517	694	790	315	350	992	261	1291	213	364	120	321	826	424	572	48	158	376	258	137	319	99	250
	TCCGCGAAATCGTACACCGTGTCGGAAAGTGCTACA	1363	419	78	503	205	271	247	57	124	491	634	181	637	925	42	1654	47	119	395	62	446	116	539	514	292	348	604	669	357	275	943	274	1060	177	364	113	311	793	430	599	56	136	314	298	167	368	93	220
	CTAAGCAGGTACATCCACACGCCATACTGAATAATC	1245	376	102	467	166	281	273	59	133	430	635	169	544	885	30	1421	51	88	339	46	381	105	509	476	276	338	539	553	277	306	800	233	1083	168	332	134	263	706	489	521	44	133	299	227	122	531	78	261
	AACCCACACGTTTAACTTAACCGGGCGAGATACGTT	1062	389	93	468	180	258	230	51	123	425	587	153	532	926	24	1579	48	98	338	54	413	90	507	381	293	368	660	584	303	286	872	233	915	204	308	111	294	691	463	529	48	143	295	253	132	379	96	245
	TAGAATTTGCGGTACAAATCCGCTCATCGACGAAGC	1207	345	81	502	170	285	245	60	139	464	601	148	465	883	23	1355	40	84	339	65	475	89	490	338	261	344	556	588	252	280	754	199	1092	173	319	130	332	641	449	563	36	135	314	225	114	432	74	243
	TAGAATAGCGCGCATTGAACGCAATATCGACGAAGC	966	335	75	423	139	223	270	58	82	390	625	141	337	826	37	1217	50	116	345	64	496	115	492	263	180	347	503	589	211	190	722	205	976	217	294	138	329	657	443	507	31	147	304	303	141	388	68	265
	TATCCCATCCTAACGTAACAGTTTCTCTGCTTCGTA	687	186	53	370	164	172	66	19	166	270	165	52	302	183	13	1450	26	108	232	27	83	26	405	310	193	523	702	668	185	378	922	166	1256	159	205	128	450	674	349	372	63	183	678	134	37	781	16	301
	GCGGTGCTTCGCTGCGACATCCGCGAAACCAACGTC	881	240	81	599	192	244	209	37	87	708	298	75	222	377	58	1099	52	120	295	60	164	37	375	270	299	329	823	384	186	321	834	181	1151	997	235	92	510	1013	435	293	86	272	352	336	79	713	57	287
	CTTCGGGTGACTACTGGCCCATCGTAATCTGTGCTT	1005	323	68	465	169	264	209	51	132	372	577	137	475	908	43	1510	58	90	327	57	441	91	520	428	209	332	622	650	261	330	895	206	1220	161	344	136	283	760	512	571	45	118	352	261	166	489	76	232
	CCTGATGAACAGGCCTTCTGCTTCACAGTTCTACAT	1060	274	65	469	203	269	111	33	187	369	318	69	437	272	28	1705	40	112	306	28	106	37	477	467	256	545	752	709	230	408	995	211	1265	220	235	157	392	729	401	489	68	211	446	233	72	634	25	328
	TAGAACGCGGTCGACAAAGCCGTCGTCGACGAAGCC	1192	381	81	506	213	354	303	68	136	488	655	167	486	807	29	1338	62	82	346	47	424	82	534	346	254	300	525	507	225	240	664	219	940	217	296	152	391	579	410	453	49	131	312	284	130	405	89	283
	AACTGGCTTCACAACGATGTCCAGCGAGCTACGGAC	1195	460	98	525	165	279	266	69	114	520	666	128	514	951	29	1542	47	87	354	54	472	106	539	399	258	393	578	665	296	291	838	247	1063	150	378	114	302	758	463	511	48	148	306	231	109	367	58	282
	GATGCTTACGGGACAGCACAGACTTGCCCCTTGTAC	918	348	117	536	248	264	229	64	168	384	571	148	459	874	35	1336	83	106	334	100	373	102	485	429	253	319	536	557	246	316	782	201	1022	243	309	166	297	695	443	499	36	158	302	253	119	455	85	283
	GCTTTGCACCGTTCTACAGCCGACACAGCCTGTTTT	1054	283	107	378	156	256	179	52	171	366	532	121	441	845	22	1409	58	78	347	91	455	90	430	474	204	288	552	586	220	254	792	195	1123	140	305	124	306	724	460	544	36	136	290	289	110	483	80	297
	GTCGACGAAGCTTAGCATTTAGAACAAAATCAGATC	1168	349	64	478	169	298	240	63	145	403	603	144	449	676	30	1289	44	66	274	43	394	78	428	426	195	298	588	551	234	241	842	188	929	216	329	150	329	629	427	511	41	127	332	228	132	466	86	288
	GTAGACACGATGTCCCTGGTTAAAAATAAGATCAAC	1172	260	56	320	94	229	222	31	75	483	723	129	368	1111	12	1377	40	44	157	32	544	52	396	232	153	204	594	512	129	267	530	201	1293	207	308	46	340	630	500	523	27	90	383	246	66	472	33	300
	AAACGCCCTCTAGTAGATAAGCCTTACTTAATGTTG	1026	354	80	407	151	228	252	48	94	393	592	105	477	920	28	1400	44	83	300	56	451	82	479	340	194	333	580	558	235	250	790	191	1078	160	357	110	284	711	479	496	37	126	304	228	112	430	73	251
	TCACCATTTGCACGTCGTGAGCCCTTCCTAATCTCT	691	194	42	344	121	173	78	11	151	258	171	42	214	169	18	1277	20	99	239	18	69	19	338	320	143	533	591	636	135	382	815	170	1254	196	181	89	418	655	320	426	66	185	676	145	48	900	11	335
	ACCCATTATTCCTTGCTGGACTGGAGAGCTACGCTC	995	343	63	444	142	215	212	47	128	348	566	122	481	872	32	1395	60	90	333	54	404	90	433	451	227	335	541	652	290	291	855	239	1031	159	321	114	213	680	479	546	41	133	293	233	152	430	71	249
	AAGACTTTTCGGCTCGGTGCCTGTCGGAGATACGGC	1036	401	106	553	206	279	239	90	166	443	584	208	535	756	52	1442	79	121	354	91	366	134	498	460	286	348	558	520	275	260	715	239	901	215	355	137	348	650	427	439	67	141	283	228	166	393	117	239
	ACCACGAGTCCTCGTTCGAGGCGTGCGAGCCACGTT	1100	347	77	524	131	206	207	44	69	490	580	126	419	906	27	1642	45	88	439	56	490	96	581	259	228	362	545	649	212	254	753	215	1028	170	273	97	320	680	474	511	31	141	276	302	134	330	79	264
	CTCCGTTTCCGTTCTACAGTCGAGCGGTTATTCTCG	1078	343	76	456	129	258	235	61	115	427	567	149	480	871	41	1393	61	104	388	69	478	120	465	396	218	340	520	600	298	327	767	250	994	179	347	126	279	665	485	562	57	143	321	220	149	501	96	222
	AGACATCAACTGACCAAATTGGCCCGGCGACGATAG	895	292	44	369	154	259	216	50	149	330	530	121	444	791	29	1283	62	71	255	44	420	68	402	509	185	292	579	568	225	262	756	214	1052	191	307	134	242	570	445	532	36	117	360	205	125	597	67	213
	ACAGCGTTTTACCTGCAGGTTAGCTCGAGCTACGTC	1173	351	80	475	196	256	203	53	86	408	604	120	428	903	31	1550	41	86	335	50	437	90	547	316	227	308	517	521	219	213	693	218	974	163	313	81	321	768	421	455	36	101	287	235	106	331	65	228
	TAGAACGGTTTGCAACTTCAATCCCGTCGACGAAGC	1076	369	69	424	152	265	250	45	106	459	606	167	439	849	37	1275	31	95	339	69	377	90	457	315	243	290	522	500	227	223	705	226	1017	177	284	120	259	579	382	480	44	140	275	208	132	438	86	220
	TCAACTTGCCTACCGCTGCGTCGGGGTGACTACTGA	1052	352	56	433	144	259	228	48	143	397	563	123	488	909	28	1489	42	90	314	67	408	64	457	494	214	337	570	573	254	291	747	201	1093	163	336	124	279	746	464	525	44	100	352	244	125	553	63	239
	TCACTATCTGCACGTCGTGAGCCCCTGCGCATCGTA	778	238	58	380	164	200	97	20	198	269	219	60	264	270	28	1557	39	105	259	47	77	16	429	378	176	432	640	642	183	371	856	185	1225	196	224	114	305	722	357	446	58	158	506	194	62	772	19	276
	CCGTACCAATCGTTGTAATGTGTCGTGCGATTCGTC	1130	283	79	471	156	289	261	49	79	432	583	129	347	737	15	1235	32	92	347	50	460	82	513	248	179	215	461	447	173	209	611	132	928	160	260	123	330	558	383	428	25	116	304	268	84	365	46	287
	ACGCACCGAGATCGTGCCGAGCTACGAAGGTTGGTA	1027	308	104	469	150	239	209	41	126	379	553	137	399	821	23	1293	56	75	331	91	437	95	435	329	235	326	506	521	236	265	717	200	932	169	325	126	294	655	486	551	38	145	320	299	115	431	55	298
	TTCTTCCAGTCGTTGTAATGTGTCGATGGAAATGTA	1040	355	44	397	141	237	189	60	133	385	572	132	532	869	21	1330	31	78	286	48	330	97	440	468	209	323	552	603	309	277	745	219	993	148	320	123	234	668	438	502	42	119	267	217	137	487	89	217
	TTCGCGCAGAGCTTCAGGTTTCAATTTAACCCTTTC	635	365	50	506	102	184	107	61	126	549	599	141	261	909	41	1031	53	56	347	60	278	19	724	379	178	278	826	427	361	196	654	141	1206	362	354	44	364	914	258	143	121	227	201	141	75	406	52	117
	CACCGACAAAAGTTTCTCTTGGTTGCCGTGATGCTG	787	172	50	351	155	197	75	14	160	287	189	39	305	168	21	1516	20	92	254	33	74	18	442	318	226	468	619	674	161	399	936	170	1101	172	179	93	338	554	336	364	47	191	504	167	54	723	29	253
	ATGACATTTGACCGTTCGGTCTGTCGGAGATACGTG	1268	406	93	531	181	279	227	64	130	489	544	133	523	888	36	1507	56	109	347	69	444	108	495	394	232	379	552	589	252	288	690	238	1073	171	364	104	309	715	432	468	46	154	278	267	142	324	90	237
	CATTCATTGTTACCGTATTTGTCGTTCGTCCTGCCC	923	326	73	418	143	218	204	64	82	405	543	121	332	975	49	1525	63	95	371	57	521	103	464	267	220	361	603	692	245	224	858	232	1030	157	242	118	304	706	442	615	39	136	421	218	118	428	82	192
	TAGAACAAAGTTCAGAAACTGATTGTCGACGAAGCC	1026	330	57	411	159	268	208	46	103	434	545	114	393	868	31	1191	43	74	338	53	413	73	468	343	227	268	510	565	244	216	675	165	979	160	283	130	265	655	447	528	46	110	306	242	127	467	80	203
	ACATAGCCTAGTGCCTATGCCTTGCTATCGACTAAT	835	367	85	481	70	138	216	63	95	394	519	123	685	724	52	1333	46	160	419	49	373	131	656	400	167	522	471	784	468	338	810	209	1348	194	215	60	303	379	495	525	84	230	103	194	181	351	84	189
	TAGAACCGCCAATCACTTTGCGTGGTCGACGAAGTC	1117	373	87	518	168	292	223	38	89	440	633	164	406	669	18	1023	38	78	296	52	376	75	432	315	211	279	478	427	222	221	608	175	876	182	261	141	352	603	414	431	30	125	331	247	138	432	71	261
	TCAATATCTGCACGTCGTGACTCCCGGTTGATGCAC	629	150	44	312	161	170	58	12	146	216	127	29	222	167	32	1461	29	113	194	19	65	21	364	314	212	492	652	623	162	375	883	154	1052	169	190	101	443	605	339	360	36	160	610	162	39	786	10	286
	TAACTGACTCGCAGTTTCTCTGACAAGCAGCAACAA	952	238	65	428	180	217	102	23	184	303	220	54	354	215	23	1547	33	103	291	31	84	50	436	445	283	496	654	767	206	367	880	185	1141	176	187	137	388	654	377	436	56	176	521	207	71	612	24	276
	TAGAACCTAACTGCGCCCAGTTCCGTCGACGAAGAC	821	340	74	422	146	242	237	61	119	386	527	154	295	788	48	1090	71	94	323	62	310	125	419	261	191	292	449	526	232	236	715	219	881	219	266	121	266	648	429	461	63	139	302	239	137	440	108	215
	GTCGACGAAATACATTACGTATATTTAGAACTCGCT	1110	372	50	406	169	222	192	52	137	388	532	101	564	787	29	1433	39	86	286	46	424	84	423	523	243	345	607	643	277	312	816	225	1047	169	332	128	261	671	471	487	44	134	260	186	116	445	70	197
	TAGAACCTAGACATCCGTCACATGGTCGACGAAGTC	1166	376	77	450	172	255	263	50	130	456	585	129	412	732	24	1093	42	80	275	48	322	76	402	345	212	250	459	486	221	208	629	162	850	143	232	101	286	638	413	457	37	133	317	230	126	497	61	279
	ATTGACGCCTTCTATCGCTAGTCGAGGTAACTACAG	1041	295	77	488	139	286	210	48	126	401	559	127	507	835	31	1427	48	85	330	58	393	87	477	398	206	340	526	590	275	264	797	188	1085	159	334	108	250	671	417	509	41	130	316	211	127	421	86	224
	TACACTAAGCGTACATCGCGGGACTACTGTGAATTA	1142	358	63	382	123	247	235	47	128	402	569	144	508	764	23	1316	41	82	272	47	364	88	458	402	185	293	518	464	252	236	767	188	947	174	280	117	251	658	455	457	32	124	264	209	109	419	65	244
	TAGAACCTGCGAGTATGAGCCGCCGGTCGACGAAGC	1062	380	81	515	189	263	234	32	115	457	579	153	381	698	23	1251	44	98	359	66	389	98	432	321	244	282	513	510	259	199	625	176	790	192	288	164	305	552	379	397	43	149	279	230	112	322	72	212
	TAGAACCTCCTACTCCGTTGGTCAGGTCGACGAAGC	805	297	86	387	145	254	228	67	86	404	537	137	304	747	43	1063	64	97	319	67	398	109	441	224	188	251	476	503	186	202	593	219	845	187	281	118	295	541	449	413	62	135	371	263	131	388	103	228
	TTATATCTCCGCTCACGCCTTGTGCCCGGACTACTG	836	316	65	354	160	237	209	49	128	295	497	123	441	818	42	1241	65	102	277	57	364	81	374	386	211	284	517	534	254	269	719	200	1018	170	312	123	230	692	431	476	43	105	290	216	128	519	73	209
	CCTCACTTCCCATTAATTGGCGTGACTACTGAGGCT	982	300	67	433	144	230	179	43	88	341	550	113	377	850	10	1379	40	73	301	43	373	80	463	278	176	249	471	469	231	212	684	176	959	156	294	106	266	613	399	463	39	86	261	217	81	373	45	209
	TGATTTAACTACTCAGCCTATATGGTCGGACTACTA	1014	309	55	366	156	203	194	39	120	362	561	98	482	807	23	1377	42	76	324	70	417	78	404	418	175	321	488	597	239	276	815	179	1068	163	285	112	264	692	486	558	46	99	279	236	119	488	80	250
	CAAATGTCCTTGCTTGGATTGAACGTCCCTACTGGT	967	315	68	480	139	207	191	53	85	449	541	110	432	789	37	1390	61	89	380	52	455	121	494	296	235	325	576	566	262	237	737	228	1050	190	334	102	314	664	413	462	43	154	246	238	131	323	78	214
	ATAGCATTCGCCTAGCTTGGCGGCTGGAGCCACGTC	1076	342	73	451	170	271	224	47	130	389	583	127	506	745	25	1328	39	90	293	41	327	80	438	357	245	299	504	477	239	230	665	187	859	148	292	118	274	592	362	392	32	94	251	214	109	276	56	219
	GTGTCGACGAAACAACTGTATTTAGAACGCTCTGAC	1137	319	50	393	121	268	199	53	108	332	525	101	477	754	21	1303	48	69	260	46	371	70	397	416	212	273	473	534	218	254	626	168	933	160	313	100	287	583	374	487	29	91	275	215	75	379	66	205
	CTTCGGGTGACTACTGGCCCTCATCCGCGCGTAACC	892	293	81	384	135	227	162	53	113	349	553	125	468	779	24	1365	58	84	290	59	361	79	465	349	190	298	548	559	270	279	797	187	1004	184	308	85	262	645	441	461	44	116	269	221	117	450	69	208
	TAGAACCCTCGTGGCAACACAAGCGGTCGACGAAGC	1076	408	105	456	187	259	229	64	149	423	530	179	450	717	21	1125	39	91	320	53	328	108	454	326	259	291	537	499	223	242	576	184	779	191	230	130	327	534	377	441	38	116	259	216	119	348	69	251
	TAGAATTCCGCTTCACCTAGCGTTATCGACGAAGTC	976	341	60	442	146	291	244	47	122	402	530	115	416	700	15	1092	30	69	221	40	324	69	384	342	192	233	478	491	202	186	673	177	884	154	241	109	276	602	425	461	41	124	285	202	134	459	66	237
	TAACCTCCTGTAGGCTAGTTACTCATGTACAATGGT	781	277	59	345	144	205	201	62	95	290	435	140	370	740	39	1035	66	119	328	50	330	113	376	271	198	284	393	436	250	231	613	214	889	171	294	105	224	550	411	432	54	131	254	193	132	445	85	170
	AACCCGATACAGTCAAGGACGCGGGGGAGATACGTT	1022	348	68	432	134	200	164	53	93	396	488	106	455	762	23	1351	37	82	340	48	367	79	484	303	226	362	540	570	240	242	746	207	847	163	254	115	230	574	380	459	35	110	206	226	136	293	71	204
	TTCATACTGTCTCAGCGCACGTCGCCGGACTACACA	998	320	80	437	146	236	243	65	85	377	504	166	381	741	29	1189	63	75	327	47	357	112	447	225	199	250	476	464	190	212	609	224	879	150	301	103	280	592	432	459	36	122	236	215	158	348	77	241
	TCAGTATTTGCACGTCGTGAGCCCGCCTTCGCTTGG	729	156	38	320	152	176	64	12	127	276	162	36	239	157	20	1339	22	72	182	14	64	16	364	327	166	438	565	563	139	326	671	141	989	145	166	98	377	507	278	324	43	145	493	136	27	611	13	259
	CTTTGGTAGACGCGTTGCTTTACGGACCCCCTCCTG	885	263	69	367	114	165	173	45	99	307	457	108	453	879	19	1433	56	91	257	38	378	95	473	366	156	320	523	563	236	269	785	211	1026	145	291	85	197	661	400	492	31	114	250	226	110	382	59	172
	TCGTTCGATCTCTCGAGTTCTCAGAGCGACCTTTAT	561	278	48	334	73	199	222	53	121	388	371	101	388	649	28	1099	47	101	151	21	365	43	393	432	188	268	516	474	363	195	905	121	909	318	300	96	249	829	464	388	55	134	186	256	161	373	86	178
	AACCGAAAATCTTATGTGAGTCGGCGAGATACGTAT	1059	341	80	411	170	223	190	42	141	409	482	114	477	703	21	1286	48	71	294	45	368	86	442	402	225	309	459	535	254	242	702	185	886	142	281	106	265	600	384	452	48	116	259	204	113	326	63	210
	TAGAATTCTGGTCTCTCTGACCTCTATCGACGAAGC	827	289	54	354	137	231	209	34	80	333	469	104	380	703	40	1122	46	72	302	45	387	66	431	322	204	295	488	528	187	208	657	159	961	154	276	112	257	584	393	441	28	124	268	200	106	399	48	192
	AACATCTCCTTCCCCGTTCTACAGTCGAAAGGAACC	906	265	75	393	119	216	157	29	127	351	466	121	366	698	26	1101	58	87	259	55	353	76	354	364	198	240	385	507	214	257	623	144	894	138	271	106	242	592	423	488	42	116	291	189	131	457	63	215
	TAGAACATGATGTTCCTTCCACATGTCGACGAAGCC	776	256	73	349	95	210	199	51	72	401	489	105	217	712	19	992	39	64	266	50	370	84	394	202	171	236	450	411	156	171	638	171	848	154	249	85	243	533	380	409	37	109	269	214	105	355	67	214
	TAGAACCACCCCTCATCGGTGGTCGACGAAGTCCTT	893	316	60	394	123	168	174	44	73	400	499	108	366	774	30	1092	44	88	304	46	369	73	440	240	172	268	565	508	204	169	687	174	866	121	254	125	229	622	365	418	28	142	232	229	101	356	68	195
	GAGGTATGACTCCGGTACGATACGCCGAATTACTTG	959	300	64	394	165	291	224	59	149	351	451	144	438	645	30	1192	42	67	232	47	351	88	347	442	202	238	445	505	205	258	592	179	835	145	278	136	236	523	401	454	37	106	289	208	118	421	67	178
	TAGAACGGCTGAATAGCAACATGCTGTCGACGAAGC	953	346	79	441	161	233	199	63	75	428	488	106	309	735	26	1216	58	83	364	65	405	86	432	214	185	263	512	529	203	214	654	159	752	133	238	116	287	547	353	408	43	136	258	234	151	309	77	190
	AACAGTCCTTCACACGATCGTACTGCGAGCTACGGC	943	336	51	401	175	206	211	35	94	407	545	115	413	769	24	1269	50	80	286	56	346	88	429	300	195	296	519	527	205	215	684	188	838	131	300	112	253	568	378	431	29	104	274	206	101	310	69	201
	TACAAATGGCAGCGCTCGGTCAAATACACCCTGCGC	809	338	113	481	137	189	257	83	62	514	439	145	249	747	55	1138	82	176	477	106	386	169	504	169	202	333	507	489	279	209	649	313	749	193	190	118	236	452	427	458	64	205	283	288	171	304	128	162
	TAGAACTCAGGACTATTCCATGTCGACGAAGCGTTG	685	267	84	399	86	172	177	51	74	348	471	114	344	623	23	1013	58	87	311	44	312	97	394	242	188	236	389	466	192	187	576	167	794	178	236	105	219	435	359	395	34	110	222	198	97	313	87	200
	TAGAACGATTAGACCTAACTAATTGTCGACGAAGTA	852	245	59	366	126	216	190	31	88	366	509	118	297	707	26	1011	40	69	275	43	346	82	383	238	190	254	433	456	172	213	613	171	696	138	251	130	232	572	338	380	28	90	260	231	124	343	71	204
	AATGGTACAACCCTGCGGGGGACCAAGAGCTACGTC	979	344	59	372	125	181	183	37	94	336	469	108	489	779	22	1300	44	70	251	53	309	69	391	429	214	296	442	507	214	232	718	174	830	114	249	104	211	653	358	417	23	100	256	172	92	350	57	193
	AACCGATAACGTGCAGACACGCGGGGAGCTACGTCA	1100	351	60	392	148	232	182	38	124	379	466	116	512	678	16	1282	41	75	242	59	339	60	414	435	219	269	447	471	234	246	629	171	815	193	254	109	246	547	363	364	27	109	227	180	92	294	56	191
	GGAAATTTATGCGTTTTTAGCGATATTCTAATTTCG	788	223	57	298	305	323	262	40	273	193	487	145	906	497	16	1218	29	157	84	44	379	36	335	757	343	404	670	792	285	166	1364	157	1152	200	365	365	298	601	446	600	47	43	541	286	163	424	60	276
	GCGCGCAATGAGCTTATCTCTGTCGCTCTGTTCTAC	914	301	59	432	169	175	159	58	67	402	520	108	412	727	31	1283	49	100	281	40	414	65	492	260	219	279	530	519	198	215	639	202	823	170	289	69	251	549	379	434	30	103	213	221	120	227	84	209
	GATCGACGAAGCTGTCCAGCATTTAGAATCCATATC	788	292	53	358	116	207	197	55	73	348	463	130	323	610	12	968	45	56	230	53	312	94	337	275	176	245	404	402	193	193	593	171	799	141	255	104	251	542	359	411	41	98	297	208	133	438	68	182
	TACTCGGTTTCATCATTGATGTAGTAAGTCTCTACC	880	308	52	361	123	182	171	41	67	377	477	92	382	814	15	1230	37	58	257	33	332	69	438	286	198	285	483	506	252	240	619	200	846	126	259	97	222	637	326	426	27	92	254	209	94	297	62	187
	ATCGACGAAGGATTGAAGACCATTTAGAATTGCGTT	843	236	50	367	103	181	148	25	84	306	464	104	358	697	21	1123	36	63	237	49	347	63	386	265	146	273	400	447	200	210	638	147	862	131	232	98	200	522	359	424	34	112	229	182	107	393	62	195
	ATCGAAGCATTTGTCTTCAGGAGCTACGTTCGGATG	871	268	57	389	133	204	180	46	65	365	490	81	368	802	29	1362	60	72	285	35	395	75	466	241	175	280	476	569	227	239	647	201	845	152	283	98	246	551	385	369	42	127	251	255	93	292	44	191
	AAACGGCGTAACCGGAAGGTACCGTGGAGCTACGTG	913	356	144	454	173	220	222	97	101	431	503	177	429	591	50	1173	75	140	324	78	337	136	474	276	232	291	444	476	232	241	555	243	707	167	266	134	225	528	382	372	41	151	216	175	154	252	126	198
	TCTTCGGGTGACTACTGGCCTCGCCTACAGATACAT	815	272	53	391	175	230	183	48	113	339	480	123	418	632	27	1091	53	99	247	42	326	79	412	322	222	293	455	504	228	226	667	216	862	209	309	122	262	538	441	423	40	106	265	200	120	429	77	220
	TAGAACCACAAGTTAAATTTGTCGGTCGACGAAGGC	870	300	79	350	107	203	172	33	88	365	406	85	365	629	22	1027	47	62	292	44	328	70	436	292	142	265	435	466	201	191	602	178	724	131	216	84	189	461	372	385	34	89	217	182	120	315	65	187
	TAGAACCTTACTCTACCGAGTTACTGTCGACGAAGC	821	321	72	387	136	197	192	51	99	335	506	154	406	651	38	946	43	79	318	67	309	80	409	310	192	267	442	448	236	224	487	165	693	167	256	105	192	508	342	357	52	109	241	204	125	359	78	162
	CGACTGGTCTCTCCCGGCCGGGACGCAAACCGCGCC	836	281	76	413	133	172	151	48	98	360	463	95	329	742	36	1184	64	104	348	75	393	104	440	297	188	320	497	540	224	264	702	228	836	131	220	113	242	559	407	506	52	137	237	238	114	392	59	194
	GACCTAACTCGAGTGTGACATCAATGCCTACTCGTT	744	240	72	417	124	186	165	49	68	373	436	117	273	637	26	1032	74	82	306	50	386	96	490	180	200	236	420	424	205	170	571	192	809	152	279	77	246	564	377	383	40	111	223	244	133	225	81	185
	CAAGAACGCATTTAGAACCGAGTGGTCGACGAAGCG	898	295	56	421	124	214	178	34	95	368	441	115	377	717	32	1267	49	89	310	58	380	85	398	302	124	337	473	501	183	219	606	168	840	148	268	82	257	588	412	403	34	128	215	203	113	341	77	176
	TGGTCTTATTCACCAAATTTGTAGTAAAAAAGATAT	842	201	37	277	121	186	132	32	72	237	461	99	290	681	12	833	20	36	173	36	310	38	302	245	130	247	438	402	160	204	647	137	934	117	238	76	224	784	437	571	35	96	311	187	58	534	47	187
	ACTTCGGGAGACTACTGGCCCTAGTCCGTGCAACCT	945	289	52	436	128	214	161	51	92	310	505	104	399	714	29	1218	77	70	301	42	375	76	431	301	196	288	431	445	228	249	638	176	899	150	263	105	274	550	385	448	43	110	251	251	113	326	92	219
	AGTGATAAAAAACCGTCCCCGTTCTACAGTCGAACG	786	230	45	356	120	175	175	42	84	297	520	105	340	697	18	1160	43	75	255	49	299	57	351	268	160	280	419	440	197	199	620	182	826	136	228	80	178	551	355	433	32	98	248	166	63	415	60	182
	ACTACAGATGCCTTGTTGGTATGTACGAGATACGAC	734	257	66	317	118	188	171	34	93	294	460	121	343	675	23	1068	43	62	235	46	338	78	401	271	162	254	412	498	226	177	582	167	797	115	262	88	221	530	379	394	34	99	270	173	106	332	63	194
	GTCGACGAAGCACATACTGCATTTAGAACGAGGTAT	980	257	57	346	140	208	201	53	90	376	500	116	404	650	18	1096	36	66	283	60	341	70	401	273	187	240	440	477	188	197	593	174	777	159	210	85	270	492	369	383	24	113	256	221	99	323	50	188
	CACATTTCTCCCGGTGACACGGCTACTGATTGCGAT	775	222	42	397	126	162	165	45	61	282	447	114	305	645	16	1187	53	51	242	42	337	63	418	220	175	221	371	420	164	160	610	158	828	137	287	104	239	590	344	402	28	92	229	205	87	254	47	203
	TATTCAACCCTCCACGATGCTTCGTGCTGTTTACGT	718	206	37	304	97	201	154	35	43	297	426	80	264	654	16	1050	39	65	258	39	295	45	429	180	141	224	417	415	134	163	560	144	782	139	213	57	235	561	337	365	25	98	223	194	73	277	27	168
	AACAACTCAGTTTCTCTGAGCGCAGTTTCTCTGACG	624	113	39	311	123	136	61	7	133	215	161	50	204	155	12	1240	20	92	241	21	50	17	317	284	140	386	553	502	128	308	587	122	912	117	145	97	350	534	229	291	41	146	474	105	44	593	12	244
	GACTTGACAGGCCGGTCTGATCGACAATGACCGTTA	591	119	38	354	140	152	40	5	145	244	135	25	186	121	12	1114	21	110	202	21	39	21	327	230	139	454	522	438	119	312	556	136	845	159	112	97	366	415	230	247	47	155	452	113	28	619	17	264
	ATTTAGAACGTGTTTCTGGCCATCGTCGACGAAAGT	597	193	58	281	70	162	153	38	78	263	358	85	236	698	28	997	34	60	249	38	416	64	340	210	131	264	384	433	159	176	636	154	931	149	242	82	174	530	357	460	26	113	295	170	115	412	57	132
	CTAACCGACAGGTCTTCTGATCGGTAGCGTCGACTT	681	153	67	348	136	150	64	16	163	237	155	45	277	153	22	1115	21	112	190	34	56	35	287	283	159	426	570	524	145	291	587	155	847	152	157	94	347	492	270	287	48	134	469	123	44	559	19	241
	GTCGACGAAACATTGATGGTATTTAGAACAGTGGCA	848	248	40	308	92	165	136	21	101	314	428	90	405	663	23	1117	45	61	292	51	304	90	384	381	177	255	414	528	181	189	627	163	835	139	262	85	196	465	372	419	47	96	251	203	105	314	55	154
	GCATCACCGCTCGACTTACATCGACCCGTGTAAAAC	399	328	48	394	82	127	81	28	111	476	466	128	176	686	42	709	58	66	341	48	181	25	465	377	164	234	701	352	199	167	568	121	832	302	379	47	282	741	185	129	105	218	200	123	94	314	47	82
	GTATTTAGAATCTGACCGATCGACGAAACAACAGAT	749	246	68	350	106	209	169	49	95	322	419	114	359	674	47	1052	50	65	253	40	292	67	332	323	186	261	379	465	185	203	638	166	804	121	251	100	205	546	335	388	42	115	244	188	130	353	67	163
	CTTCGGGTGACTACTGGCCCGCCGTTTTACAGTGCT	745	200	50	302	99	175	156	39	90	272	423	82	372	673	34	1176	48	78	236	47	337	75	371	280	173	238	496	461	171	227	634	173	900	125	257	80	221	566	386	425	38	93	222	195	101	377	55	185
	AAACGTAACCACACCCAAAGTGTTCCTACGAAATCC	895	291	41	320	106	239	168	37	111	325	430	100	377	699	18	1120	36	52	258	47	358	57	318	336	172	261	444	436	169	219	638	164	796	114	217	123	211	513	297	424	38	75	229	169	94	316	67	179
	AAGCGCCGACCTTTTCGCGTGTGCTGAGCTACGTAC	948	293	68	389	142	189	186	37	91	354	447	135	414	682	25	1145	45	68	255	47	308	89	389	307	199	291	431	427	195	219	642	192	706	124	227	90	246	449	336	332	27	102	224	196	103	283	62	185
	ACGCGCAGACCTGCGCAGAGCTACGTCGATTAAGTG	736	255	58	344	134	194	165	34	44	314	464	94	262	666	24	1012	64	69	294	41	375	81	436	143	168	225	451	447	145	162	498	174	790	136	255	70	266	542	374	352	26	132	196	236	101	181	58	222
	AGCCCGATATCCTTGCTTGGATGGGTGAGATACGTT	898	284	58	351	117	180	142	37	100	310	429	89	463	663	20	1121	40	84	270	51	265	76	361	343	195	304	407	469	234	243	658	198	705	127	203	100	192	455	310	380	24	104	177	169	121	280	66	159
	AACCTAACATACCTAACTGGTCAGGCGAGCTACGTT	797	248	58	332	124	200	190	40	94	308	430	105	378	635	30	1044	35	74	219	45	274	79	375	319	156	249	428	424	148	192	612	152	769	143	237	93	219	497	355	402	41	79	200	187	90	271	58	193
	AAACCTAACTCCTATCTTGGAGGGTCGAGCTACGAC	953	364	70	417	137	244	205	42	126	319	456	106	491	713	20	1175	42	80	234	32	304	54	353	400	197	232	446	477	189	219	632	175	773	127	205	65	215	511	316	369	30	118	209	166	103	260	61	189
	TCACTATCTGCACGTCGTGAACCCACAGTCCGTACT	595	132	41	287	111	156	67	7	150	206	131	54	173	154	19	962	18	94	200	15	65	24	301	277	157	369	461	462	138	286	616	128	861	164	158	84	314	506	245	290	48	125	436	119	54	649	20	231
	AGCACAGATATCTTAATGATAGTGGGAGATACGTTC	844	284	47	342	103	168	181	38	92	285	456	104	390	656	24	1083	22	55	239	45	300	60	383	335	147	265	432	408	192	217	609	125	734	118	229	67	210	525	315	398	34	75	180	160	103	247	52	162
	TAGAACTGTACTCTTTTGAGCTTAGTCGACGAAGTG	705	224	42	293	91	170	148	35	59	287	433	91	272	650	33	977	36	88	288	53	341	67	378	208	124	253	407	412	153	163	569	149	752	147	229	99	214	504	331	349	31	100	231	167	104	299	63	157
	CCTACTGTGATGCTTCACAGATGACTACGTACTGCT	886	272	56	355	134	211	207	40	91	335	494	91	337	610	16	1027	42	50	212	42	354	52	373	269	185	230	422	370	189	173	617	162	770	127	291	107	245	491	323	373	32	73	263	188	72	303	38	221
	ACGCTTACGTTCTTTTTTGATATGCCGAGATACGTC	834	276	51	324	123	173	145	40	77	286	457	114	339	651	19	1147	30	46	241	32	313	58	367	263	159	226	403	407	153	187	572	123	776	103	275	70	224	469	304	330	24	85	224	171	86	264	49	155
	TAGAACCGTCCACATGAAGGATTGGTCGACGAAGTA	991	325	71	378	133	225	205	39	118	386	431	102	398	626	20	1067	26	75	254	50	292	72	372	297	178	224	403	425	205	200	538	180	740	146	263	104	229	462	328	363	27	100	207	165	87	258	60	176
	AATGGAAATAAACTCACCCCGTTCTACAGTCGATGA	705	245	50	267	97	177	153	33	71	254	408	86	345	756	29	1134	20	58	214	36	360	58	382	279	121	252	394	451	190	226	623	153	771	135	241	67	182	521	354	428	23	83	247	184	99	375	45	159
	CGTCGGAGCCTAGTCAACCAATCGTTGTAATGTAAC	790	233	67	360	140	172	162	33	123	280	402	102	423	601	31	977	35	72	209	44	300	61	350	389	186	264	423	463	205	268	622	150	795	121	222	105	255	511	322	457	35	107	209	185	119	366	68	198
	AAGGAATAGGACATTTCCCGAGCTACGTCGAATGGT	666	209	42	290	92	119	136	37	52	292	379	78	278	608	16	1064	40	63	220	39	300	77	368	170	137	238	476	453	166	151	583	143	772	119	230	76	204	492	346	342	23	96	179	196	74	269	35	164
	TAGAACGGCAAACCTTGCTGTCGACGAAGTCCTTGC	687	292	84	370	124	183	237	97	72	387	374	154	259	552	43	796	72	101	273	77	272	150	381	207	188	238	361	385	165	169	473	246	569	156	208	150	209	437	327	325	44	134	168	171	118	204	102	160
	GCATAATCTTGCGTTGATGATAACTCGCACCTTCGC	699	284	68	348	65	109	149	25	75	268	396	72	572	597	23	1257	24	85	311	39	269	66	473	343	162	390	364	635	338	280	689	134	1079	135	124	44	204	324	395	431	44	192	77	131	99	208	47	147
	CTACCAACGCATTTAGAACTTAGCAGTCGACGAAGC	769	243	52	293	111	213	193	33	68	274	393	89	255	658	25	867	28	54	221	39	321	65	316	204	172	192	424	406	169	168	582	146	695	134	223	78	223	476	291	362	22	85	231	194	97	300	60	163
	AAGCGCCGTACAGTGCGCCGAGCTACGGAGGCGGTG	828	269	68	355	144	182	172	39	72	324	415	107	429	656	40	1159	55	95	287	64	351	74	370	314	201	276	477	525	213	215	607	224	815	139	244	98	197	511	353	426	34	121	233	215	111	349	77	175
	TAGAACACTGCCACATAACGCCGTGTCGACGAAGCC	784	267	57	375	139	217	209	36	70	350	453	104	262	538	11	849	32	65	234	32	287	65	374	215	161	213	358	342	150	123	442	129	598	122	196	89	243	420	310	280	18	119	196	165	91	241	47	187
	AAGGCATGATGTCCAAAGACAAGCCGGAGCTACGTG	969	354	52	391	150	192	181	35	84	328	445	112	459	653	17	1246	46	75	289	56	391	71	381	348	212	279	423	452	218	232	592	148	736	119	221	69	225	532	393	329	26	92	194	195	97	236	67	189
	ATCAATATCTGCCAGGAGGCAATTGGGAGCTACGTC	732	270	52	314	110	188	150	33	85	269	410	102	352	705	17	1170	28	69	209	48	284	53	339	299	171	234	450	387	158	161	607	139	721	89	210	74	205	498	299	350	29	70	188	148	68	303	43	172
	TACGCTGACTCAGCAGGCCTTCTGACTAGCAGCGGC	473	148	46	298	166	106	45	10	108	207	109	26	165	110	22	1089	9	103	147	28	30	16	333	215	130	481	448	435	125	295	533	99	716	129	112	72	354	371	205	203	35	140	379	126	27	549	7	244
	TTCTCTCACGCGTCATAGCACAAGGATGCAGCAAGC	802	248	69	358	124	187	168	42	83	295	406	106	340	528	18	1018	50	45	253	53	264	70	337	289	168	236	375	389	178	195	503	157	676	148	204	78	186	482	319	359	36	93	234	185	85	316	63	200
	TCAATACGTATTTAGAATCCTGCGATCGACGAAACG	673	232	51	286	106	177	172	24	71	282	414	75	291	631	15	945	25	53	220	44	286	77	318	212	133	215	372	405	151	177	551	126	769	114	218	94	188	499	295	379	24	95	240	158	90	326	50	158
	AGGTCATTCCCACTTCATGTCGTAGTAAAACAGATA	748	180	43	265	133	218	137	19	97	220	387	97	213	565	7	792	24	33	178	39	323	52	281	215	109	137	314	312	113	154	535	124	720	149	235	73	224	493	327	405	16	89	304	174	58	394	30	236
	AAACACGTACCCTTCTATGGTGTGTCCAGCTACGAC	622	212	48	280	101	158	147	42	77	269	396	71	313	661	27	1074	43	70	270	49	322	75	386	287	153	263	385	477	195	191	536	181	761	125	245	91	190	548	334	397	33	85	216	156	97	291	50	154
	AGTCGACGAATCGTACCCGCGAATTTAGAACTTTGC	810	230	63	337	130	198	185	48	80	319	388	113	338	570	23	899	43	71	228	44	307	83	348	225	132	203	362	378	202	165	485	172	700	120	239	78	218	463	334	383	30	83	227	198	96	296	57	187
	TGCCACGCAGCGTCATCGCACATACGCCCAACAAGC	581	81	266	296	395	169	60	44	286	233	64	119	90	282	58	535	136	96	471	394	179	104	84	955	224	162	391	330	97	623	296	39	389	76	114	142	273	213	123	538	51	401	159	409	124	256	62	525
	ATCTTCGGGTGACTACTGGCTCCATCCTTGTCACCT	754	241	45	344	125	180	156	36	113	253	406	101	354	616	11	1042	32	56	218	44	290	62	355	330	185	234	422	468	170	200	584	132	784	158	251	96	219	480	339	380	31	75	225	172	83	355	55	192
	TAGAATCTGACGCTCTCGCCTCATATCGACGAAGCC	695	227	40	292	130	196	155	23	87	242	397	90	259	552	16	821	29	51	235	38	319	58	302	217	143	161	328	368	144	148	484	134	675	151	208	78	192	435	284	363	38	82	280	171	103	333	48	175
	GGCTTCGGGTGACTACTGGCCCCTCGAAATAGACAC	824	238	54	340	118	173	141	36	97	319	365	82	369	631	35	1149	31	61	218	39	263	57	300	287	174	236	416	445	187	210	673	171	890	138	201	87	257	535	376	371	38	77	223	185	126	380	50	191
	ACCGGAAGTTCCTTACTGGACCCGTGAGATACGTGC	806	293	57	348	134	191	167	45	99	321	378	99	395	616	17	973	48	67	259	40	276	63	360	327	182	292	409	433	215	197	556	158	702	124	220	78	176	455	314	306	35	90	175	157	125	294	71	186
	AACCGGTTTCCCTTTAATGGGTCGGCGAGATACGTC	851	240	55	362	111	191	158	42	83	291	450	95	411	649	20	1123	27	65	230	35	307	63	332	293	151	231	416	418	167	193	538	141	721	131	183	85	215	523	319	343	25	87	213	207	71	283	50	172
	TAGAATAGAGTACACGATACACTCTATCGACGAAGG	641	248	40	300	93	167	148	42	69	309	413	72	322	681	16	956	25	59	217	37	317	69	374	210	140	197	411	399	164	182	575	136	757	121	248	88	195	433	301	374	25	83	234	134	95	305	57	186
	GCTCTAAACTGAGCGTCGTTTGCCTACGGCCAGCTA	646	217	52	308	106	159	148	35	65	246	332	70	255	696	17	1102	56	75	245	35	369	69	316	215	155	239	437	448	171	190	601	146	789	156	239	45	234	583	331	422	36	82	239	194	103	248	52	162
	CAAGAATGATGATGCGTAGACAGACGCCGAGATTTC	822	220	25	289	90	199	161	29	89	254	361	114	309	608	11	881	19	61	180	30	276	50	280	235	121	160	370	335	128	145	473	130	699	140	216	82	178	494	286	314	16	78	213	127	50	362	20	207
	TAGAACCTCTCACTATGAGACTGAGGTCGACGAAGC	823	256	63	361	121	203	180	33	59	354	427	107	273	601	21	884	46	67	245	37	302	88	385	195	143	207	353	363	165	192	479	128	681	132	183	88	187	439	295	330	13	80	174	167	83	250	49	172
	TCACTATCTGCACGTCGCGAGCCCTCAAATAGCAAT	479	114	41	230	103	127	45	11	118	181	125	26	128	107	23	931	20	98	196	16	47	16	264	241	105	391	457	406	124	327	538	113	872	147	140	60	322	456	226	296	42	152	480	127	29	682	12	198
	AACGTTGAGCTTAATAGTAGCTGCGGGAGATACGCC	811	238	53	384	130	196	188	29	79	301	402	108	339	570	17	995	37	63	226	26	293	80	345	245	177	209	395	404	157	173	496	125	691	112	225	78	194	516	322	355	23	83	203	192	77	224	39	165
	CGCGTTCAGATTGTAATTCAGACCGGAAGCGTACTC	501	100	26	285	92	147	53	11	111	214	95	30	165	92	10	1017	10	76	143	18	37	12	323	213	119	332	458	410	73	280	498	93	700	124	103	85	336	395	178	217	27	115	412	119	15	529	10	215
	GAACGCAGACCTTTTCGAATATTCGTGCTACGACAA	737	204	44	287	151	221	167	26	85	260	384	85	322	589	19	986	36	56	244	45	264	57	356	271	166	229	362	399	176	205	571	138	707	121	221	86	232	499	340	358	23	99	189	181	75	291	67	147
	TAGAACCGCTTTTATAAAGTGGTCGACGAAGTCCTG	648	211	49	295	101	132	122	25	46	248	409	94	243	589	15	934	39	38	219	33	257	62	325	204	122	252	393	374	142	185	536	146	707	122	196	80	153	465	313	343	26	100	214	151	87	296	57	152
	AACACAACTGACTGATAGGTCTTCTGCTCAGCAGGT	417	115	30	236	123	128	35	8	86	125	91	28	165	107	13	1043	10	87	175	9	31	18	260	189	124	397	463	458	113	258	571	102	716	98	103	57	320	426	215	175	29	150	457	104	24	498	9	224
	TAGAACCAACTTACGCATTTCGTGGTCGACGAAGCC	693	234	51	283	104	140	151	29	59	276	351	94	250	541	23	841	40	69	224	36	238	69	318	200	108	228	351	306	148	150	436	130	628	118	182	66	162	394	289	331	25	77	185	179	102	255	49	156
	TAGAACCAGAAGTACTCTTAGGTCGACGAAGTCGTT	767	231	53	297	100	162	129	36	77	269	415	77	280	587	10	907	26	71	227	23	228	52	299	255	123	272	359	376	140	164	558	143	692	102	173	89	177	478	340	367	21	84	159	202	92	320	47	163
	TTTAGTGAACTGACCGCGCAGGCCTTCTGACCGGCA	708	183	48	365	130	156	54	9	114	222	126	47	238	161	9	1255	17	76	236	8	48	16	319	287	156	382	478	513	139	263	560	118	878	118	154	82	305	477	231	276	27	130	347	130	39	469	9	225
	AACACCTGAAATACTAGTACCGTACGGTCGAATTCT	725	306	34	311	114	179	132	27	70	285	409	81	349	582	14	1022	28	58	184	38	318	49	329	243	145	258	421	410	193	198	615	122	624	90	156	102	188	542	264	380	42	103	227	148	80	226	63	153
	ACGCCGCGTGCAACGCACAGTCGGCCGAGCTACGAC	753	324	83	360	168	195	248	71	65	392	367	136	269	495	25	793	53	71	254	38	275	87	358	183	177	202	309	317	167	150	411	184	552	146	226	78	219	420	288	247	32	111	162	201	100	205	71	179
	CGAGTCAACTTCAGAAATATGCTACACAGGATTGGC	733	216	50	338	96	190	157	28	61	294	413	78	283	598	18	953	32	52	240	37	323	56	304	214	112	170	389	338	148	139	418	127	736	105	219	79	180	434	311	313	19	65	158	160	86	249	35	141
	TAGACCATCCTGCATAGCAGTTCTTCTGACCTACCA	554	171	62	267	108	183	71	15	141	209	152	36	216	177	26	992	22	73	166	22	82	23	295	266	169	328	445	413	135	266	569	138	771	105	146	93	222	433	304	309	47	82	343	106	46	486	17	143
	AACCCAGCAGTCTTTCATAGACGGGAGAGCTACGCC	718	289	68	328	95	181	147	28	77	296	404	88	393	572	20	1049	34	58	224	32	278	65	305	296	155	225	360	363	143	187	529	143	610	109	205	59	172	451	290	360	26	88	182	188	95	235	43	146
	TCTGTTTGCACGTCGTGAGCCCTTTGCATTGGTGCT	435	110	34	214	113	80	29	9	84	169	74	20	130	61	13	946	15	86	133	11	36	19	273	204	95	426	490	343	68	284	402	92	685	102	85	66	357	355	149	187	35	165	429	95	21	462	11	253
	ACCAATGCCATAGTTTCGTGCTTGGGAGCTACGTTC	763	217	51	339	98	166	158	31	67	325	404	67	286	640	15	1117	34	38	253	41	314	62	344	209	159	237	401	401	168	161	517	124	677	118	205	62	212	469	251	312	17	76	144	178	74	211	46	168
	GAACATCTCCTTGGTCGGCTGCCAGCCATGCCACAC	549	260	74	323	58	119	160	51	94	307	351	140	361	460	36	830	38	148	346	57	237	127	399	308	153	266	263	442	316	245	478	160	729	160	125	72	218	282	345	327	100	215	88	163	127	252	82	142
	ACGCCATATATCTAGTATGATAGGCCGAGACACGTC	789	258	46	320	128	143	154	33	99	304	450	92	351	522	17	958	24	56	215	36	275	48	319	274	165	236	365	376	157	167	474	154	600	117	216	78	211	470	283	312	29	87	179	157	88	240	50	192
	TTTTCCCCCGTTCTACAGTCGAGAAAACTAAAGTCT	656	197	41	281	102	143	136	38	94	225	423	81	317	606	26	940	37	63	222	40	272	47	314	259	137	210	397	412	165	166	605	147	789	129	213	75	181	496	288	375	33	94	226	122	96	332	47	153
	CATTAAACTCGACCGAGTGGAGCTACGAGTGCATCC	700	223	50	290	101	163	153	27	52	261	399	73	273	594	17	923	36	53	191	31	304	59	327	232	124	178	338	363	169	149	521	137	673	83	219	69	202	451	286	343	22	82	188	166	87	247	44	163
	AAGATCAAGTCCTTGCTGGACGGTCAGAGATACGCT	591	220	66	306	131	167	140	60	57	280	379	99	331	529	33	898	57	72	255	47	264	78	287	279	161	246	372	373	169	209	500	190	683	116	220	69	189	392	290	311	51	122	199	165	97	277	82	145
	AGACCATTCGTCTCTGTTGACAGGTTGAGATACGGC	846	289	32	308	128	200	155	46	72	320	381	89	393	539	13	1015	32	62	188	40	267	61	314	325	166	224	369	381	159	165	511	146	645	103	199	76	188	466	257	322	26	74	204	166	89	231	59	157
	AATGTTGCTTCTGACGTGCAGGCCTTCTGACGCGCA	507	134	37	297	96	143	48	17	106	152	112	44	197	120	15	979	11	78	180	15	50	17	235	224	151	382	420	430	104	252	589	115	764	101	147	78	242	385	222	249	32	125	312	102	25	449	19	177
	TAGAACGAGGGCTTGTCCATTATCGTCGACGAAGTG	605	207	72	317	135	181	160	38	69	317	407	130	279	559	30	857	41	84	234	55	272	83	300	251	164	223	363	397	153	176	495	143	654	147	205	100	178	364	263	328	37	107	193	162	123	259	63	139
	GTCGACGCGGTCATTCGACTGGCAGAACTTAGTTCA	645	162	72	310	94	184	171	55	49	308	345	139	186	414	35	720	55	92	242	40	296	113	283	143	139	157	327	289	136	145	361	154	554	152	201	88	210	400	316	294	41	106	217	159	111	223	82	131
	CACTTCCGTTCTACAGTCGAGTTAATGCCGTACATG	645	162	42	284	98	166	157	61	48	298	355	108	188	573	10	738	42	60	221	22	299	89	312	133	125	180	306	321	119	150	467	127	576	109	203	67	201	422	290	291	23	70	177	139	60	261	37	189
	TAGAACTAACGCCTGCAGGCTCGTGTCGACGAAGTT	698	226	55	305	96	186	153	52	85	253	376	79	306	563	16	833	26	54	209	30	257	53	286	246	152	195	340	373	149	176	461	133	649	117	161	75	196	394	273	348	25	84	197	154	94	282	55	151
	TAGAACCCTACACGTAGTGTTGTGGTCGACGAAGTG	854	290	51	317	100	201	168	36	90	275	380	98	397	530	18	986	25	61	260	43	283	63	325	278	178	246	370	355	166	178	467	144	636	101	198	90	197	369	261	361	28	88	168	141	104	252	52	143
	AGCTTTGTCACCGTTCTACAGTCGAACAAATTTGAT	667	190	47	283	104	137	128	29	60	267	417	87	249	601	9	858	32	41	225	32	297	50	357	182	123	185	374	339	147	131	490	163	635	124	170	78	188	435	275	368	24	94	202	183	76	310	50	163
	AACAAGCCGGCTGGCTTGCGAGCTACGTCGCTGCGT	606	238	51	296	107	154	148	27	29	251	400	98	218	594	19	917	48	73	243	50	279	52	420	136	104	255	399	387	135	142	468	168	651	116	206	64	187	462	364	294	20	101	152	209	79	133	40	167
	TAGAACGGATTCGATGCTCCGTCGACGAAGCCCTTG	618	226	54	261	85	115	137	27	44	300	333	77	215	606	29	830	60	58	245	43	261	70	353	167	140	203	331	406	143	127	491	146	643	105	176	79	193	406	322	338	35	88	205	124	92	270	53	122
	ACGCGAATAAGCTATCGTGCGCCGCCGAGATACGTC	818	229	54	296	110	171	139	25	68	300	397	71	312	542	22	935	25	49	201	35	275	47	332	210	160	185	368	357	163	142	447	125	631	117	211	82	234	440	264	337	17	79	197	192	85	207	43	179
	GTTCAGGTGACTACTGGCCCTCACGTCTTAGTCGCT	608	174	48	282	87	147	147	36	41	245	411	84	235	569	26	900	36	51	205	40	308	68	339	135	125	171	311	321	142	140	476	117	692	139	259	60	195	446	319	325	28	80	182	197	93	220	47	148
	AAATGCATAGTCTTACTGACCGCGTTGAGCTACGAA	707	228	63	288	129	168	150	28	80	254	363	89	358	528	20	1066	29	71	232	54	253	68	314	321	154	214	401	386	140	150	519	128	689	88	215	86	199	483	301	351	32	108	181	134	81	268	52	166
	AATGCAAGCGATTAGATTATCAGCAGGAGACACGTC	675	224	55	299	126	166	134	45	74	299	343	76	282	540	11	939	31	64	188	32	324	49	306	219	143	169	372	316	139	131	499	132	663	95	208	66	184	465	262	310	21	59	177	170	69	208	37	178
	ATCGAAAGTGCCTTACTGGCGTCGGGAGTTACGTTC	772	217	51	316	87	176	134	37	85	243	381	104	311	516	8	1012	34	52	208	24	275	61	329	261	145	210	344	328	126	152	506	104	662	94	196	59	172	434	267	301	28	74	173	142	81	243	37	160
	CACTGCCCAGCAGGCCTTCTGACTGGCAGGATTTCC	651	161	27	266	134	138	64	17	110	213	164	47	245	127	11	1030	18	70	188	13	60	22	258	270	133	302	469	434	118	227	543	106	722	116	136	73	226	377	223	261	24	95	311	103	36	458	15	189
	GTAAAACGTCGACGAAACCACAAAGGTATTTAGAAC	750	242	51	323	109	147	153	41	91	272	355	101	352	565	25	959	37	60	189	33	268	53	310	298	139	229	390	383	178	214	512	131	743	108	152	63	175	434	279	325	45	101	187	154	96	257	58	135
	TAGAACCCGCGCCTTTTCGCACAGGGTCGACGAAGG	797	245	53	292	131	164	137	39	82	259	328	108	288	487	20	869	22	64	224	41	240	60	316	287	157	226	370	417	175	154	504	156	605	112	181	81	176	407	266	285	21	95	192	170	104	255	64	147
	TAGAACCTGTTACACAAGTATCGAGGTCGACGAAGC	789	237	64	311	114	201	167	41	84	303	364	100	312	481	21	859	25	49	189	41	208	54	308	276	158	175	317	335	126	156	427	117	564	91	185	90	199	350	238	280	24	88	187	138	68	269	40	184
	TCGTCTCATTTGACCGTCGCGATATACGGCCCTGGA	523	213	74	266	130	152	137	34	64	266	344	86	267	502	27	935	30	63	196	57	265	63	313	192	157	225	385	413	144	200	543	149	648	91	236	75	188	485	271	374	39	87	232	203	92	240	62	210
	TCAACCGACTTAGAACGCGGCCGCCGTCGACGAGCG	717	224	44	323	114	204	148	23	79	299	359	106	219	510	16	821	39	58	225	34	253	63	271	228	144	180	285	305	135	136	429	137	556	106	190	86	205	418	264	302	18	92	203	173	79	289	39	151
	ATCGACGAACGAGTTACTCGATTTAGAATCTTTGTT	684	179	40	239	81	142	129	26	54	255	371	77	294	504	15	800	16	47	191	26	263	45	304	268	114	172	371	323	154	179	505	124	615	91	183	64	161	405	304	342	18	71	166	151	61	294	41	151
	TAGAACTGCCACGTAGTCCGTCGTAGTCGACGAAGC	746	251	60	369	120	215	183	31	57	368	417	92	266	486	30	798	36	48	263	40	312	73	320	189	154	224	331	346	139	149	423	127	577	121	158	80	204	391	248	301	17	105	200	152	99	209	53	178
	TAGAACCTATCGAATCACGAACAGGTCGACGAAGTT	709	275	77	311	123	165	174	37	88	291	350	105	249	466	25	717	33	59	192	44	221	62	318	204	172	214	336	312	135	141	378	135	517	133	180	94	175	410	235	332	26	90	158	148	95	276	52	151
	TAGAACGAGCTGTTAGCGAAGACTTGTCGACGAAGC	593	207	59	341	112	137	130	23	49	292	385	88	199	561	16	830	30	71	234	40	263	56	349	161	121	188	347	363	152	137	475	126	593	90	168	67	185	375	271	315	25	96	182	168	88	239	56	141
	TCACAATTTGCACGTCGTGATCCCCATCTGACTTCC	414	100	24	190	85	110	37	7	119	161	103	39	148	103	22	845	6	65	158	14	31	14	237	223	117	289	446	442	101	236	512	96	817	102	134	59	280	416	217	225	24	102	449	95	22	563	7	187
	ACGCGATTCCGCTTACTGCGACGCAGAGATACGTTT	753	219	54	321	110	167	142	57	85	301	382	80	328	485	27	942	39	66	218	41	267	58	327	227	154	209	363	379	145	154	466	142	634	91	196	73	210	464	315	338	31	114	171	166	87	216	51	142
	ACGTTCCTGATAAGCAGTTTCTCTGACTCACAGAAT	573	115	26	234	114	134	47	17	119	189	140	35	215	130	16	906	17	66	149	14	47	11	259	213	120	330	459	358	101	240	561	108	692	107	120	70	257	412	207	237	20	93	353	113	37	457	6	165
	AGAAAGCATGATCCTTTCGAGCTACGCGACTTGGTG	554	154	43	277	73	154	114	37	37	224	335	74	226	470	13	865	33	49	182	29	257	43	273	160	104	212	355	300	125	126	473	143	637	101	214	73	177	492	305	344	24	64	213	178	61	241	41	147
	AATGCAATTTCCTGGTTAGGAAGCACGAGCTACGGC	726	248	44	296	99	172	119	42	56	244	335	86	310	518	16	999	27	52	171	30	240	53	290	210	153	218	319	343	124	150	429	128	625	93	203	55	165	427	264	298	24	66	182	119	79	226	51	106
	ACACCGATCTCCTAAGTTGGAGGGTAGAGCTACGCC	709	230	46	302	109	158	109	31	81	332	324	86	388	533	16	892	28	52	190	35	241	54	320	335	167	228	345	336	149	171	454	138	555	90	181	65	173	407	239	344	25	62	170	162	97	210	40	148
	CCTTTTTGCACGTCGTGAGCCCTGGCGTAAAGCACA	361	89	27	187	87	89	44	6	86	134	94	30	130	104	23	902	10	73	155	12	39	11	230	174	107	321	447	368	83	258	491	90	763	105	97	65	298	360	208	235	37	121	392	99	28	546	17	148
	TAGAACCTCAGCCTATCAGCCCCGGTCGACGAAGCC	681	210	55	335	104	172	168	48	72	294	348	120	285	471	30	769	37	71	240	41	271	80	306	199	154	227	330	356	174	158	396	123	547	138	204	95	190	385	278	318	39	115	204	165	105	218	58	166
	CCGCTATCGCATGCTTGCGAATGACTACCTGGTTAT	693	170	40	294	108	159	147	43	64	215	354	84	287	485	7	892	26	50	190	20	239	46	271	212	122	190	331	287	111	161	438	132	618	101	189	51	184	435	278	281	27	88	166	149	48	279	36	149
	CAACGACATTACCTAGACCATCTAGCGAGCTACGGC	600	222	43	275	101	151	137	33	48	252	332	84	240	483	14	882	44	58	202	32	265	63	306	185	148	181	325	336	146	132	453	106	592	93	219	81	208	385	289	290	25	95	164	145	54	234	55	148
	TTTGATTCCGTTCTACAGTCGACCAATAATGCCCTC	597	186	32	241	88	160	98	17	61	222	312	84	298	561	16	814	21	39	166	41	268	57	269	232	118	175	348	358	164	132	482	113	629	109	220	60	161	400	256	332	22	81	210	137	70	308	46	116
	ACGCCTTAGATCTTTCATGGTCGGCCGAGCCACGTT	632	207	42	301	109	152	131	26	92	212	366	77	332	517	16	799	34	60	211	30	211	43	285	236	144	195	396	367	151	158	511	144	609	141	181	73	200	412	298	323	22	80	187	133	83	269	59	136
	AACGCTCATTCCCAGAGGGATTGCGGGAGATACGCC	667	240	42	336	105	139	132	27	59	298	310	88	275	506	18	859	34	53	202	20	265	60	327	175	137	197	320	333	114	126	448	106	593	122	222	61	183	427	250	274	16	65	153	136	81	195	32	178
	TAGAACAAGAACAAATTCTGAACTTGTCGACGAAGC	579	187	46	263	86	125	149	24	39	258	335	82	195	525	12	829	21	62	224	31	270	78	340	123	118	181	326	350	127	121	474	135	603	97	168	77	149	341	261	257	26	85	182	169	91	204	61	125
	AAAGCACATGCTCTCGTGAGCAGCCAGAGATACGCC	716	232	51	277	103	158	137	43	68	263	319	102	305	457	22	808	35	50	195	38	224	76	268	264	146	190	321	322	141	165	416	138	526	82	211	76	179	435	264	269	26	83	191	131	97	243	64	134
	AACGCGTTTGACTGATTTGTTCGCGGGAGCTACGTC	656	239	48	265	117	140	140	36	65	241	386	91	280	493	18	978	30	46	178	34	242	56	313	232	134	197	322	302	158	171	456	137	617	120	168	81	191	455	224	330	21	72	202	164	64	211	70	159
	ACTTCGGGTGACTACTGGCCCATACCTATGCAAGCA	495	165	51	247	112	141	118	46	70	223	312	97	301	488	38	869	43	66	192	36	236	74	268	245	167	230	328	343	152	190	468	168	641	147	221	75	133	399	296	291	34	95	194	141	113	314	64	114
	AGCCTGGCCTGCCGCGGAATCGTCCGCCGACAGCAA	351	85	29	239	92	84	29	5	93	151	85	23	134	70	11	842	13	81	117	6	23	12	231	160	118	351	430	373	60	247	380	94	630	98	85	75	314	317	173	169	20	124	434	113	28	441	5	196
	TAGAACTGGCGGCATAGATCGCTAAGTCGACGAAGC	761	225	65	299	102	177	169	32	90	275	329	102	338	476	21	890	21	53	178	44	222	62	329	267	117	207	338	323	156	154	434	162	554	111	167	75	173	360	276	260	49	88	185	134	71	214	56	133
	AAATCCGGACGGATGGAGCTACGTCGTGCAGGCCCG	581	167	48	229	98	139	135	33	37	223	375	83	254	545	24	879	45	67	209	15	258	74	309	136	128	202	363	306	132	169	479	137	666	123	227	56	169	443	340	279	29	93	156	161	69	189	53	158
	GCCGGTTTAATTGTTATGTACAGTGTCGCATACTTG	625	197	58	285	77	134	118	33	52	256	333	99	238	584	15	875	46	64	236	41	276	73	310	183	151	242	357	367	132	169	522	151	598	91	196	68	164	409	264	293	28	90	151	172	74	160	47	130
	GTCGACGAAGAGTAAATTGCTCATTTAGAACGATAC	773	192	42	267	84	138	132	31	73	265	330	66	304	432	11	846	30	43	175	37	271	60	258	233	81	168	289	295	141	133	446	100	644	98	148	75	181	322	259	312	26	73	155	137	68	254	40	141
	GCTGACCTGCAGTTTCTCTGACTCGCAGCTATACTA	603	133	39	259	103	112	56	18	109	164	120	38	175	130	10	966	14	50	162	21	49	25	257	251	135	294	405	451	96	224	527	116	772	122	113	68	207	374	216	228	32	107	293	132	35	408	11	189
	TGTCGACGAACATCAAGATATGATTTAGAACAACGC	646	164	45	226	90	125	141	27	56	226	340	82	222	494	26	760	22	38	164	44	247	53	241	217	103	176	267	291	123	139	408	99	597	93	199	68	162	355	277	240	31	82	181	159	70	243	41	148
	GTCGACGAACCTACTATGGATTTAGAACCGTGTTGA	670	203	33	263	84	174	139	34	69	270	348	68	278	488	19	829	25	47	194	33	260	55	321	216	114	178	307	371	145	157	501	115	589	124	169	61	179	375	232	290	25	92	193	128	72	239	29	161
	ATCCACGCATTTAGGTCGTGAGGAGCTACGGCGTTG	568	210	61	287	94	114	123	38	37	246	319	83	256	500	25	853	47	54	225	39	238	66	375	155	151	230	301	339	146	136	458	144	572	106	175	73	160	408	258	305	21	66	162	119	93	193	56	142
	TCAACTGTACTTAACACAAGTTGTCGGACTACTACA	658	161	31	243	80	174	135	15	78	200	314	95	268	496	10	768	23	53	161	26	239	60	220	253	124	156	281	338	110	113	456	114	612	96	189	75	183	412	255	288	23	73	195	123	35	300	34	136
	AATGCACAATGTCTTACGACTCGCAAGAGATACGTC	597	199	35	239	110	150	121	32	56	238	331	93	275	436	8	828	32	48	182	22	261	50	259	205	143	167	278	297	137	144	444	122	604	83	194	77	173	402	275	278	13	70	179	133	81	189	42	159
	TCACTTATCTGCACGTCGCGGCCTCACATAAAGCCT	340	93	22	197	89	102	28	6	99	120	90	37	124	80	14	827	15	65	103	9	26	11	206	173	125	295	357	332	81	232	469	95	638	101	96	65	271	322	154	217	26	114	422	119	27	462	13	188
	TCTCTACGCTCACGACCTTTTCGAATATTCGGTGAC	543	163	31	220	98	138	100	32	63	185	324	57	211	469	9	707	28	31	121	33	250	74	234	193	116	157	319	278	114	127	468	107	559	108	187	54	145	400	262	340	16	63	193	160	63	296	35	139
	AAAGGCGTAAGAGCCTGGAGCTACGACGTTGGGGAT	608	230	44	259	85	136	124	28	51	271	327	57	242	503	24	864	35	60	230	28	234	57	335	190	142	190	345	360	130	130	420	116	544	121	191	69	148	392	282	269	30	100	162	135	75	204	49	139
	TATAGTACACCTGCCTCGACCGAGCAGCTTACGTAC	658	213	42	316	109	161	164	34	43	247	369	92	234	552	7	796	30	38	161	21	244	43	332	181	125	192	317	296	137	109	443	121	539	123	185	61	148	403	256	275	24	63	154	171	65	175	45	157
	GCGCATGGACTTTCCGGTCAGCTTGTAGCAATCGCT	724	266	68	330	102	131	162	47	52	327	341	68	262	500	23	838	31	84	285	55	293	68	373	185	159	233	346	370	187	158	421	138	520	89	129	84	168	369	239	295	32	103	166	155	97	174	57	124
	TAGAATCGCCCGGAATCGGTCACGATCGACGAAGCC	674	243	57	271	102	114	136	35	82	264	357	88	286	462	12	713	33	52	178	28	233	58	276	244	131	179	275	266	133	152	401	113	493	123	143	86	198	336	238	308	26	72	148	127	82	245	47	156
	AACCTGGACGACCGTCCGGGCGAGCTACGTGCGCTG	575	208	82	310	110	121	149	45	34	275	375	109	186	447	26	826	67	76	307	41	258	104	375	115	141	213	289	296	149	131	376	176	526	120	202	53	168	372	282	297	24	106	119	171	107	126	82	136
	ACTTAATTGCTGTCAGCATGTTCTTGTCTCCTACTG	476	197	65	252	82	105	146	51	59	252	358	90	318	501	30	786	39	71	181	30	260	84	284	247	167	211	371	375	169	156	533	141	619	107	195	61	148	425	259	280	34	69	160	147	94	189	69	99
	AAGGCATGTACCCTATTGGGTCGCCAGAGCTACGCT	751	267	55	291	100	162	154	30	83	271	362	68	352	506	13	896	18	52	185	33	236	54	275	294	140	197	319	357	148	165	462	120	596	106	178	64	211	454	285	314	25	84	179	144	71	198	44	140
	TAGAACCGTAGAGCACCGACTCACGGTCGACGAAGG	748	231	62	302	118	198	165	38	93	312	344	113	296	417	17	718	31	70	211	42	254	55	253	257	168	196	313	292	161	142	380	125	562	121	185	98	171	340	253	256	37	110	164	135	88	216	65	162
	GGTCGTATACACTGATGAAGTAGTCAAATAGATACG	694	221	44	238	93	160	145	29	99	235	348	82	295	526	13	870	27	42	145	28	246	42	257	248	125	175	350	347	154	147	395	123	675	107	168	63	149	379	279	303	25	84	189	151	64	280	28	155
	CCATTTTGCACGTCGTGAGTCCCTTCGCAAGCCTAG	289	65	26	155	78	72	13	6	77	130	53	9	105	68	19	751	13	77	107	11	27	15	214	129	62	271	387	304	62	217	355	59	620	90	81	52	247	289	155	173	32	112	405	62	13	467	12	181
	TGATTGTCCGTTGTCTACGTGCTTTCAGGACTATCG	600	200	52	232	102	171	153	33	68	256	320	81	276	480	22	840	39	52	189	29	254	60	286	228	123	201	331	325	154	163	439	134	549	117	162	63	170	399	253	269	29	83	198	142	81	216	52	132
	TGTCGACGAAACTTACTTAGTATTTAGAACAAAAAA	716	228	28	321	96	179	148	30	84	274	375	58	293	462	17	682	22	45	126	31	203	44	234	219	116	232	354	337	169	155	541	114	635	68	203	55	214	540	330	429	32	85	209	138	81	324	77	176
	TAGAACCGGGTGTTCGAACATTCCGGTCGACGAAGG	705	251	39	305	90	146	149	22	78	270	334	90	292	500	17	888	31	43	200	37	224	50	272	288	137	208	337	343	178	175	407	115	596	113	170	76	151	344	256	304	27	96	162	118	69	225	65	125
	GCCCTCACTTGGGAGTCGGGAACTACGTGCCCACCC	573	190	32	258	82	127	98	27	62	273	310	63	207	510	22	911	37	58	224	32	282	48	258	169	144	200	356	375	134	140	491	158	640	99	201	45	161	420	312	320	12	76	182	168	76	213	34	138
	ATGACTGGTACTTTCTTGTACGTCGGAGATACGTCG	663	234	39	262	84	174	120	36	84	265	330	74	286	458	11	861	31	58	162	35	221	53	261	245	123	172	305	306	156	172	414	112	521	107	164	88	129	322	190	278	27	62	158	134	66	187	62	121
	TAGAACCGGGAGCGATTCGCTGCTGGTCGACGAAGC	740	226	61	308	110	166	177	44	68	285	340	88	250	419	13	819	33	70	194	36	229	65	313	193	115	176	332	276	145	129	402	126	485	110	182	57	183	334	267	270	27	85	141	126	73	208	42	123
	ACCCCAGCGCTAAATGCGTGATGCGAAACGTAACAA	567	206	35	275	90	138	135	21	57	252	304	71	222	500	16	840	31	57	214	34	237	50	286	221	119	174	319	347	142	147	497	121	663	91	194	54	169	437	299	321	34	88	232	143	85	228	49	131
	TCATTCTGCACGTCGTGAGCCCAGCCTTACGCCGAG	294	70	31	163	104	80	25	5	84	118	69	15	115	73	12	774	13	81	135	12	22	20	200	145	78	289	358	307	64	214	370	96	596	73	67	59	272	268	145	165	32	137	426	84	20	468	6	150
	AGCAAAGCCGACAAGTTCACAAGCCATACAGCAGGC	692	263	44	303	127	162	154	40	101	256	308	82	290	548	21	834	40	60	221	30	255	51	245	287	131	190	295	351	153	165	375	136	614	121	189	69	176	378	271	269	24	57	153	160	63	247	67	136
	AATGCGAACAGCCCGACGGCTGGCAAGAGATACGCC	550	251	66	292	121	138	188	58	89	298	310	150	231	373	30	656	59	67	201	41	188	73	262	204	152	180	299	270	167	147	353	190	474	137	195	68	168	342	253	237	54	102	152	132	114	224	83	127
	CTGATGCGCAGGTCTTCTGACTCACAGCTCCTGTCA	504	157	46	314	129	131	69	15	109	186	144	64	217	123	26	795	29	80	169	24	49	24	255	265	151	242	344	288	118	228	416	115	578	97	114	96	227	373	198	210	48	139	270	93	55	394	16	145
	AATAACATAACCTCGATGGCGTTAAGAGATACGTCA	518	202	37	246	94	123	110	36	44	205	351	61	276	475	21	787	30	45	188	23	251	42	292	216	114	197	330	355	125	145	499	149	629	80	189	48	167	414	271	323	25	55	153	146	72	223	42	133
	ATCGACGAGATGGATGCACCATACTTAGAATCTGAC	624	179	35	236	78	156	119	29	60	203	354	66	245	487	14	713	25	48	174	44	233	44	221	212	109	182	286	359	144	163	412	138	585	104	161	67	174	359	269	340	19	59	150	104	68	255	50	122
	TCACATATCTGCACGTCGTGAGCTCCCTTTACGAAC	412	126	36	186	86	99	41	11	87	170	112	24	168	105	13	832	12	60	124	13	38	15	208	185	90	288	352	344	86	257	492	105	673	106	101	72	224	353	192	210	29	83	351	110	24	492	8	169
	TCTCAACCCAGCACACGTCGTAACTATCTTCGTGCG	288	202	54	153	86	207	181	31	72	92	366	47	196	473	9	796	18	59	275	28	223	58	266	157	90	64	136	180	151	122	679	150	79	208	146	31	87	464	128	198	25	64	81	180	119	716	36	214
	TAGAACCAACCGCCAGCTGCTAAGGTCGACGAAGTC	718	214	42	297	112	183	172	24	81	300	358	93	253	459	21	600	26	34	167	39	197	36	240	186	117	126	312	264	122	127	363	113	550	113	175	86	188	422	220	283	27	67	172	139	79	268	34	172
	AAGCCATTTCACTAAGCAGTGCGGCGGAGCTACGAC	710	218	35	263	102	144	135	35	75	269	324	72	298	509	12	804	24	41	169	29	210	40	243	288	133	168	277	324	125	150	462	117	562	91	172	59	162	403	245	291	34	80	149	128	79	165	46	160
	CTCGTCTAGATTTACCAATCAGTGGATGGTTATCAA	626	231	42	290	81	121	122	31	63	305	378	77	216	540	16	922	32	69	240	31	256	59	335	169	116	237	350	385	185	151	457	132	660	76	159	60	172	366	241	362	28	98	176	178	87	201	52	116
	ACTTCGGGTGACTACTGGCCCCTAAGCGAAACTAGT	617	133	38	239	92	102	122	32	58	255	315	82	256	389	22	906	39	66	209	42	211	60	302	246	128	168	328	346	169	174	474	167	639	116	166	65	213	421	278	353	29	66	192	158	94	299	69	134
	ACTTCAGGTGACTACTGGCCCTCACTGAATTTATCG	502	179	34	235	92	133	109	22	65	206	351	58	218	465	17	684	49	56	176	32	242	43	256	179	97	136	308	289	109	142	425	95	564	111	198	59	157	407	307	315	17	70	172	153	69	263	35	148
	AAGTATACATCCTCAGTGGATATACCGAGCTACGTT	543	153	36	227	87	122	86	24	68	212	329	55	299	475	15	867	35	44	181	22	230	51	301	176	104	205	343	290	146	140	453	121	585	59	172	66	127	363	219	278	20	64	139	131	62	182	48	159
	CGTATAGCGTGACAGGATCACGTGCGCGTGGAGCGC	762	190	67	363	126	186	174	37	42	262	354	95	223	389	10	775	25	49	181	35	252	40	276	150	164	150	287	247	110	116	344	125	581	121	170	80	262	435	276	281	22	86	203	160	54	187	33	212
	AAAGGGACAATGAACTTTCACCCTGGAGCTACGTTC	613	185	45	234	100	114	121	29	59	246	269	68	262	486	14	870	20	47	161	30	218	49	281	225	125	175	313	317	122	155	411	126	623	89	175	52	159	415	271	251	14	59	163	127	56	188	54	136
	TAGAACAGCTACGTTTCAGCAGACTGTCGACGAAGC	667	224	58	278	82	156	125	40	57	289	322	87	192	477	12	725	26	57	208	26	241	65	277	158	133	178	321	279	131	110	387	114	541	85	139	69	169	334	279	244	28	79	157	150	68	211	38	125
	GTCGACTGTCGACGAAGACACCTGTCATTTAGAACG	686	213	63	289	104	156	135	34	71	223	310	81	317	422	23	806	41	59	203	41	247	81	268	247	156	186	316	334	154	169	443	141	545	117	160	69	190	357	257	265	39	71	139	144	80	236	42	126
	TACACCAGAAATACTAGTACCGTCAGGTCGACTGTG	609	258	40	316	114	146	143	29	46	306	343	68	206	539	22	847	45	64	248	58	275	72	325	100	154	246	361	389	163	128	443	156	513	95	139	75	160	379	242	322	40	84	164	147	90	156	60	102
	TAGAACCGTAATTATGATTATTTGTCGACGAAGTAC	477	160	41	221	68	165	130	27	56	218	316	58	209	477	9	633	26	42	164	33	195	51	250	179	79	160	266	301	114	149	403	102	565	103	158	43	145	346	232	263	23	71	211	125	68	264	38	118
	TAAACGTCATTAAAGCCGAGTGGCTGGAGATACGAC	569	212	43	277	72	122	131	32	35	197	261	70	199	525	19	730	28	66	158	31	227	44	299	131	85	195	282	273	123	122	360	119	462	88	160	69	147	414	264	268	24	61	146	148	60	162	46	104
	AACCAGCAGTTTGACTGGGGAGCTACGTGCGTGGTG	492	173	43	267	97	133	126	27	46	225	323	81	217	504	22	827	42	56	206	30	232	55	326	142	100	183	332	336	130	128	467	127	562	119	184	56	159	395	237	269	23	59	149	165	61	176	49	129
	AAATAACACGCTCATTTGAGCTTATGGAGATACGAC	519	142	35	216	76	157	107	18	48	200	294	56	250	410	9	840	17	47	154	26	236	51	241	230	107	172	320	285	122	139	417	75	567	80	165	54	157	413	215	273	24	68	169	150	55	178	34	118
	TAGAACCTGGGTCGGACGATCCGCGTCGACGAAGCC	604	189	43	264	111	168	128	41	64	275	339	91	224	354	15	570	18	48	180	43	218	46	236	206	129	135	267	254	84	117	341	95	445	94	166	75	192	300	212	231	28	72	158	112	74	217	48	122
	AACTGCGGAACCTAGCCTGGTGCAGAGAGCCACGTT	559	212	49	272	93	122	121	36	62	233	333	68	285	473	20	827	43	48	217	40	255	56	265	205	143	216	300	310	125	139	401	135	537	84	161	55	177	352	261	285	37	97	112	154	75	207	54	159
	GCACGCCCGACGACTGTCGAGCCTTACGCTGATAAA	700	191	48	295	85	131	135	14	57	238	338	77	267	394	16	847	28	39	208	30	205	47	246	210	116	185	309	299	141	124	437	136	617	96	176	41	204	444	320	334	36	87	148	146	95	257	40	143
	TAGAATTCAGTCATATCGGACCTGAATCGACGAAGG	486	187	33	231	70	128	98	29	59	240	305	66	226	500	16	724	23	52	149	23	227	50	273	177	119	180	300	318	130	154	451	115	578	73	168	79	145	365	258	278	30	89	145	129	79	258	55	121
	AGAGGACAGGCTTCGCTTAGCCCCTTGAGCTACGCC	527	199	48	240	92	144	112	18	43	225	282	52	204	519	8	805	40	37	186	23	265	47	279	145	127	183	310	323	129	122	393	135	578	84	199	53	177	432	261	286	14	75	174	140	86	206	30	117
	TAGAACGAGAATGCGATTACGTACCGTCGACGAAGC	619	203	58	267	91	155	132	30	61	272	349	73	200	412	18	725	28	48	212	31	188	47	283	160	144	185	300	295	142	117	350	109	484	115	148	78	167	290	237	240	22	77	138	102	79	185	36	138
	ACCAACCAACTTAACCATACTGGCGGCGACTACTTG	481	204	56	233	95	127	127	40	50	215	273	81	227	454	29	641	46	50	161	40	241	66	268	141	124	139	289	304	133	131	401	135	501	105	209	69	147	327	296	246	31	71	182	142	97	284	69	132
	CATCTCTTCGACGGACAGTTTCTCTGCTCCCGATTT	420	118	62	226	157	94	28	10	151	159	93	30	133	105	15	688	14	53	156	36	40	18	177	265	133	212	390	283	77	260	381	70	529	95	99	83	279	304	168	209	24	126	278	157	20	364	7	291
	AAACCATGTTTCTGGAAAGAACGGTCGAGACACGTT	537	202	44	283	77	121	111	37	42	215	306	50	212	479	13	808	29	53	164	43	223	30	296	130	118	202	299	336	129	123	410	105	523	98	161	48	166	355	241	236	15	55	134	139	78	166	44	130
	TTCGACAACAGAGACCCTTTAGAATATTCGTCTGTG	516	144	27	186	74	115	104	26	46	165	292	52	200	428	13	736	35	35	154	20	197	38	218	198	124	135	266	298	117	120	474	107	548	91	157	54	130	370	241	253	19	65	126	109	51	254	23	125
	TAGAACCGTGTCTCATATACATAGGTCGACGAAGCC	590	200	34	242	84	151	124	26	65	244	313	78	263	439	17	714	14	60	181	30	220	49	230	200	120	177	310	291	109	122	352	113	499	76	166	75	138	305	224	251	26	72	165	95	64	213	37	126
	TAGAACCATAGCTTCTAGCCATCGGTCGACGAAGCC	681	202	34	288	117	173	133	24	77	238	361	79	281	371	9	685	25	33	158	31	226	56	233	212	133	171	260	264	135	133	351	125	454	104	147	93	175	323	183	234	19	75	159	131	63	196	44	141
	AACGACCAGATCGGAAGAGGTGTCGCGAGTTACGGC	546	199	46	242	80	138	117	21	37	229	321	70	287	465	15	763	17	43	172	38	209	35	276	174	146	173	285	311	142	128	438	113	465	85	173	58	154	370	214	236	18	76	146	128	61	186	44	135
	CAACAGACCCGTAGCGAAATGCTACCTGACTACTTT	577	178	30	236	64	138	115	30	42	237	277	73	245	443	7	760	22	44	171	28	198	42	275	174	102	148	304	281	126	140	411	108	534	85	177	53	159	397	240	278	22	76	186	123	40	231	27	122
	GCACTTGCTTGTGCGTCGGGAGCTACGGTTCCACCA	552	160	36	260	95	131	150	36	77	226	293	67	264	515	34	883	25	62	180	37	212	63	288	229	140	181	364	363	170	165	474	124	553	97	193	56	156	406	229	312	26	71	179	168	75	217	42	138
	AATTCTTTCACCCCGTTCTACAGTCGACGAAAGCGT	526	160	29	191	67	137	87	25	63	194	261	62	250	456	17	737	19	51	138	36	242	53	232	236	96	144	308	297	121	134	430	87	599	88	157	80	131	345	242	285	22	62	169	129	66	271	46	103
	CAGCGAACACGAGTGATTTCGTCATTAGCCCATCGA	525	142	46	254	85	138	107	20	24	244	314	73	151	469	21	686	27	47	203	27	278	63	265	74	82	137	272	275	94	102	326	133	620	96	181	44	164	377	256	293	12	54	116	141	70	147	32	142
	GTCGACGAACTGCTAATGCAGATTTAGAACGTTTTT	613	168	52	246	94	131	112	20	51	226	324	58	223	465	10	740	22	37	188	24	265	57	254	168	122	168	297	280	138	132	387	99	574	93	167	38	150	376	201	280	37	77	151	138	55	248	44	152
	ATCATTTCCTTTCCGTTCTACAGTCGAAGGATACCG	519	166	35	189	79	101	115	37	62	203	286	64	190	465	17	658	28	44	200	25	245	55	229	164	95	130	274	324	132	138	386	119	487	113	186	52	125	358	208	290	24	72	157	114	77	227	34	106
	ACCATCCTTCGGGACGAAAACCGCAATGATCGCTAT	528	241	87	261	130	112	171	51	64	319	271	122	143	357	35	636	48	74	278	63	230	95	263	146	147	177	262	260	172	110	341	108	431	87	114	110	166	276	231	289	30	111	152	169	105	176	86	115
	AAGTACCAATCATTTACAGGTGTACCGAGCTACGGA	565	183	33	182	68	95	95	19	55	194	297	63	219	463	21	826	29	49	146	20	212	36	285	190	120	175	343	343	118	147	459	124	590	74	188	41	121	420	260	273	16	50	150	118	67	184	33	117
	ATCAAGAAACCTAGAGTGGTTCGATAATGCCTACTC	594	205	46	204	82	145	98	19	47	221	276	52	264	501	12	812	34	39	205	26	212	58	292	185	118	199	320	291	130	153	424	106	558	91	181	42	115	354	235	260	19	62	125	125	40	166	35	107
	CAACATTACCTATGCGGACTGCAGGCGACTACTAGT	510	162	47	235	100	148	139	35	68	201	338	74	222	424	14	709	27	38	154	30	224	49	244	179	110	148	250	267	108	112	354	95	553	127	134	53	152	349	238	277	18	60	135	122	58	214	37	140
	TAGAACAAGACCAAACGCGTTCTTGTCGACGAAGCC	513	166	32	232	84	140	137	16	34	239	319	50	156	375	13	629	18	37	184	28	227	55	248	145	92	134	246	242	89	91	308	80	474	72	144	62	159	297	186	241	16	74	142	130	82	183	37	120
	TAGAACGGCCGTCACAATGCGAACCGTCGACGAAGC	684	228	46	267	112	182	142	33	49	264	305	103	244	406	7	677	37	60	163	28	195	48	239	207	123	150	264	257	146	139	356	104	484	106	174	79	169	291	203	253	26	72	162	120	73	207	41	145
	AACGGACTTTGCTGCATTGCTTCCGGGAGCTACGTT	572	170	36	236	88	106	100	32	57	205	276	72	267	487	11	794	27	41	189	35	207	47	262	149	119	182	317	292	124	112	405	109	508	87	159	58	148	377	193	231	24	60	156	139	65	162	30	142
	TAGAACCAGGTAATAACCGTTACGGTCGACGAAGTC	609	184	38	243	73	152	120	19	59	237	274	73	198	397	13	603	20	26	124	22	191	31	235	184	114	126	261	236	110	111	368	69	423	90	134	80	175	358	219	211	13	52	165	107	68	219	38	148
	TCTTCGGGTGACTACTGGCCCTATTCCAATCGTTAC	455	159	51	219	91	120	89	27	76	181	286	71	220	454	14	750	40	50	147	30	219	44	218	176	99	148	335	321	139	139	404	88	568	98	189	61	161	371	248	302	26	54	180	126	68	229	31	148
	GGTCGACGAGAGCGTACTGATGCTACTTAGAACCAT	663	199	41	266	78	159	124	28	60	219	296	75	230	400	14	678	24	51	136	30	197	53	233	203	106	158	262	249	140	148	330	110	505	97	140	62	157	324	216	248	23	95	137	119	65	201	34	109
	TTCGGAATGTCAAGCGTACTGCCAACACATACAATG	56	133	153	139	82	52	187	225	38	212	73	269	77	72	372	119	294	398	403	90	60	371	106	82	130	129	51	60	155	105	26	409	60	164	77	97	42	117	232	58	306	226	79	71	366	128	303	18
	TAGAATCGGTAAATACTTGCGATCGACGAAGTCGTT	491	166	41	264	69	131	105	18	43	217	295	65	175	383	14	599	13	29	157	26	167	52	218	134	100	146	244	283	93	115	334	87	506	82	145	77	154	367	236	246	16	71	134	130	58	192	37	110
	CTGGGATTTTGAATACGTTGCTTTACGGCCTCTCGG	455	156	38	234	68	100	90	19	37	195	268	43	194	541	19	804	22	49	170	33	242	49	260	109	108	190	325	284	108	94	424	123	574	84	186	36	131	383	232	250	19	82	135	153	66	132	26	122
	AAACCATCCGTTACGCCGGATTGGTGGAGCTACGAC	553	186	47	283	91	150	125	30	50	257	304	64	221	415	12	742	42	44	209	19	235	72	307	147	137	168	273	265	145	143	373	104	508	89	173	57	167	326	232	221	25	62	137	133	68	133	46	119
	GCGAATTGACCTTGCTGGTTTCGCACTGGCTACTCG	511	191	43	228	74	113	91	31	46	207	333	71	176	502	16	748	31	59	222	36	259	56	273	112	111	166	276	271	115	105	361	113	538	92	174	53	179	356	237	284	21	69	119	151	64	186	31	119
	TAGAACTGTATGTTGCTTACCTACAGTCGACGAAGC	556	170	38	211	84	139	119	29	47	235	299	72	176	428	15	615	26	38	153	34	226	28	267	166	107	132	272	266	111	102	301	91	492	81	139	61	164	294	189	230	19	55	164	123	69	201	45	111
	ATGAGGATTTATCGGTAGATACCTCGGAGCTACGCC	578	187	27	237	70	142	117	14	59	219	251	62	290	473	18	771	17	44	145	29	213	45	242	238	110	172	278	274	129	130	373	93	483	77	153	49	137	315	207	256	11	57	140	112	56	174	33	113
	TAGAATCTTGCCATTCTTAGCATCATCGACGAAGTA	525	157	49	248	64	149	112	30	63	218	314	67	223	433	15	644	25	41	152	30	206	45	248	184	112	167	284	274	122	143	380	110	489	91	168	65	140	352	239	275	25	68	155	120	84	208	58	127
	GATTTATTTTCACAATTAAATGCCTACTCGTGAGTG	465	125	21	191	60	109	96	26	43	159	232	48	204	441	18	692	32	35	156	26	252	50	214	158	68	134	263	299	135	125	427	93	601	88	143	41	125	360	229	248	18	59	146	110	52	213	33	96
	GATCTGGGTTACCGTATTGCCAGTCACTCTACAGTC	464	174	41	260	77	142	167	49	44	198	278	108	230	303	22	552	50	52	124	21	148	52	235	165	110	128	206	208	104	129	301	118	437	96	174	72	121	276	263	137	34	86	143	128	66	204	70	98
	TCATCGTAATCGACCGTCGTTTGTCTACTGGTTCCC	425	128	29	191	77	117	75	23	45	207	266	67	154	403	20	727	25	45	163	38	227	50	233	128	95	145	248	292	87	134	395	115	553	82	188	53	147	393	207	258	22	60	150	128	53	137	31	130
	CGATAATTGTTGTTCGTACTGTCAACACATACAATG	59	107	141	156	59	50	190	214	41	203	46	332	66	60	373	115	319	390	417	65	50	368	107	58	127	112	76	65	188	84	42	395	80	217	110	82	45	120	221	48	342	218	90	92	315	129	362	17
	GTTCGCCACCGTTCTACAGCCGAGCGATCATACCCA	533	169	29	200	84	110	105	27	67	202	263	80	213	353	12	684	25	40	151	24	215	57	244	201	116	157	260	290	132	133	403	88	495	91	138	55	149	300	233	288	24	84	152	128	64	271	37	137
	TAGAACTGTTGCTGTGATGCAGTTAGTCGACGAAGC	604	201	53	229	86	141	142	22	60	248	318	75	231	403	8	724	27	33	202	29	256	57	263	153	116	151	283	266	111	103	366	109	447	81	166	70	158	289	206	229	19	55	155	115	51	149	41	102
	AACCTCCCATGTGAGGCGAGCTACGACGTTGATCAT	556	167	26	219	68	115	119	18	73	186	289	62	209	428	13	692	25	42	149	17	193	46	266	241	112	131	286	271	122	81	418	98	522	111	182	59	165	378	181	282	22	67	154	114	49	230	25	118
	ACTTCGGGTGACTACTGGCCCTGACACACGAGATAA	567	139	32	257	89	112	121	28	51	202	265	78	198	361	24	703	37	38	163	28	186	42	214	162	103	153	261	261	122	137	373	108	580	113	150	66	160	439	320	317	25	99	182	160	95	316	46	135
	CTCGAAGTTGAATGCGTTGCTTTACGGCGAAATACT	529	169	51	261	86	125	120	27	41	226	310	64	199	414	13	755	28	49	179	18	242	48	293	123	102	175	313	330	121	129	440	122	576	95	192	42	151	400	204	243	18	80	160	169	81	104	61	121
	TAGAACGGTGTATTATCGAGCCACCGTCGACGAAGG	471	151	44	235	76	119	105	18	66	199	293	49	192	459	18	633	13	47	185	29	178	40	247	208	98	191	288	291	116	121	354	98	469	97	144	52	129	270	206	228	22	62	132	109	74	217	29	96
	CGGTCGACGAAACTTATAGTATTTAGAACCTTCTAT	540	138	22	189	77	137	97	27	73	200	269	61	250	380	12	710	23	41	148	33	219	30	243	228	82	174	308	299	126	140	412	83	566	73	196	43	132	384	223	257	21	65	147	104	65	248	34	106
	TTCTTCGGGTGACTACTGGCCCTACATAAAGTGCTT	456	168	36	206	92	120	125	48	71	191	297	97	219	378	20	597	32	51	139	25	189	46	237	153	143	160	268	266	130	158	344	105	504	148	174	80	149	374	216	196	34	85	176	114	80	212	73	118
	AACGAACTGTACCAAGTGGTTTTCGGGAGCTACGTG	588	156	39	261	104	110	83	27	73	201	311	56	259	414	19	848	46	44	167	32	200	53	278	182	137	195	306	318	129	159	381	115	512	101	175	54	134	347	196	264	17	72	152	121	63	183	40	112
	TAGAACGAACTCACAAACAGTTGCGTCGACGAAGTC	584	178	23	285	99	145	127	30	50	284	265	54	176	401	13	598	13	48	132	20	172	42	203	159	108	130	259	250	91	97	349	79	444	80	121	64	157	360	208	242	23	55	159	126	67	249	31	130
	AAGCCAGGTATTCTAAGGAATCGGCAGAGATACGTC	517	193	37	243	76	153	110	16	47	215	306	41	256	409	9	700	20	43	129	29	155	47	243	161	101	176	273	249	101	113	367	95	463	85	163	56	145	358	206	230	22	50	128	107	71	153	34	121
	ACCCGCTTCCTCGACTGAGGCAGCCGATACGTAAAT	467	168	38	251	91	115	140	27	31	198	306	85	183	433	6	604	24	41	142	20	241	47	245	118	95	127	248	265	97	93	375	94	515	89	182	31	164	422	227	247	14	42	151	127	56	154	53	124
	TACAAATGGCAACCGTCCGTCAAAAACACGGTCGGT	483	193	79	304	89	111	130	41	26	308	314	61	128	443	32	665	67	82	305	49	265	94	302	94	141	195	293	312	153	116	392	133	446	111	118	63	135	256	245	262	39	101	170	171	96	144	46	77
	GGTCTCAGTTTGACTGTCGGGAGATACGGCCCCTCG	455	160	19	173	72	111	98	16	47	196	272	78	249	474	17	851	18	62	169	26	200	52	223	214	118	167	303	331	139	137	427	110	530	72	175	50	148	421	213	293	30	55	181	112	64	158	51	126
	ATACCTTTTTACCTACTGGTTTGGTGGAGCTACGCC	432	135	29	192	80	116	86	24	59	167	246	63	222	441	21	725	28	43	117	17	189	39	194	193	86	171	281	296	112	173	450	105	508	82	179	58	113	333	250	266	19	47	156	116	60	187	35	97
	ATGCCAACCTTCTCAGTTGAAGGGCAGAGATACGTC	576	144	42	274	74	112	104	22	52	211	273	59	234	450	12	750	22	42	143	24	192	31	238	187	91	166	281	276	119	131	337	114	465	87	138	51	144	348	212	244	17	71	144	131	51	186	28	149
	TAGAACCGGTATACCTATCATGCCGGTCGACGAAGA	485	165	30	228	61	86	82	24	43	211	289	58	191	394	13	620	26	44	173	37	199	44	277	136	99	144	257	326	103	124	335	107	478	62	150	72	139	273	202	212	23	79	137	111	66	224	35	114
	CACTTCACGGTCTATCCGTGTCGCCTACTGAATGGG	569	179	35	229	93	142	123	33	33	217	267	73	184	381	18	680	24	52	156	17	185	59	254	163	119	108	203	281	109	101	306	98	460	89	152	56	108	337	206	228	9	50	132	127	55	148	38	121
	CATCCTGACTAGCATACCGAAGTGTTTTGACTAGCA	362	83	38	175	92	100	44	6	79	101	67	24	153	99	6	720	9	51	113	16	42	9	193	156	79	233	279	299	54	128	430	109	594	70	78	60	184	262	151	180	11	84	268	107	21	319	5	121
	TTTGTTCCCCGTTCTACAGCCGAAACACCAATGTTC	472	175	52	206	66	114	125	35	51	188	239	68	207	418	5	592	28	43	150	47	178	44	185	166	101	133	259	237	134	138	335	73	521	77	158	66	119	343	187	236	20	72	150	101	47	219	39	117
	TATCAACCCTCGCGGCTATATGCCGTCTGCCAACGT	453	164	27	213	74	125	109	21	34	200	263	67	155	378	4	541	37	44	149	24	221	30	235	87	85	130	250	241	101	95	307	84	457	109	156	55	158	317	172	189	14	50	153	122	37	171	22	130
	ATGAGGAACAACTTCAACCTCGGAGCTACGATCGTT	428	142	31	225	46	83	101	17	25	201	277	48	156	451	7	682	13	32	159	23	187	33	253	133	110	164	221	254	97	114	394	80	502	77	126	42	128	299	209	212	22	79	120	120	48	154	24	99
	AACCTTAGATGCCAGTCGGCGAAGGCGAGATACGTC	616	179	35	260	99	134	91	16	61	236	252	64	210	432	18	724	22	39	152	25	215	38	239	151	101	138	252	295	122	101	341	103	466	81	154	55	140	353	189	213	6	71	137	122	72	179	32	135
	GTTCGGGTGACTACTGGTCCCAAGTTCCCTCAGAAC	464	133	38	212	105	112	104	19	60	159	298	49	208	426	17	702	19	43	197	27	228	44	273	155	117	157	271	328	94	140	418	129	583	88	185	69	150	346	234	254	19	76	172	159	62	223	43	137
	ACTTCACTTCTGATCGGCAGTCTCTCTGACCGACAG	362	89	39	193	80	77	31	0	89	122	58	14	108	86	7	714	4	49	106	17	29	7	173	169	88	241	339	259	51	185	386	65	503	72	94	72	217	286	154	176	23	99	340	84	22	368	7	196
	AACCCCCGGTCCGCAACGTGTCGGACCCTGACTACG	380	173	30	198	95	107	123	45	48	200	252	108	183	303	26	499	50	61	146	36	188	67	207	163	104	121	246	224	123	122	309	121	398	123	179	73	114	295	196	197	36	72	130	137	58	193	48	111
	CTGCTTGACAGTTTCTCTGACTCATCAGTCATTTTT	338	83	30	169	64	79	32	4	66	116	105	22	128	104	10	758	4	47	88	16	38	8	197	163	97	239	334	319	83	176	412	86	612	84	112	61	158	354	179	189	21	76	270	64	17	351	7	117
	CGTTCGAAATCTACTAAGTGTAACGACTGCTTACTC	537	156	47	219	65	116	112	37	58	228	291	68	227	364	10	648	20	30	137	18	190	43	216	166	97	148	257	248	88	113	319	101	480	93	110	69	153	277	214	241	17	58	151	113	51	149	23	130
	ATTTAGAACCGCGCTCGGTTAGCGGTCGACGAAAAT	575	198	36	247	64	139	107	15	43	216	237	56	231	404	9	636	25	51	159	31	183	47	244	214	83	151	279	305	113	127	362	90	476	77	124	61	128	348	203	223	15	82	147	116	59	211	33	125
	TAGAACCATCTGTCTCAGAACTTGGTCGACGAAGTT	483	155	55	216	86	121	113	24	52	211	271	84	183	351	23	535	18	39	147	28	183	58	224	165	105	133	253	275	119	113	328	102	393	92	140	50	141	256	214	229	19	67	142	101	59	191	32	115
	TAGAACTACCAAAAATTTTTGAGATGTCGACGAAGC	435	128	34	174	70	131	89	12	44	168	259	72	179	416	15	588	16	35	108	22	172	44	186	143	84	116	238	247	99	108	352	82	514	72	147	47	117	314	203	243	18	59	153	111	63	209	30	108
	CTTCGGGCGACTACTGGCCCAACATCATTGGCTCGA	443	135	28	217	71	138	93	16	30	194	311	57	163	455	20	743	23	37	144	27	206	39	237	131	99	143	280	286	125	132	369	106	513	87	160	58	127	331	220	263	12	41	133	115	60	213	27	105
	TAGAACCGGTAAACGACCTGCACCGGTCGACGAAGC	530	139	45	211	65	131	111	21	30	199	273	70	170	335	9	586	12	41	142	27	195	36	214	158	107	133	240	250	113	105	298	100	406	100	131	64	139	245	170	175	11	58	133	115	34	182	32	128
	AGCAGCTTAACCTATCTGGTGCTGGGAGATACGTCT	536	187	44	222	84	128	100	32	67	183	275	55	253	367	10	650	27	62	131	30	178	39	232	214	113	199	283	246	123	109	371	90	408	82	156	58	111	292	197	243	25	59	152	99	72	168	48	103
	GGGTTCGTGCTTTCTCACGGACTATAACCTATGCTG	324	125	46	163	80	80	127	19	92	177	220	49	407	312	13	559	20	63	171	27	276	45	157	358	80	145	153	210	152	188	372	93	563	158	140	46	129	306	192	379	19	39	66	131	124	264	21	117
	AATGACAATTTCTAATTGAAGTCAAGAGCTACGTCA	528	195	34	169	87	95	84	19	50	161	229	54	277	363	12	690	31	32	131	16	198	35	194	226	96	168	258	287	115	118	388	108	445	65	150	67	141	346	166	236	7	54	142	102	54	161	25	110
	TAGAACAGCAAGTAATTATACGCATGTCGACGAAGC	444	157	32	171	64	110	116	18	32	193	284	49	128	394	13	587	23	38	154	34	182	41	196	151	90	124	247	226	81	116	310	84	434	73	122	63	107	296	180	202	14	58	149	103	58	163	26	125
	TAGAACCAAGTATCGAACTGTGTCGACGAAGGGTTG	472	138	47	211	77	129	108	30	46	207	231	65	186	416	18	650	21	43	214	39	217	55	234	129	86	149	252	285	118	115	327	83	488	108	128	62	141	289	202	205	13	74	134	126	81	147	41	95
	TAGAACCATTTTGTCCTTTAAAGTGGTCGACGAAGC	458	164	47	220	62	116	120	21	37	192	241	59	160	393	12	640	21	41	177	27	211	44	220	112	93	145	251	309	89	84	268	101	466	79	126	43	108	290	182	214	17	54	123	111	50	176	37	86
	AAACGCAAATCTGACTTACAGGTCTTCTGCTAAGCA	399	88	18	203	78	90	51	8	77	134	60	19	127	73	6	740	15	48	145	11	40	13	192	192	113	270	332	299	92	175	446	91	558	78	80	61	227	306	166	198	27	84	288	80	25	291	10	123
	ATGGCATAAGTTCTAAGGAGCCGCCGGAGCTACGTC	496	177	30	221	75	112	74	17	55	202	278	55	258	377	11	725	28	40	139	26	188	38	225	195	113	150	243	239	134	110	352	99	420	78	127	38	138	340	188	226	12	48	139	90	69	165	20	104
	TAGAACCGCCAGATAAACCGGATTGGTCGACGAAGC	507	186	30	238	81	117	106	18	67	203	267	75	279	394	10	631	9	50	155	28	175	37	228	204	100	167	225	270	117	140	312	116	419	81	140	68	131	268	198	192	18	78	135	103	74	184	22	108
	TAGAACGGTTTATCTTTTGCGTCGACGAAGACGTTG	431	127	30	204	49	86	81	21	44	199	238	48	171	384	16	661	27	37	160	32	163	45	196	126	81	151	217	221	112	94	339	97	464	62	133	56	108	260	201	190	13	71	138	108	52	178	39	92
	AACTTAACATTCTTTCTGGATTAAGCGAGCTACGAC	509	186	31	213	72	113	90	21	51	170	283	56	224	366	6	717	19	29	126	24	184	26	226	196	100	168	250	263	115	107	395	84	452	70	150	39	118	283	201	227	10	43	131	87	41	168	33	107
	CCTTTTTGCACGTCGTGAGCCGGATCATGCCGTCAC	271	80	30	153	65	78	23	4	70	94	65	19	103	60	8	629	7	49	90	9	18	4	203	126	80	256	292	233	64	190	378	59	489	83	72	45	207	290	125	130	18	78	251	79	3	315	10	121
	AAGGCAAGCAGCCAGTTGGCTGGCCGGAGATACGGC	556	197	33	240	82	116	95	35	48	202	233	42	271	434	14	716	27	62	173	31	191	54	205	183	119	181	323	301	143	149	396	106	483	73	165	61	113	307	203	236	22	76	119	121	73	151	39	113
	CTCGTTTAAAGCTGAGTGCCGGAGATACCGTGATAA	538	136	23	200	80	130	107	15	59	160	274	61	250	382	10	653	16	50	140	34	171	39	203	222	91	157	250	269	98	161	354	101	544	79	126	47	122	325	201	252	21	54	132	129	62	239	33	89
	CACCTAAGGCTTTGTCCTGGCGACTACTGAGTAAAC	508	135	41	178	99	109	117	23	74	177	219	90	240	340	15	550	34	47	158	28	192	55	183	208	105	142	249	240	113	141	349	97	442	107	131	66	128	301	197	240	27	81	147	93	71	222	58	104
	TAGAACCACCCAACCTTCACGGTAGTCGACGAAGTC	495	157	36	218	82	128	114	28	55	236	278	45	164	317	16	472	29	40	147	21	140	28	176	108	89	123	226	210	98	97	300	78	386	81	113	54	151	281	222	207	15	85	144	113	49	213	24	131
	AAACACAGCCTGATAGCGCTCGTGTGGAGCTACGAC	530	159	24	194	70	122	95	27	49	214	246	61	232	358	15	713	29	41	147	31	180	28	223	186	134	142	271	229	90	120	351	94	429	57	162	47	132	263	221	194	15	59	139	101	58	167	23	112
	GACTAAGACCTTTTCGAATATTCCACGTAGGTGTCG	488	134	45	178	58	126	77	27	42	187	275	54	196	390	9	657	25	34	113	14	177	37	197	184	84	123	218	201	100	84	298	70	410	74	148	64	116	278	189	193	14	41	115	90	40	186	36	130
	AAGATCAAGACCTTGATTGGAGCTACGTCGTCCGTG	392	131	32	201	56	109	62	31	24	185	266	58	133	406	19	634	26	30	141	28	249	24	246	69	82	142	219	240	88	99	368	105	486	90	158	46	108	297	219	232	17	64	110	125	43	119	32	81
	GACTGACTACAATACAGGCCTTCTGATGTTTAGACC	353	84	17	173	62	86	33	5	69	132	111	21	115	91	9	658	10	35	114	11	32	8	183	154	81	223	336	310	68	156	345	72	570	82	85	46	181	269	137	185	23	86	259	80	23	364	4	138
	GCTTGTTGCACGCGTTGCTTTACGGACCCACCCCTC	382	122	28	189	64	98	89	12	34	187	259	62	125	422	12	672	24	46	154	31	235	42	222	102	78	137	283	264	91	100	321	97	496	83	150	42	138	391	204	258	19	48	136	107	56	144	39	106
	AATTGATGACTATCAAGGAGCTACGTCGTTGGTCGT	474	124	25	195	57	87	90	25	39	184	253	39	189	409	9	644	27	26	163	24	203	37	197	104	84	145	230	273	104	108	362	94	479	78	141	42	132	347	214	206	13	66	131	97	57	127	33	96
	CTTATTTCGACTGACCTACAGTTTCTCTGCTTCGCA	277	68	18	141	67	64	29	9	82	97	84	19	111	76	11	582	9	71	115	12	31	13	176	147	84	192	290	246	71	157	305	68	554	63	80	46	155	284	153	147	28	85	277	68	26	339	8	122
	AAATGCGTTCCACGCTGGCACGCATGGAGCTACGAC	394	159	36	212	79	81	103	24	27	185	233	71	145	418	19	653	17	34	139	26	198	38	263	81	79	113	238	229	89	83	307	100	425	58	160	45	140	309	173	178	21	56	115	135	52	120	37	118
	TCACTATCTGCACGTCGTGAGCCCCTTTCAATCAAG	358	95	22	157	66	103	42	5	70	120	95	11	143	94	11	629	12	49	111	11	45	14	188	151	78	214	301	281	80	164	433	73	564	89	100	47	137	327	163	201	16	65	226	93	20	386	6	103
	GTATTTAGAATATGCTGCATCATATCGACGAAACAT	363	111	32	151	47	99	78	15	45	163	210	48	118	362	11	511	10	20	125	19	199	43	204	98	82	147	209	243	93	108	325	69	468	65	134	48	116	364	199	233	13	42	137	100	43	226	26	101
	GATCTCTCTCTGCGCTTAGATGTAGACTACTGAGAT	434	129	35	180	71	123	95	17	46	166	261	63	188	365	9	586	26	36	154	22	184	28	232	145	96	159	252	225	91	100	343	86	517	80	170	49	146	296	208	241	18	63	149	117	45	202	24	105
	CTTCTTTGAATACGTTGCTTTACGGCCACCGTCACG	410	122	38	208	63	92	101	27	26	159	243	44	119	382	16	667	27	42	176	29	204	51	226	77	86	115	267	256	74	103	358	96	446	66	152	45	147	350	161	225	15	67	119	112	57	135	27	82
	AACACCGAATCTTTACTAGATGGTGCGAGTTACGCC	501	151	21	195	57	99	95	21	31	197	255	45	224	333	5	633	21	37	127	23	181	44	219	120	109	128	230	210	94	84	296	75	406	57	123	58	130	320	210	230	17	41	113	98	53	137	37	125
	TGCAATAGTCTTACCAGATAGTATTGCGTCATCAAA	434	127	33	213	59	108	98	18	28	219	263	44	156	425	18	643	14	28	182	30	193	43	236	127	95	163	293	319	120	119	392	103	512	64	91	52	118	279	202	301	21	75	146	117	67	180	44	81
	TAGAACCTAACCGTCATGTTTCCGGTCGACGAAGTC	490	175	33	199	90	141	116	33	63	219	279	80	180	325	9	521	18	48	117	20	165	40	171	147	99	140	227	193	90	81	311	85	385	77	107	58	140	307	198	213	22	54	129	112	38	206	23	103
	AAGACACTAGGCCATCTGGCCCGTCCCAGCTACGGC	476	133	24	189	66	96	78	20	43	171	270	52	186	364	16	636	28	47	137	22	203	31	220	127	103	162	257	249	109	98	315	104	469	69	131	54	139	296	197	213	17	68	107	110	65	133	31	89
	ACTGACCGACTGGTCAGGAGCTACGTCTACCTGGTG	356	134	28	207	62	95	77	31	34	177	306	43	144	350	16	701	38	45	182	20	241	37	232	69	82	124	225	221	102	77	308	94	444	79	155	27	157	334	221	207	15	66	124	127	53	111	51	126
	ATGCTAACGTACAGGCCTTCTGCTACGTAGCATCGA	256	67	29	152	59	60	24	8	57	92	62	22	87	53	9	537	13	84	121	13	20	12	181	99	86	272	289	254	62	172	220	76	382	79	54	58	234	198	112	103	41	98	323	75	17	306	13	132
	TAGACGTGCTGCGTGACATATATGACGGCTGTGGCT	238	48	144	142	185	74	32	24	145	114	33	59	46	192	31	340	62	74	236	221	109	66	62	495	130	91	276	213	53	377	189	20	198	15	72	89	144	118	82	365	35	212	79	192	55	169	28	349
	TAGAACCGAATCGCCCTCCACGCGGTCGACGAAGTC	480	165	47	234	69	119	122	33	40	185	267	66	165	298	7	448	26	29	106	14	139	34	171	152	90	120	201	245	74	102	273	70	365	71	121	60	160	309	180	223	12	44	128	123	56	217	24	109
	TAGAACAGTGTCCATCACGAACATTGTCGACGAAGC	497	189	34	225	75	124	122	30	23	241	257	58	159	341	12	560	29	33	170	29	172	42	232	106	75	113	218	220	109	95	313	72	374	76	127	41	133	251	184	188	12	81	116	93	54	173	28	78
	GTCGACGAAGGGACTCACCCATTTAGAACTCTGTCC	469	141	22	182	62	90	96	14	49	145	234	50	209	343	9	596	20	34	143	36	173	39	221	156	83	128	213	192	118	108	318	93	413	66	150	44	97	248	190	197	12	53	119	105	59	192	26	99
	TAGAACTGTCGTGATTGTACGATTAGTCGACGAAGA	457	152	39	175	77	94	130	25	44	196	264	73	166	344	19	503	24	33	153	29	196	63	207	126	97	103	214	214	80	90	266	99	419	72	129	54	130	249	177	212	25	66	131	110	80	174	34	125
	AACTGCCTGCCTTGCCAGGACTTCTGACAACAGATT	261	60	31	167	76	85	26	14	81	151	57	21	101	57	16	519	19	79	125	9	21	9	188	134	85	270	298	220	70	233	269	86	399	63	80	47	208	202	112	117	35	100	255	78	26	315	6	150
	CCAATTATCTACTTGGCAGTTTCTCTGACCAATAGT	356	67	21	168	58	97	32	7	66	104	82	27	135	76	7	727	12	31	100	10	30	20	192	178	97	213	293	269	82	157	368	73	535	70	101	52	160	265	164	181	27	86	227	66	27	355	7	104
	CAACTGACTGCCAGGTCTTCTAAGCAGCAGATTAAT	363	74	18	178	87	94	37	4	65	139	91	19	124	64	6	627	12	41	110	9	29	7	198	139	74	285	301	309	73	194	337	79	514	79	54	49	191	294	136	152	22	89	257	75	16	333	4	147
	TGGTCAGAACCACCGAATGCAGTCGTCAAACAGATA	485	119	22	188	57	131	97	20	50	177	261	68	193	340	6	513	20	34	132	31	158	28	168	169	65	126	226	206	78	116	321	71	452	86	137	35	122	316	214	246	18	39	138	92	34	270	24	118
	TAGAACACACAATACCATGTCGTGTCGACGAAGTCA	379	132	42	203	55	103	94	16	21	206	238	54	129	424	9	504	17	33	155	27	213	43	200	83	66	131	253	204	93	79	293	70	332	69	104	43	139	293	193	217	11	40	123	104	70	145	35	113
	AAACATTTTATGCTCACTGCAGTGTGGAGATACGTC	448	132	21	155	74	118	85	17	44	178	268	70	178	327	12	656	15	33	131	14	177	26	194	171	80	119	211	197	96	71	318	79	430	66	129	41	113	277	187	223	10	40	144	102	50	145	14	117
	TAGAACTCTTACTTTGGTAAGCCTGTCGACGAAGTG	342	112	31	169	56	99	96	20	38	150	221	67	121	381	20	503	26	33	131	17	184	46	165	93	70	111	214	189	91	91	314	88	444	68	128	50	104	265	185	196	20	53	162	88	54	194	26	86
	TTGTAAACCAAACTCCTTGGTTGTGCCGACCACCAT	342	151	27	151	42	68	54	22	51	148	233	37	242	403	16	675	10	36	139	23	142	34	228	203	73	167	213	338	133	145	329	101	617	65	88	35	116	223	235	238	19	81	82	65	52	215	23	85
	AAAGCAAATATCCATTCGGATAGCCGGAGATACGCC	475	149	19	212	66	116	92	17	42	188	222	68	228	359	11	541	15	35	109	18	148	26	192	180	87	135	226	228	101	86	317	87	395	73	116	41	114	297	177	200	18	39	111	85	45	164	23	114
	TAGAACAGATATGCACGTTATCGTGTCGACGAAGTG	368	94	29	171	64	122	80	22	39	158	213	43	160	362	11	533	21	42	141	25	166	36	198	121	97	139	256	201	87	97	308	78	417	47	137	60	110	284	167	184	13	73	135	104	60	145	30	90
	AACCCGTTATGCTTTCTGCAAGTGGTGAGATACGTC	471	129	34	172	68	81	91	24	33	194	264	59	174	333	13	585	25	24	158	27	165	43	198	112	91	137	224	240	76	68	297	84	388	51	124	41	131	295	164	188	10	31	117	117	58	133	24	85
	CCAAATGCATCTGCTTAGCAGTTTCTCTGACTATCA	284	64	18	130	61	69	23	5	58	83	69	15	103	82	7	626	7	40	82	14	27	16	162	144	83	211	297	274	64	176	390	69	500	67	65	48	180	240	163	146	40	84	259	74	19	289	5	108
	TAGAACGATGTTGTACCGCGCAGTCGTCGACGAAGA	404	153	45	211	65	94	108	40	32	201	271	56	125	332	11	487	28	57	158	27	198	60	221	100	75	139	235	258	83	90	300	87	360	78	116	42	140	258	188	213	18	90	121	98	84	152	51	107
	ACTGCAAGGTTCTTGGTGAACGGCACGAGATACGTC	473	154	19	201	68	100	111	23	64	157	218	54	233	364	9	616	19	37	110	29	170	35	200	227	103	126	228	226	103	109	336	82	377	86	105	61	141	251	180	203	15	45	106	77	55	185	26	88
	TAGAACCAAAAGCACTGGTCGACGAAGACGTTGGGT	442	145	32	199	60	98	95	29	42	187	217	63	167	368	11	514	22	34	136	18	158	39	214	138	82	132	260	237	92	101	312	99	410	76	128	50	112	271	147	184	11	66	101	112	70	141	25	83
	GTGTCGACGAACCTTTTAAGGATTTAGAACTCAACT	437	126	30	166	60	125	117	20	55	179	251	45	163	351	6	582	27	28	122	16	203	27	187	134	92	103	187	227	77	104	317	72	431	89	121	45	136	291	162	186	21	73	145	102	62	180	34	92
	GTCGACGAAGCTCATTATAGCATTTAGAACTTTTAA	538	131	33	217	86	123	111	12	80	155	272	43	248	340	12	534	19	47	137	29	189	42	215	173	104	153	240	282	107	141	373	91	529	80	133	57	109	341	259	275	24	79	155	128	62	279	35	110
	CTTCGGGAGACTACTGGCCCTCTTCAGCAAGGCAAA	432	140	25	165	46	82	73	17	28	141	254	50	150	379	22	609	22	48	142	20	205	34	222	129	78	127	227	235	84	121	337	85	506	67	157	29	125	317	203	199	20	44	103	107	50	178	29	105
	ACGATTTCCATTCTTGGATGTTAATGTCCCCTACTG	378	134	25	179	55	79	79	19	22	171	222	61	155	370	11	623	31	45	173	36	192	45	259	95	94	147	248	230	93	120	345	92	452	73	159	30	118	306	179	219	11	78	99	120	60	126	39	88
	ACAGAAAATACCTTGATGGTTTCTAGAGATACGTTT	419	132	33	144	44	99	86	16	48	151	230	47	161	340	10	622	20	33	136	26	189	31	197	126	79	148	273	309	118	106	324	86	452	60	119	30	101	273	198	194	26	61	133	108	64	169	35	91
	TAGAACGGCTAATAAAGGCTTAGCTGTCGACGAAGC	561	136	33	204	66	123	134	22	41	221	219	51	168	384	11	590	18	44	158	24	205	47	229	118	79	125	217	234	76	95	302	65	395	83	130	51	122	244	169	190	20	53	115	81	45	127	34	98
	AAGCCAGGTACGAACGCACATTAGGATGCGTTCTCG	449	122	35	184	74	134	104	21	35	166	222	47	157	345	7	574	32	37	148	19	229	35	198	140	84	122	195	265	86	97	329	106	434	90	148	47	125	309	216	183	13	79	167	123	42	160	40	100
	TGATCGTTCTACATCTGATGTCCGGCTAATAGATAC	399	100	17	148	80	125	98	14	57	131	266	64	158	300	12	437	23	35	86	14	162	20	182	117	83	95	178	196	59	103	232	69	373	119	152	66	142	316	204	211	19	38	159	97	28	174	17	121
	TAGAATCAGGTACCGTTGTACCTTGATCGACGAAGC	457	187	28	180	72	91	85	22	42	185	243	54	163	351	8	591	20	47	166	17	149	45	208	102	74	129	195	208	88	107	265	88	415	56	115	58	125	256	163	214	19	51	145	97	30	157	34	77
	TTCCTGCCCCGTTCTACAGTCGATAGGATAAGGTGC	386	125	52	187	55	126	114	35	44	183	230	75	163	318	29	528	44	57	147	28	177	52	205	116	99	114	196	208	107	110	262	122	403	94	142	45	126	243	202	187	19	60	123	103	54	160	37	83
	TAGAACGAGCGTGCCGGAATCACTCGTCGACGAAGG	390	152	43	174	60	112	94	21	52	166	262	64	159	317	21	536	19	47	154	24	150	44	192	145	81	130	239	226	104	111	306	102	367	83	123	50	120	246	197	201	20	57	115	84	64	163	31	106
	GTCTTTGCTAGACGTCGGGATTTACGGACCCTGCTT	378	105	34	185	61	85	82	20	37	144	206	54	168	377	15	679	18	48	149	29	186	44	216	120	84	148	223	244	107	90	346	104	461	70	143	29	116	339	171	208	19	50	147	125	60	137	36	90
	GCTACTTAACGCTTTAAGATGACTACCTAATGAGCG	488	132	28	178	62	113	102	14	52	147	214	48	219	364	12	611	22	35	130	31	157	32	201	171	88	130	234	236	123	113	316	71	435	73	142	45	125	277	173	229	24	54	134	102	54	200	19	110
	ACGAGACCAAGACGTGTCTCCGAGCTACGATACGTG	445	169	37	179	81	93	106	19	63	172	253	53	212	371	9	635	20	37	139	30	175	34	178	200	86	162	200	239	116	118	307	112	415	78	133	52	131	287	174	177	22	57	123	116	54	168	28	109
	ATCACGTACAACCGAACGGCGCGTGAGAGCTACGTC	519	164	26	251	89	108	85	21	29	218	260	67	170	310	13	574	22	32	155	17	189	48	238	107	114	123	226	186	72	78	291	94	359	79	131	32	143	284	176	186	17	55	108	113	56	83	40	127
	TAGAACCATTTGTCACACCAATGCGTCGACGAAGTT	365	120	27	189	53	78	67	12	22	178	230	49	118	324	10	465	23	33	121	31	178	33	216	77	79	141	215	213	102	80	256	64	379	73	110	49	105	268	178	200	15	61	119	93	56	168	24	105
	TTCCTGGTTTGGACGTCGACGCCTACGGCTCACCAT	424	125	34	187	72	92	79	19	37	142	231	53	206	367	11	556	15	35	127	20	185	44	211	157	103	137	244	273	112	116	377	91	427	78	131	56	110	297	171	233	17	40	116	90	58	148	42	116
	CTTACAGACCTTTTCGAATATTCGTGAACGGATGAT	411	126	23	190	57	103	113	22	49	156	250	56	197	358	9	598	23	37	122	18	153	38	183	161	71	112	179	214	103	99	299	81	450	85	132	40	118	280	193	211	13	51	120	74	64	218	22	111
	CTTCGGGTGACTACTGGCCTCGACCTGGCTTGCTGT	426	121	31	191	69	100	73	14	63	157	242	54	201	372	20	608	24	39	145	28	184	35	180	194	78	138	244	251	132	128	301	97	483	69	137	51	118	320	179	226	21	42	114	84	47	201	28	86
	CATACTTAGAACCACTGGTCGACGAGATGTACCGTT	472	132	27	191	58	98	87	10	30	165	252	42	203	358	8	582	19	39	160	15	181	26	210	143	83	152	244	245	116	104	290	93	389	63	102	52	88	241	153	169	15	60	123	93	40	145	29	87
	TGTCGACGAAAGTTTTTAACTATTTAGAACAATGCC	439	117	15	158	52	74	70	20	52	133	211	40	189	311	8	556	19	37	119	20	168	28	184	161	62	121	199	230	93	92	300	68	403	62	123	40	87	235	150	203	14	36	136	100	45	191	19	96
	AACATTGGTGCCTTGTTGGCTTTGCGAGCTACGTTC	398	141	21	184	49	95	79	14	63	157	221	56	206	365	11	563	34	40	125	20	158	38	203	165	98	125	253	242	112	98	350	81	417	60	115	35	90	279	185	197	19	52	140	88	32	154	32	92
	CCCACTAAGCTATTTTCACGCTCAGTCGACTACGAT	411	108	26	177	57	93	80	25	29	151	247	41	159	349	24	493	28	35	125	23	206	26	213	91	88	142	208	205	84	95	319	94	446	76	154	26	120	298	200	206	11	51	127	107	31	120	30	112
	ACTTCGGGTGACTACTGGCCCTGGCGGACCATAATG	398	149	29	148	61	101	86	24	67	121	220	49	185	357	14	583	28	52	150	24	176	46	162	162	97	151	234	255	112	134	331	99	500	63	139	57	96	297	179	214	33	48	113	102	71	181	22	68
	CAACAAGCCAGAACGCAATTTATGCCTTAACCGCGA	259	62	15	163	55	69	21	3	56	90	54	11	71	54	8	516	9	53	90	9	21	7	145	124	74	217	254	235	54	145	285	64	398	55	63	31	182	170	107	120	9	81	288	50	21	345	6	127
	ACATTAAACATTGCATATGTGGAGCTACGTAATAAC	388	104	25	165	72	98	87	16	36	159	206	51	123	353	4	495	22	27	113	29	167	24	172	76	64	86	204	177	77	76	304	65	398	57	133	33	115	257	155	180	13	40	122	106	35	142	29	87
	TTCAGTGGTGCTCTACTTTTCAGTGGAACCTGAATC	246	58	25	119	65	68	86	10	54	209	200	30	105	191	12	332	14	10	65	10	85	3	119	147	86	102	270	167	110	73	323	55	350	138	143	46	170	363	166	89	21	45	110	153	28	219	24	163
	TCTCTGATCTACAGGTCTTCTGCTAGACAGCGTACG	306	69	26	149	59	73	21	3	53	97	78	22	98	85	0	582	7	33	104	15	27	15	137	127	83	276	286	278	60	158	325	62	492	61	79	56	171	241	116	144	15	105	246	60	16	240	6	111
	ACGTTTAATGGAGCTTCTAATACAAGTGGCCAGAAT	378	110	25	166	47	100	80	13	45	123	209	39	189	388	8	581	15	24	105	16	171	18	144	186	79	108	192	214	77	109	342	75	526	86	121	43	112	295	213	235	20	59	137	98	54	243	23	87
	CGGTTTGCCGAAAAGTGCATGTAATTTCGTGATACG	412	146	44	153	69	83	73	24	44	163	236	53	164	400	7	617	16	36	115	34	200	47	225	108	78	123	265	232	86	97	286	87	446	65	134	48	114	280	168	191	17	56	107	111	46	100	27	102
	TAGAACCGAAAACGAGTGTTTAAGGTCGACGAAGCC	470	158	26	177	78	111	81	22	54	168	246	55	207	308	10	458	16	39	131	24	126	31	173	146	92	113	203	218	96	87	284	61	304	65	110	54	110	241	151	184	10	43	110	74	39	137	19	95
	CTTCGGGTGACTACTGGCCCCGCATTGCGGCTCGCC	439	130	16	226	74	94	64	19	37	155	247	56	192	305	9	665	24	40	149	11	139	42	207	154	98	128	210	229	83	117	318	102	460	62	119	47	90	320	176	218	15	49	115	108	67	221	20	86
	TAGAACTTTGGAATACCGTCCACTGTCGACGAAGTT	377	166	55	194	84	90	112	29	48	166	217	79	142	313	19	452	28	44	118	30	135	28	181	126	84	131	184	204	107	100	274	74	332	73	128	41	124	249	190	162	24	38	115	106	54	177	38	102
	TAGAACTATATTCATTCGATGACGTGTCGACGAAGC	427	147	39	182	58	125	110	19	48	179	249	50	183	410	11	515	13	34	153	32	171	35	187	128	90	121	203	187	95	76	285	75	366	66	117	61	109	243	153	202	18	58	146	100	49	144	28	105
	ACGTCTCAATTGCGTTGCATGTACGATAATCATACT	434	153	37	199	78	110	86	21	47	181	235	47	162	330	13	571	14	38	146	18	194	39	190	103	103	142	219	251	79	89	267	93	473	80	134	41	142	291	209	215	13	48	108	92	44	116	41	120
	GAGCAGCAGTTTCTCTGACTGCCAAAGTCATGCTAG	312	109	50	177	90	90	33	11	76	119	58	22	106	56	20	513	7	77	124	19	19	12	177	111	92	217	220	198	81	160	218	85	405	83	61	81	181	208	94	98	41	106	254	70	34	273	12	108
	CTACCTCAATTGCTAAGCATGTGTAGAACCATTACC	421	116	15	167	69	95	71	12	35	162	261	42	181	355	7	544	20	36	124	15	178	36	233	140	84	107	230	263	107	83	337	84	444	54	148	35	100	261	154	209	14	53	119	119	51	115	28	90
	GGTTGCTCGTTTGAGTAGCTTACAAAACAATCTAAC	339	121	35	185	58	89	96	25	31	139	244	65	120	371	18	463	28	31	107	17	195	31	202	79	61	99	187	210	72	106	286	101	466	104	120	35	103	282	192	209	13	72	107	101	61	108	41	98
	TAGAACCAGAAAAACCTGTGCTTGGTCGACGAAGTG	371	156	24	178	53	105	95	18	47	192	190	58	151	338	13	579	24	43	144	26	162	46	162	138	90	148	249	240	93	103	301	59	422	63	119	52	121	303	156	221	19	60	107	103	52	157	18	88
	ACTGACTTAGAACGGTTATCACACCGTCGACGAGCA	474	148	51	188	86	105	78	16	35	212	205	46	129	350	15	505	18	42	173	38	135	31	187	120	84	116	194	216	84	107	273	76	315	65	117	51	113	237	175	196	9	61	96	107	45	139	21	117
	TCAATATCTGCACGTCGTGTCCCTGACCGGCTTAGG	242	73	13	131	69	67	31	7	66	85	60	27	97	79	11	559	13	31	98	0	25	9	158	138	91	210	278	248	75	145	312	64	452	62	75	56	135	226	161	130	18	66	217	64	14	306	4	91
	GATATCGACGAACAGAACACTGATTTAGAATGCAAT	393	95	19	145	67	74	89	27	44	165	199	67	129	271	9	429	17	39	88	18	157	43	167	121	71	103	191	173	83	82	254	66	350	70	123	47	97	258	160	162	23	49	128	79	60	159	30	82
	CGTGACGACCTTGTAGCATACTCGTTCGATTCCGAT	265	117	33	171	40	89	128	25	51	167	164	65	167	261	12	521	20	38	73	8	171	29	165	201	86	86	193	193	174	91	361	72	408	173	144	49	105	324	228	163	28	48	79	91	60	155	37	98
	TTCGCCACCGTTCTACAGCCGAGCAAAAAGAACATC	461	131	41	171	71	96	81	20	56	151	221	49	167	279	6	520	26	25	149	32	171	25	175	162	80	113	179	216	88	89	258	71	360	54	140	36	122	243	171	250	20	68	99	119	55	147	28	110
	AATCAAACATTTAGAACCGCCTTATCGGTCGACGAA	392	138	31	201	53	106	75	14	34	147	210	46	189	312	10	658	12	34	137	17	149	27	204	146	110	165	250	239	80	113	311	65	403	62	108	41	136	309	158	183	17	54	98	93	37	151	28	102
	CCTCATCATCCTACTGAGCAGTTTCTCTGTCCCATA	307	62	22	138	56	115	24	10	67	90	81	15	124	93	13	563	13	47	90	8	32	14	163	125	66	162	267	242	76	168	337	63	488	61	81	34	150	263	180	192	12	52	180	86	25	312	12	97
	TACTAGACTCGTGCTAATCGTTGTGATGTGTCGCAC	366	96	24	145	36	81	76	16	27	153	198	42	99	294	10	483	18	30	131	23	207	39	194	85	76	105	213	165	78	88	256	78	404	74	118	23	119	242	169	200	16	54	143	122	43	143	25	102
	AACCTCATAATTCTTTCGAAAGAGGCCAGCTACGTT	387	121	31	169	60	81	66	24	39	180	210	49	169	352	14	567	15	29	135	15	135	27	212	127	102	159	214	222	90	100	328	62	418	67	104	39	100	298	177	207	17	48	101	94	41	125	19	104
	TAGAACCAAGCCGTCCTGGCAATTGGTCGACGAAGC	447	165	38	195	73	103	115	35	57	196	227	78	186	261	16	502	32	47	145	31	154	50	180	182	101	141	175	196	115	102	226	103	269	67	102	65	131	193	169	158	27	69	134	81	64	158	44	77
	ATGGCATCGAACCTGTAAGGTAGCCGGAGATACGCC	436	153	33	153	79	92	86	16	32	180	212	75	182	314	14	526	14	40	113	28	160	42	168	156	104	116	183	189	87	74	248	92	337	58	125	36	106	264	177	178	17	49	89	90	43	125	37	85
	TAGAACCTTCCAAGACTTTGGTTCGTCGACGAAGTG	435	135	36	204	73	97	92	19	35	171	243	50	158	340	19	565	19	38	144	22	215	51	195	136	76	120	221	221	117	105	273	84	429	75	144	62	130	244	152	215	29	56	130	98	67	171	33	83
	CCGAAATCGTCAAAACGTGTGAATGCGTCCCTACAG	383	110	34	179	65	80	105	33	35	169	204	48	169	375	12	594	30	43	135	37	185	55	213	155	91	164	211	236	103	116	340	103	449	82	134	40	120	297	202	179	15	47	127	114	65	124	50	74
	TAGAACCACATTTACCATCGTGCGGTCGACGAAGAC	425	140	37	194	61	87	121	21	32	178	226	56	128	297	7	458	12	27	133	25	141	29	161	119	82	116	220	194	76	67	259	65	327	55	112	53	97	238	138	179	7	58	122	91	51	161	16	111
	TAGAACTAGCTAAGTCGACGAAGTCCTTGGTGAATA	334	102	25	128	51	81	82	14	29	151	174	58	139	365	20	513	22	25	134	21	155	29	157	106	69	148	185	222	90	89	326	83	448	57	135	49	81	306	198	202	14	49	132	106	43	179	26	81
	TAGAACCACATAGCAGATTTGCCGGTCGACGAAGCC	429	159	26	169	71	102	103	11	60	160	225	63	167	272	12	474	12	38	133	30	154	28	159	176	89	107	197	185	81	70	231	74	323	64	106	73	121	220	179	178	19	40	105	86	55	179	29	119
	AATCGGTTCACATTCGAGGAGCTACGACGTTGGCGC	344	120	38	152	46	100	65	16	25	148	234	43	144	302	13	548	17	34	131	20	175	30	209	115	81	149	235	240	71	78	282	75	391	61	120	32	116	246	182	171	14	50	101	108	38	135	26	73
	TAGAACAGCCGACCACGGTAAGGCTGTCGACGAAGG	462	181	38	200	79	127	93	24	47	167	271	60	215	333	11	526	21	25	134	36	171	43	166	165	101	141	188	187	99	108	268	88	348	62	108	44	117	265	155	163	11	50	89	83	53	126	42	96
	GCTTCGGGTGACTACTGGTCCCTTCACAATACCACT	366	121	22	164	63	109	75	21	64	155	172	64	182	303	23	495	38	55	141	32	166	58	162	133	90	123	208	234	110	109	276	81	435	76	143	47	135	299	195	175	33	51	133	79	66	162	34	87
	CTTAGGTAGAAGTCGCTGCTTTACGGCCCTAGCGTG	351	97	41	154	56	97	58	14	22	153	249	33	135	383	12	606	25	29	148	13	156	41	225	94	78	127	211	229	64	74	291	90	400	52	147	27	88	325	175	204	17	55	92	112	40	121	33	89
	AATCACCAATAATTCAGAGTGAGGAGCTACGTCGAT	363	132	20	165	42	73	73	13	30	156	221	44	160	317	10	535	16	33	107	17	147	22	172	110	82	131	229	218	72	87	318	82	419	53	125	29	116	313	180	191	21	46	105	95	43	145	22	99
	GAACACGACCAGGCTAGAGTCCTTCCCGTGGAATTA	408	135	38	212	63	103	78	25	26	177	248	57	106	338	19	524	21	58	180	35	201	38	214	73	111	153	251	261	96	110	294	87	443	75	87	52	110	249	166	229	16	78	128	114	82	163	47	100
	GCTACGCCAGTATATCTATAAGCCATACTGCATACC	356	127	20	124	60	86	73	11	48	126	194	51	171	345	5	496	10	38	114	21	154	29	152	126	87	135	205	204	97	90	298	82	416	57	128	34	106	244	182	179	12	50	90	75	51	181	25	85
	CTGTTTACTGATAGTTTCTCTAATCGTACACCTTCT	285	63	20	130	59	72	23	0	65	91	73	10	108	95	7	512	7	29	87	7	32	15	126	122	75	183	284	270	57	144	317	59	466	64	72	35	153	213	121	153	9	59	216	60	13	293	8	103
	CGCTTGACCTTTTCGAATATTCTGAGCCCATGTTTT	342	88	23	130	35	85	62	12	48	131	204	44	141	314	3	493	16	32	116	14	138	41	143	133	49	94	197	182	65	121	285	53	369	77	125	39	84	256	155	194	12	44	101	84	31	183	27	69
	TAGAACCGTTATCTTCGGATACCGGTCGACGAAGCC	394	145	27	167	76	108	91	14	32	161	211	54	171	287	5	469	12	27	117	16	146	20	185	148	91	99	186	177	79	95	268	74	377	70	106	41	124	245	150	173	12	43	118	74	54	155	19	94
	AGATATCACCCTATATTGGGACATCAGAGCTACGTC	393	126	24	142	42	75	71	19	36	150	225	54	202	340	11	593	11	28	113	14	171	27	195	95	61	131	192	172	68	78	281	66	382	46	125	29	95	270	168	214	7	46	126	82	53	128	29	68
	TCTCGTGACCTTTTCGAATATTCTGCGATAACGGTC	394	118	22	153	56	77	70	11	42	148	214	42	146	293	10	518	17	25	114	16	106	26	182	110	71	97	185	156	56	85	284	52	316	60	100	45	120	251	188	182	14	39	78	73	31	167	24	86
	AATCTACTTAACCGTAGAAGAGCTACGACGTTGCTG	314	112	28	160	44	102	62	24	18	143	184	40	118	321	11	443	20	37	101	18	185	49	174	69	61	119	202	198	69	74	281	71	374	61	147	41	114	285	162	183	23	51	109	80	40	157	24	81
	TAGAATCCCGCATGGATTGCCGTGATCGACGAAGTG	381	132	19	170	61	85	76	23	37	153	213	50	153	260	9	424	13	25	105	23	152	43	161	120	78	89	238	198	88	89	271	60	291	73	116	64	118	252	160	191	13	55	136	90	50	165	33	80
	CCTCAAGTTCAATTTGGACGCGTTGCTTTACGGCCC	336	110	20	150	42	70	49	25	31	141	190	38	166	343	16	575	26	35	134	21	182	41	217	119	83	121	258	251	91	72	301	120	408	61	140	44	110	276	141	214	16	54	102	113	51	131	42	86
	ACTTCGGGTGACTACTGGCCCACCAAGGAAGTCACC	438	118	35	154	81	94	66	19	39	133	207	50	174	344	14	557	19	30	137	23	140	34	183	135	75	139	228	228	91	118	338	108	429	76	107	50	113	302	188	196	15	65	120	99	50	201	23	81
	TAGAACGCTTTAGCACTGTCAGGCGTCGACGAAGTG	300	135	34	166	77	88	92	32	28	148	218	48	141	256	21	386	30	32	153	30	174	57	166	100	87	101	163	164	60	74	194	89	277	71	112	51	137	174	171	125	17	64	109	92	49	125	63	67
	TTACTTACCGTTCTACAGTCGAAGCAAATTGTTACT	319	98	33	140	54	94	74	11	17	165	215	40	106	349	5	426	32	28	124	17	209	40	161	88	79	100	198	179	62	76	284	64	400	66	124	36	132	276	162	212	10	50	110	93	37	152	27	104
	AAGCACTCTCACGTGCGGAGCTACGGCGTTGGTGAT	320	116	40	161	58	79	71	18	28	139	199	55	143	314	10	464	22	34	132	41	144	31	180	100	79	116	211	201	84	127	278	71	328	55	134	47	115	292	156	193	11	51	117	101	40	145	14	94
	ATAGCGTGAGGGACGCGCTGGAGCTACGGCGATGGT	288	142	47	207	61	91	112	43	38	135	200	88	151	253	25	390	42	64	137	28	143	67	206	105	99	120	171	179	106	99	245	90	288	99	121	55	116	200	171	172	34	56	100	111	61	128	75	80
	CTTCGGGTGACTACTGGCTCCCTCCGAATACACTGC	434	121	20	175	55	100	79	10	46	123	214	63	187	308	19	539	15	48	134	25	159	37	163	140	84	99	193	228	98	106	305	95	378	77	141	61	102	259	191	181	18	56	121	99	60	165	34	71
	GCGCAGTATGATACTGTTACAAAACGCACCTACGTT	401	136	23	164	50	71	73	21	26	157	238	57	143	319	6	480	26	20	120	9	179	37	207	80	58	93	177	176	73	71	258	76	351	86	133	29	103	219	157	147	12	50	80	104	35	80	18	86
	AGCTTCGGGTGACTACTGGTCCCACTCTACCGTGCG	364	118	29	176	64	87	100	14	53	158	212	59	198	336	6	583	16	45	128	13	162	30	192	166	98	139	216	209	110	103	295	88	410	72	142	44	99	268	173	220	24	48	139	110	59	178	41	93
	TGCTTAGCAGTTTCTCTGACTAACAATACTCAACAA	295	72	26	159	59	71	40	4	74	87	71	28	79	53	11	533	8	41	103	13	27	10	141	126	86	166	237	243	57	111	324	66	466	49	71	50	157	226	145	147	22	70	242	66	18	290	0	127
	TAGAACCCGAACGGAGACGATCGCGTCGACGAAGCT	381	137	40	213	65	110	104	19	42	197	237	47	143	314	13	477	25	30	113	27	156	45	201	116	76	119	204	251	69	98	250	76	378	101	124	46	130	236	143	174	21	53	128	106	53	122	26	86
	CTTATACATCCTTCCTGGCAGGTCTTCTGACCAGAA	288	72	21	138	38	73	20	6	48	95	68	11	127	71	14	599	9	32	94	4	27	8	145	104	70	197	261	227	62	139	303	48	493	82	62	40	128	219	118	187	12	69	230	64	20	280	10	100
	TAGAACGGCGTCCTTCAGGTTTACCGTCGACGAAGC	368	129	21	188	54	85	86	20	37	167	217	62	138	319	12	497	13	27	140	10	124	37	173	120	83	95	191	169	84	91	248	63	341	69	92	43	117	209	165	162	12	57	120	76	49	151	25	79
	TAGAACTTAGCAATTCATGCCTCGGTCGACGAAGAC	488	146	31	149	72	112	90	14	47	173	232	62	162	286	12	470	14	26	115	28	187	38	185	125	89	112	151	224	55	89	217	73	342	57	125	62	131	257	179	193	18	45	102	84	41	176	22	106
	ACGACACATGCCTGGGGAGGCAGTCCGAGCTACGCC	417	130	20	195	54	99	66	14	40	165	174	53	198	313	13	483	17	34	128	26	130	42	183	157	83	110	189	207	86	101	266	68	374	55	127	43	86	252	161	158	18	42	83	94	53	125	22	92
	TCACCGTGACTACACAGGGCCCAGCGACTCATTACG	313	87	20	112	62	103	89	9	58	131	246	62	138	334	11	484	15	23	66	13	175	14	125	149	60	72	186	179	58	122	245	73	406	99	122	37	98	245	170	214	12	31	148	91	20	213	18	61
	ACTTCGGGTGACTACTGGCCCACACGGCGGTTTCAG	304	97	25	141	52	84	80	12	45	133	210	42	179	297	12	538	27	35	109	18	162	24	150	167	88	121	230	202	95	111	336	66	425	65	116	43	98	272	177	194	20	51	100	80	40	211	30	77
	TCTTTTTGCACGTCGTGAGCCTCCGAATTGATCTAC	199	53	14	94	53	68	17	3	68	77	40	15	78	55	9	535	4	45	76	10	34	7	124	117	62	190	262	209	43	117	311	58	458	58	66	31	156	175	109	108	13	63	273	53	17	277	4	115
	ATTTATTAGCCTGCTTAGCAGTTTCTCTGACTGACA	214	40	19	127	46	40	16	8	58	58	51	7	63	50	13	530	9	28	66	4	16	9	116	96	57	176	225	207	41	134	283	47	423	48	59	28	133	195	70	119	11	57	236	40	11	274	0	90
	TCACCGTCGACGAACTGTTCACCTCAGATTTAGAAC	335	114	25	141	74	120	107	19	40	134	199	71	125	296	11	373	27	20	109	24	166	33	127	141	74	63	149	153	70	87	273	72	337	74	107	40	108	241	159	187	22	46	122	99	40	150	25	113
	TAGAACCACGAGTCCTCACTGCCGGTCGACGAAGCC	426	160	50	208	84	128	107	31	62	193	188	79	172	234	18	370	27	47	125	19	152	48	165	138	108	105	169	120	72	67	208	63	260	78	109	61	145	207	133	144	14	44	127	87	54	131	50	93
	ACTGCTAACGTCTAACATGACTGCACGAGCCACGCC	388	135	28	155	59	95	83	23	50	154	243	57	176	296	14	538	14	20	116	14	140	32	186	133	99	110	167	198	70	78	256	92	337	39	127	39	112	235	155	153	16	36	103	94	54	128	33	77
	TCGTTCAGGGTTTTCAAACCAGCCGATACTTAATCC	393	117	32	166	44	74	100	28	32	163	213	43	137	325	8	518	13	31	125	18	193	45	197	126	85	141	207	215	79	71	264	71	391	45	97	39	99	247	179	205	15	49	122	101	47	155	24	76
	TCCTGACGAATAGTTTCTCTAATTCGCAGTTTCGAA	335	69	25	166	45	84	26	6	66	101	102	21	135	108	8	612	14	29	84	9	50	15	151	146	80	150	227	270	54	134	364	52	450	76	87	38	124	248	156	123	24	60	199	77	23	237	6	104
	AAGCCGATATACCATTCGGTTAGGCAGAGCTACGCC	431	127	31	158	54	95	78	19	51	152	209	59	153	266	7	510	16	25	112	12	149	38	180	138	88	110	176	171	75	78	272	78	332	69	99	39	103	224	139	185	8	43	85	107	30	147	24	81
	AAGTGCTACGTACCATCGTACGCGCGGAGCTACGAC	437	127	28	203	74	101	85	17	41	169	226	53	158	282	7	521	15	19	132	22	153	22	172	112	72	117	206	217	68	76	277	65	278	65	101	39	111	249	163	162	14	45	86	97	35	126	17	83
	GTCGACGAAATTTACTGAAAATATTTAGAACGTGAC	398	116	14	164	51	107	72	19	34	139	224	38	167	289	10	446	9	27	90	14	144	45	132	177	74	106	196	197	83	74	224	65	341	77	127	36	87	244	138	159	14	29	103	59	31	155	20	74
	AATACAGGACCTCTTTAGAGGCGTAGGAGCTACGTT	384	131	20	140	59	94	69	13	41	111	165	36	171	339	9	563	17	38	118	18	127	24	155	134	95	133	194	212	70	95	267	55	402	44	119	41	83	248	152	170	10	47	93	69	44	129	29	70
	TAGCGCTCCTGCGTGGCAGTTTCTCTGTCCACCAGT	252	47	18	139	65	65	20	0	64	84	44	10	80	51	12	474	4	53	83	5	34	0	144	100	91	232	240	242	53	151	311	50	396	61	70	31	172	180	96	102	14	70	244	57	11	228	3	92
	TGTACGTCTTCGTTGGTACTGCCAACACATACTATG	66	112	147	123	79	41	152	179	28	219	65	332	55	66	518	118	348	391	413	94	70	352	132	71	120	151	86	61	189	99	46	455	104	196	113	108	48	145	244	58	348	239	86	96	402	153	310	15
	TTCCTCGTATGGAAGTCGAGAGCTACGGCCTACCCT	340	131	18	157	55	60	50	21	34	123	180	50	160	321	13	587	13	34	135	24	164	28	186	127	73	130	208	206	98	99	290	91	418	36	120	35	112	334	175	190	22	43	96	99	39	131	25	90
	TGCTTTGATTAGCCGTCGCCATATACGGTCCCCGAG	338	131	28	157	64	72	59	14	35	151	207	49	157	313	14	598	25	47	147	25	184	48	170	131	82	135	204	212	80	101	289	78	386	53	111	38	100	274	210	177	27	46	100	88	41	106	50	72
	ACAATGCAAAGCGTGCCAAGACGCGCACAATCGTTG	378	107	22	175	55	115	109	20	30	150	197	52	133	292	5	415	26	45	103	19	158	35	175	74	64	92	167	136	66	95	237	76	289	71	124	47	116	250	173	186	12	34	118	114	31	142	31	86
	TCGTACCGCTGACGTTCAGTTTCTCTGCCACGCAGC	157	56	17	90	52	41	18	4	48	55	34	4	64	41	8	421	8	50	58	6	23	3	107	71	46	178	228	187	33	105	228	46	356	52	52	50	181	152	89	98	19	84	257	48	10	242	3	107
	ACCCATCCGTTCCTGAGTATGGCGAGCTACGACGTT	350	131	32	161	55	93	69	17	29	128	187	57	177	277	9	493	26	35	113	27	128	36	187	127	91	108	184	193	83	102	262	89	326	74	99	43	94	229	139	158	14	45	114	77	53	142	34	71
	AAGATTCGATTGAATTGGAGATACGATCGTTGCATG	319	78	22	149	50	89	68	10	22	97	202	32	120	327	10	514	18	26	101	10	167	44	164	87	73	111	207	226	75	68	265	63	418	68	108	38	101	226	176	158	9	41	108	95	41	95	28	102
	TAGAACCACTAACGCTTGTACCGTGGTCGACGAAGG	388	153	20	155	74	103	90	13	41	164	197	41	168	303	8	478	20	38	134	21	152	30	168	174	80	99	186	200	84	89	231	73	340	64	101	42	98	217	148	169	21	35	114	91	44	128	23	84
	AGCTTGTTGCACGTCGGGAGCTACGTGCCCCTTCCC	319	102	32	141	43	81	56	11	30	129	188	46	139	301	11	501	16	41	117	13	182	29	186	99	78	128	218	242	82	78	274	67	395	57	104	35	116	299	161	199	15	40	109	107	43	130	30	105
	TAGAACTACACACTATAATCGCGTAGTCGACGAAGG	368	126	21	122	59	75	94	9	41	147	201	40	142	302	9	469	23	24	105	18	145	21	152	146	66	116	199	223	79	82	293	62	360	49	113	48	95	246	141	171	7	48	118	99	60	158	27	86
	AATCACAAATTCTTGCTGAAGGTGATGAGTTACGAC	384	116	16	163	66	84	67	24	30	145	223	47	156	283	12	527	13	21	99	18	149	25	148	131	66	123	181	202	71	76	268	71	312	48	109	33	107	233	137	184	14	42	94	90	39	115	26	73
	AAGCTCGTCGAGCGATGGGCGGAGATACGTTCGCTG	325	135	50	200	69	79	74	33	11	130	198	73	75	209	19	405	48	41	148	34	154	57	210	50	103	99	114	154	64	62	158	78	248	76	120	28	128	203	169	166	14	55	61	90	69	78	47	88
	TAGAACCGTTAACAGCGAATAACGGTCGACGAAGCG	299	108	35	134	56	85	78	12	27	177	187	33	101	260	15	375	16	27	125	13	122	28	140	85	79	81	182	157	76	72	217	74	285	61	82	49	73	172	103	142	11	28	79	79	31	104	21	56
	ATCTCATCCTGATAAGCAGCGCTCTGCTGACTTACA	237	47	21	113	48	64	24	4	43	56	58	13	78	41	6	465	4	31	76	3	9	7	122	125	64	206	253	208	46	123	302	64	408	54	62	43	146	202	84	94	16	62	248	50	16	229	9	101
	TACACTCCGTGCGACTGCAATGGACTTACGTCGAAT	284	121	38	172	65	74	130	34	22	146	231	106	143	229	10	390	38	41	109	15	163	59	200	76	92	108	167	153	81	67	192	85	301	76	122	35	92	222	156	150	16	49	63	100	60	77	52	107
	CATGAGTCTACTCACATTCATTGTTACCGTGTCTGA	336	112	14	125	48	86	68	19	42	129	188	44	147	296	5	490	16	32	98	20	170	30	151	136	71	95	204	199	70	89	247	75	349	54	111	22	82	241	131	178	19	33	118	85	37	159	26	87
	GCTTACTCAGCGTGAATCGCCGGACTACTAGGCAAC	418	118	20	145	49	79	74	15	28	135	191	33	157	276	9	455	10	23	106	14	115	29	178	96	65	101	216	168	77	71	260	67	333	50	92	33	126	238	160	179	10	59	64	74	37	132	15	75
	AACGCACAAAGGCATTGCGGGAGCTACGGCGTGGTG	291	102	32	174	74	85	72	16	35	148	158	52	142	282	15	497	29	44	126	29	169	34	179	70	81	120	218	193	75	71	231	73	385	86	124	33	83	213	152	153	12	49	112	105	48	125	28	95
	TCTTTTTGCACGTCGTGATCCCCTAGTTGATAACGT	198	39	12	87	55	46	16	8	54	78	60	15	66	59	24	438	10	39	69	4	16	8	119	101	48	176	232	198	40	112	293	45	403	54	50	30	153	192	92	114	19	63	257	69	15	286	6	87
	ATGCCTGAGTCCTTACATGGCTGGCGGAGCTACGCC	357	131	33	158	69	70	77	19	38	148	190	49	185	258	16	503	25	35	105	15	118	32	145	129	78	82	200	165	95	89	231	65	344	54	105	44	94	217	163	155	8	47	99	86	49	129	26	98
	CTTCGGGTGACTACTGGCCCTCCCGCAAACGTAGCG	336	96	23	165	67	81	78	20	50	120	179	50	193	334	11	446	24	32	113	20	152	41	176	127	83	115	194	206	93	108	263	92	378	74	101	39	104	223	158	165	18	40	88	79	42	153	22	86
	CTTTCAACAATATTTAGAACTACTGTCGACGAAATT	312	106	16	100	41	101	55	13	31	107	178	41	130	313	4	441	12	25	109	16	148	20	128	89	53	91	157	172	110	79	297	61	402	42	142	27	86	277	158	183	18	43	93	89	47	171	26	82
	AATTAGCAACCTTTTCTAGGGCTAAGGAGATACGGC	410	122	22	137	55	74	73	18	45	136	201	30	193	308	6	541	15	33	118	18	147	30	171	134	76	124	203	232	89	79	249	62	368	48	87	29	73	237	144	164	20	45	100	65	31	129	29	60
	CTGCGCATTAGTCTTACAAGATAGTGATGCCCTACT	310	135	25	177	53	80	74	22	27	163	222	36	97	379	7	504	11	40	190	26	193	40	205	77	92	132	225	247	82	84	299	73	355	74	84	52	101	223	150	212	9	48	116	88	37	138	15	62
	ACTTCGGGCGACTACTGGCTCCAACCCACTGCCTAT	316	110	24	140	55	79	65	11	27	123	193	30	136	315	10	478	21	19	124	32	141	34	171	97	70	116	209	194	81	80	281	77	402	55	123	35	116	238	171	177	10	58	126	93	58	164	30	92
	AATTCCCGAGTGGAACGAGCTACGTCGTGCTGGGCT	291	76	16	169	37	69	55	13	23	145	184	40	117	312	11	468	24	35	107	19	151	34	166	69	54	100	214	171	56	73	239	64	353	61	122	33	96	256	156	153	15	28	112	104	31	121	23	76
	TAGAACCGACGCCACCTGAGCCCCGGTCGACGAAGC	357	121	23	198	48	68	85	28	37	154	175	47	105	287	18	420	28	36	122	16	135	35	164	91	69	101	194	162	75	81	212	61	347	64	93	42	92	197	154	174	22	54	89	79	49	139	31	77
	ACACGCAACTGCCTACTAGGCGCGTCGAGCTACGGC	468	163	33	203	77	112	92	16	32	218	219	47	185	287	10	552	25	26	117	25	134	25	189	102	84	91	171	188	72	67	245	75	347	56	116	40	113	256	173	157	12	31	78	102	49	109	23	103
	TCATGCAAACCTTGCTGGTTGTACGATCGCTACGAC	402	98	29	182	61	89	55	13	33	160	224	44	134	306	6	483	14	25	115	18	143	27	172	108	89	77	196	184	79	78	259	68	354	72	94	27	123	239	188	167	11	44	85	90	36	95	10	91
	TTCCAAGCCATTGTGCCCGTAACTACAAATGATTGC	365	117	24	158	46	88	92	31	30	139	205	59	139	297	19	502	20	28	117	13	126	34	167	97	84	116	220	190	77	78	284	69	382	56	134	42	117	229	163	174	15	45	104	87	45	128	28	84
	GTCGACGAATGCAATCCATGCAATTTAGAACTCTGT	368	96	22	167	41	85	62	14	48	144	197	38	154	279	9	415	11	29	93	13	146	26	156	147	79	84	164	175	87	64	211	54	302	58	104	27	93	209	146	134	16	37	103	65	27	173	18	94
	AGGCACAATGGCTCGCTGCCAGTGCCGAGCTACGTG	458	160	33	203	56	130	85	23	24	183	199	48	205	281	11	553	21	30	123	24	128	36	227	110	97	131	223	235	86	89	196	79	323	58	128	29	115	238	165	162	13	56	110	94	38	89	34	107
	TGTCGACGAAAGAGTTGTTCTATTTAGAACGAAGTT	463	125	26	168	58	126	77	20	38	125	200	37	175	284	0	446	13	28	107	24	141	23	162	152	86	88	152	205	81	97	252	64	353	61	108	40	111	223	166	187	16	42	100	89	44	166	19	98
	TCTCAACCGCCTCGTGCCAGCGTAGACGGCCTGCGT	315	107	20	135	42	63	68	13	33	119	225	30	205	247	8	584	6	39	134	10	122	23	227	171	79	139	174	293	111	112	287	57	494	63	65	22	94	138	178	168	16	49	19	58	50	127	13	78
	TCTTCGGGCGACTACTGGTCCCCTTCCATCTCAGCT	306	110	21	155	56	73	85	19	39	148	186	36	139	318	15	447	15	33	100	14	154	31	196	98	63	117	192	168	73	83	238	65	368	55	122	27	106	263	143	169	10	43	102	78	49	149	24	98
	TAGAACCGAAAATAGAGATATTATGGTCGACGAAGC	338	126	23	173	54	102	78	20	46	161	220	49	157	300	12	430	19	29	121	13	135	19	189	90	65	88	182	185	84	87	256	62	319	54	96	58	91	188	108	159	11	48	85	69	35	131	23	67
	AGCATGAATTTCTTGGTGAATATGCGAGATACGTCT	295	95	34	148	42	65	44	20	20	132	201	35	169	303	10	497	20	38	99	18	106	32	173	111	83	125	178	214	93	87	238	70	317	53	101	30	77	232	145	164	20	44	82	82	40	112	28	93
	ATGCATGAAGCTAAGATGCTGTGCGGAGCTACGTTC	427	148	35	176	41	83	79	21	23	143	207	44	150	271	8	563	21	28	95	17	138	35	160	112	67	113	194	161	78	79	245	65	302	56	99	44	98	234	142	185	8	30	88	81	44	92	14	82
	TGGCCTGCCGTGCATCCGCACCGACAGCAAGCACTC	278	96	39	142	74	82	27	17	68	126	60	52	106	42	10	390	8	69	98	8	24	15	152	116	109	147	203	162	61	120	200	53	315	90	93	71	126	169	106	112	43	76	171	63	25	193	8	73
	GTCGACGAAACTGGAAACAGTATTTAGAACTGAATT	424	118	30	145	56	103	85	21	55	122	180	35	182	262	7	466	13	26	117	19	158	33	171	157	74	86	176	228	87	98	276	68	375	64	115	43	93	266	147	219	17	52	115	79	52	170	20	103
	TAGAACCGCGAACACTGTTCCACGGTCGACGAAGCT	331	136	20	157	42	85	94	12	44	151	189	38	114	284	10	395	11	37	109	13	154	19	174	96	62	97	138	152	62	75	230	72	261	55	108	42	108	187	138	146	10	46	117	72	47	169	31	80
	TAGAACCCAGTATAGATTATGTGAGGTCGACGAAGC	438	124	28	150	59	74	80	27	57	156	207	43	180	250	5	457	13	28	111	22	113	32	145	140	70	90	214	180	67	75	239	62	315	53	98	44	99	203	135	145	16	37	92	66	35	166	23	64
	TAGAACCGTACATGTCCGTACTTGTCGACGAAGTCT	273	128	42	155	44	81	72	27	19	140	182	43	101	228	15	328	31	38	135	17	118	42	177	53	89	92	171	170	81	66	192	62	291	60	116	42	116	186	154	131	14	58	97	92	63	135	36	91
	AAGCCAAATACCGGAAGGTGTGGTGGAGATACGCAC	340	101	27	167	59	79	73	18	28	150	206	35	124	235	11	495	19	23	108	28	181	30	180	81	78	118	174	183	59	56	242	63	371	43	102	40	120	226	156	159	11	43	88	108	34	102	33	67
	CACACGCTGCCCGAGCTGGGCCGTGAATGACTACTT	421	115	28	198	58	76	79	12	30	165	224	44	155	305	5	474	19	32	122	25	178	32	182	102	78	112	196	204	69	82	291	90	327	51	113	33	92	256	181	161	8	68	99	94	51	98	35	86
	ATTCGGGTGACTACTGGCCCTCAATCTAGCGGCGAG	441	104	28	162	59	80	76	22	29	152	210	40	156	336	7	486	21	25	135	17	181	34	174	126	74	92	178	229	77	76	268	60	339	76	133	31	98	274	148	169	16	33	77	88	40	140	23	77
	TAGAACCGTGTAGGTCGACGAAGCCGTATGAGTGGA	293	113	23	144	55	72	71	12	27	156	197	48	131	285	17	433	29	38	120	22	140	39	160	104	66	127	217	205	89	79	248	69	341	69	112	39	92	240	152	163	14	46	96	80	41	141	32	82
	TCTAAGAGTCCTAGACTGGACCAGCGATGACTACTT	349	143	29	166	56	68	61	32	35	153	204	55	119	254	14	468	20	29	125	40	114	37	171	122	85	108	180	175	96	87	202	85	294	69	142	49	109	238	161	148	29	38	108	99	58	123	38	55
	TAGAACTGCCCTAAGAAAGGGACTGTCGACGAAGAC	410	146	21	161	65	93	78	13	35	140	171	46	147	252	10	484	19	21	82	29	126	32	160	140	73	85	178	190	87	83	268	54	350	41	103	39	88	219	120	164	16	39	105	72	34	133	38	70
	AACACAACAGACCTGAGGGTACGTGCGAGCCACGTC	387	124	28	164	56	95	74	13	22	144	188	36	126	280	14	455	13	32	122	16	170	26	160	60	60	82	124	165	55	56	214	75	295	62	116	31	91	243	136	144	9	40	90	118	44	83	24	66
	TCTATCTGCCCCGTTCTACAGCCGACAGATAACAAC	317	106	21	123	46	72	67	13	52	134	191	49	131	266	8	440	20	29	104	5	124	28	141	120	61	107	149	215	70	112	263	91	341	61	109	39	66	223	145	204	15	35	112	71	49	165	28	64
	TAGAACCCTTTATTGGTTAACAGGGTCGACGAAGCC	351	124	22	163	44	90	59	12	30	142	193	30	129	264	9	456	8	27	103	15	132	22	163	124	83	109	168	151	55	71	221	47	297	59	104	44	78	200	129	189	10	32	86	73	40	145	23	80
	GTTCGGGTGACTACTGGCCCAATCTGCTAGGCTCAT	305	94	13	149	52	73	67	11	29	152	190	45	138	302	5	482	20	33	101	16	147	29	160	81	72	84	203	199	57	77	256	84	384	63	104	33	70	271	136	174	18	45	122	81	45	130	24	82
	GCCCGTTCCTCAGATTTGGAAAAGCAATGACTACTT	337	114	25	149	49	81	51	25	27	147	192	34	140	300	7	493	23	26	118	18	133	30	156	97	82	103	191	185	77	78	275	51	364	58	112	38	99	256	141	154	11	44	112	107	40	86	35	95
	TAGAACCTTACGCGTAGCGTGTGGGGTCGACGAAGC	406	124	28	156	52	79	90	35	24	163	188	51	127	258	12	472	16	36	108	28	122	23	153	113	73	92	183	159	64	55	200	75	263	59	95	40	114	161	142	124	7	43	86	68	41	90	28	63
	TAGAACCGGTAGCAGTGGCTTTAGGTCGACGAAGGC	388	118	26	156	68	82	81	17	46	119	189	44	169	286	8	438	9	31	113	26	137	38	129	139	80	111	158	189	83	108	259	53	284	59	97	41	126	207	123	149	23	44	115	77	43	142	28	73
	TTTTGGTATGATCTGGTACGACACGCCCAAAATATA	378	73	28	130	35	78	73	20	19	109	208	51	80	293	8	345	12	27	69	16	134	38	103	67	55	94	185	169	52	62	229	57	352	71	101	14	101	234	175	169	18	37	108	71	40	159	17	93
	CCATCTCCATTGTAGGCCTTCTACTAAGAGTTTGAG	231	68	20	119	50	58	22	3	52	77	49	10	74	89	7	512	6	37	99	11	26	7	128	89	65	169	246	197	66	149	306	63	381	63	57	27	116	221	125	118	14	56	162	73	23	246	6	97
	TAGAACTCGAGCGCATCAGCTCCGCGTCGACGAAGA	396	115	33	151	55	91	77	22	31	138	206	54	136	249	9	414	15	27	132	25	165	36	158	142	57	100	201	192	79	71	209	54	330	69	105	47	123	218	167	142	9	41	108	86	36	143	26	85
	GTCGACGAAGTCGCTCACAGACGATATTTAGAACAA	393	108	15	150	59	64	74	18	46	137	188	40	172	280	11	460	20	36	108	15	162	26	159	132	50	111	175	160	81	72	276	68	367	49	80	29	98	251	161	178	18	51	109	82	50	165	20	93
	ATCGATCGCTCATCGCATACATTTGCGCCACATCTT	341	87	34	132	56	90	86	25	23	149	210	37	88	310	10	414	15	19	107	17	180	33	179	47	54	87	160	160	59	61	175	76	318	74	113	13	123	216	123	168	10	50	72	102	41	102	23	100
	AGCGGATTGTTCTATAGAGATACCGGGAGATACGTT	317	91	26	134	59	73	60	15	38	107	149	28	177	291	9	499	15	29	123	8	119	25	145	126	66	119	147	191	88	85	242	75	315	52	99	27	86	216	151	162	10	34	100	72	48	130	32	89
	CGAGTCGACGAAACATAGTATTTAGAACTCTGATAG	337	95	19	118	57	79	64	11	16	117	207	39	157	270	12	443	14	29	90	13	119	20	167	126	54	92	181	203	84	83	245	62	349	57	94	38	90	236	150	185	13	41	109	63	28	125	28	58
	ACATCAAATACCTGGAAGGTGTGATCGAGCTACGTT	318	120	27	162	41	72	59	19	32	132	182	53	126	254	0	509	15	30	135	17	130	33	165	68	63	94	194	191	67	56	232	50	355	49	100	32	96	239	173	142	8	48	88	92	35	100	19	67
	TAGAACTTAATCAATTAGTGAACTAGTCGACGAAGC	394	97	23	123	67	75	80	12	47	149	198	50	141	279	8	436	20	30	88	13	156	25	158	115	70	81	166	177	88	66	237	83	353	58	114	41	96	181	136	156	15	46	109	58	36	125	18	76
	GACTCACTACCCGTATTAAATCGATGTGACTACTGA	300	110	17	133	53	89	73	25	32	121	202	36	136	269	3	388	15	22	89	13	132	20	143	105	63	83	168	179	65	80	237	66	356	50	91	39	87	222	125	159	11	37	112	50	41	132	21	58
	AACGCTAAAAGCCTAGGTGGCGGCGCGAGATACGTA	310	108	44	145	52	82	53	13	21	131	178	47	108	251	20	416	16	35	102	16	144	35	155	89	59	92	174	169	63	77	225	90	364	65	96	45	100	208	141	160	11	47	100	96	49	94	44	90
	TAGAACCATTAAAAGAGCTCTAATGGTCGACGAAGG	265	118	14	106	38	81	62	13	33	104	176	39	154	292	12	410	17	27	82	15	120	15	142	124	65	100	138	156	76	88	234	56	304	57	98	35	63	193	125	119	7	27	91	39	37	154	23	87
	AATTCAAGACGCTCACTGCGATGAAGGAGATACGCC	346	97	22	149	47	85	83	20	37	120	179	37	154	283	7	493	15	16	101	9	133	25	138	97	49	91	178	187	60	69	261	65	298	55	102	34	112	246	119	143	11	34	94	69	35	134	14	85
	AACTCGTATAACTTCATGTCACGAGGGAGATACGCC	362	92	30	150	53	63	65	21	13	121	180	44	134	263	11	488	22	32	90	18	117	23	153	90	80	97	164	193	81	67	243	56	338	58	112	25	86	218	141	150	15	40	83	61	28	103	19	84
	TCTAAGATTGAAAGTCTTGCTTTACGGTCTCAACAT	305	87	13	150	60	55	52	15	18	134	164	18	101	295	13	506	16	26	114	12	168	35	163	72	58	94	182	171	70	83	276	75	367	61	118	26	89	262	146	147	21	34	97	69	40	116	38	64
	AAGGCCAGGACCTTTATGGCGGCCGGAGCTACGTCT	419	151	28	192	68	80	88	25	40	114	198	42	179	271	15	468	14	32	116	23	126	21	156	151	78	113	150	154	89	103	301	77	279	56	107	38	111	220	125	168	18	42	70	80	63	121	21	81
	TAGAACCGAAAGATCATAACTTCCGGTCGACGAAGA	379	121	26	173	66	97	97	25	30	167	200	52	156	255	7	443	10	30	100	18	136	29	156	126	69	104	174	150	82	61	233	46	301	62	93	47	102	186	133	163	6	49	77	70	56	110	23	75
	TAGAACCCACCCAAGTAGGGATGCGTCGACGAAGCT	372	96	24	179	51	105	89	20	35	165	210	42	126	302	8	437	17	22	110	16	138	37	154	123	77	83	135	163	75	90	234	65	290	65	92	35	91	177	140	160	9	46	93	64	30	139	25	94
	TAGAATCGGTCATATGATATCGCCGATCGACGAAGC	361	125	29	173	51	111	76	15	25	169	230	54	138	217	7	407	15	23	111	13	152	22	161	87	65	116	127	134	80	69	204	48	298	47	101	36	107	174	147	161	14	41	87	76	29	98	17	84
	GCGCCGAAATCGAGCTTCGTGTGCGTAATCTCTACC	356	102	19	159	44	66	70	14	35	153	203	37	138	261	9	507	18	32	102	12	138	36	171	100	69	98	194	176	71	64	231	66	312	42	78	37	93	202	124	143	22	37	78	73	40	99	22	77
	TAGAACGTGCGTAGAACTAGTCGCGTCGACGAAGTC	353	126	28	159	60	89	87	14	19	182	186	56	112	196	8	312	15	30	119	12	123	39	157	87	57	76	150	137	55	50	190	58	239	48	78	55	102	210	154	129	11	49	88	97	37	115	30	77
	ATTGCCATTACTCTCTCTGAGGGCAGGAGCCACGTT	352	119	26	135	49	83	62	12	35	119	195	43	146	254	0	480	23	18	98	12	128	25	182	90	78	109	174	194	62	85	228	66	287	53	110	27	81	229	145	131	11	41	80	76	42	106	16	72
	ATCATGAAATTCGTATGATATTGCTAATGACTACTC	336	102	25	128	56	89	51	14	22	141	194	42	122	291	5	458	13	18	94	15	125	15	149	138	61	109	136	160	77	70	241	60	332	40	87	35	84	231	147	172	10	22	84	71	31	111	16	63
	CTGCGACGTCATGCCGCTTATAACGAGAATCCTACC	339	118	30	178	52	95	92	12	29	165	220	46	157	254	8	363	25	24	85	13	151	30	148	92	68	64	141	159	67	60	212	74	284	74	112	54	112	221	155	145	9	50	68	93	39	114	29	87
	TAGAACTAAGTTTCAAAGAAACCTGTCGACGAAGGC	319	100	23	117	31	74	64	12	32	107	184	37	159	295	4	414	8	37	93	17	96	29	150	113	62	118	188	184	82	116	212	70	346	50	93	38	81	188	129	162	16	59	89	54	41	162	30	67
	TAGAACCGTTGCCTACTAGGAACAGGTCGACGAAGG	390	143	25	163	58	81	87	23	49	131	163	58	184	273	11	437	27	29	134	21	151	33	158	160	70	128	179	206	109	97	221	74	302	63	103	37	86	212	133	139	20	42	89	92	46	128	40	70
	AACTTCGGGAGACTACTGACCCCATCCTTGATAGCT	276	96	19	145	66	85	61	12	24	103	176	45	120	266	14	399	19	32	129	19	150	35	162	69	60	90	169	164	76	89	207	63	405	42	108	31	87	228	182	178	4	45	85	100	44	123	17	77
	TTCGTAATTCCTAGCTTGGATGCGAAACTCTACGTG	319	107	39	152	35	79	72	12	27	127	200	49	135	269	10	503	21	26	97	15	133	34	209	73	75	107	159	182	65	70	241	71	353	52	86	32	87	253	135	143	7	38	86	64	34	94	30	67
	CTGGTAATCCAATGTATCTACAAGCAACAGAATCGT	341	105	24	100	47	81	86	17	32	122	169	42	157	254	9	409	10	20	93	23	134	31	129	135	64	91	157	180	95	86	256	67	289	56	82	33	88	166	136	151	18	39	83	63	36	121	36	68
	TAGAACTCACCTCTAGAATGTGCTGTCGACGAAGTT	312	113	27	159	56	74	64	9	42	143	149	42	143	242	11	359	8	25	105	19	141	39	148	110	59	73	142	150	65	60	234	57	283	43	95	46	80	186	136	137	11	50	97	66	46	138	19	86
	TACAAATGGTAGGCTTATGGTCTATATCACCAAGCC	240	126	38	177	44	66	90	36	30	170	193	47	100	257	27	380	25	44	174	24	149	57	153	54	80	131	174	203	102	86	234	92	281	53	78	38	82	184	170	195	24	59	89	88	72	145	57	60
	TAGAACGTTCCACAAAGGTGTGAGTGTCGACGAAGC	360	127	32	154	50	86	85	18	35	162	170	44	99	250	10	482	9	30	116	16	146	29	139	94	55	97	155	183	70	62	179	54	314	65	86	38	93	156	111	152	16	47	113	68	26	102	22	80
	AATGTCTTATAAAAGTTGCTTACGTGCCCACAAAAC	280	83	12	143	36	57	59	15	23	107	166	28	90	300	9	453	16	24	90	15	150	19	144	49	45	90	164	179	57	71	254	58	384	50	120	27	70	302	155	182	12	35	73	56	23	108	19	62
	TCAATGCAGACCCTTAAGAATATTCGTGCGAGAAAC	301	94	11	135	42	74	58	4	27	98	154	28	117	258	4	423	17	21	86	13	120	24	121	96	61	84	150	141	74	70	246	35	331	56	100	31	89	169	144	157	13	38	81	66	37	145	18	69
	TCAATATCTGCACGTCGTGACCTCATAGACATATCG	158	37	12	113	43	49	17	3	39	51	46	7	65	37	7	437	4	37	64	10	25	5	120	83	58	180	193	180	48	95	273	49	347	51	56	23	134	167	90	98	16	66	259	46	11	220	5	91
	TAGAACTTAACCTACCGAGTAGTCGACGAAGCCGTT	304	110	18	123	47	59	64	13	14	126	177	38	124	263	10	452	18	16	101	28	119	22	139	99	53	104	169	175	72	61	241	60	302	41	83	22	93	194	137	171	17	44	69	75	36	143	15	60
	AGGCATGGTACCTTTTTTGGTCGGCGGAGATACGTT	292	111	20	137	64	61	60	18	26	112	195	20	122	296	11	401	13	28	88	11	109	40	141	98	67	88	146	162	40	64	244	64	352	52	92	27	82	231	124	156	9	39	70	64	38	94	22	53
	TGACCTGCCCCGTTCTACAGTCGACAGGCTAATTAC	345	91	27	161	42	77	79	16	33	115	188	59	130	239	14	355	21	32	90	11	138	38	144	114	60	88	122	169	78	78	227	68	333	81	116	51	110	190	137	167	14	44	128	86	34	137	29	58
	AAGAGGGTACACGTAGAACGTCCTCCGAGATACGTT	344	109	19	149	50	69	60	28	21	137	164	30	128	272	5	455	17	20	117	9	138	32	199	82	50	108	197	186	56	72	241	58	316	56	69	31	69	213	113	141	10	37	76	76	37	85	30	83
	TAGAACGTACATTGTGTTACAAAACGTCGACGAAGC	325	116	23	136	45	73	72	17	18	139	190	31	99	255	11	365	13	29	99	22	145	39	140	74	64	106	183	176	77	74	211	64	265	64	79	31	82	205	121	136	12	43	84	60	38	80	26	64
	GCGTGCTTTTTCAATTTCAACCGCCCATCATGTGTT	141	235	57	56	52	170	12	3	123	51	72	8	829	29	45	271	54	38	287	75	52	36	27	127	265	247	364	586	382	19	121	109	568	20	12	176	17	30	171	494	106	160	49	44	190	14	42	11
	AAATGGCTAGTGCTACTACGTCCGTCGAGCTACGGC	304	103	39	157	52	72	70	18	34	144	174	51	137	255	16	445	23	34	125	17	149	41	177	84	66	108	181	207	107	68	211	104	335	68	94	35	90	210	138	147	15	49	77	102	50	115	29	68
	ATGACGTTACTGGTCGGAGCTACGACGTTGGTAGAA	301	82	20	168	34	62	54	15	36	114	165	31	115	243	7	397	24	25	99	22	126	25	152	91	54	109	171	197	65	80	227	53	331	47	95	36	81	220	149	158	18	53	103	85	34	123	17	75
	CTTCGGGTGACTACTGGTCTCCACCCTGTCCTGCAC	301	101	14	106	48	85	54	7	40	136	153	34	154	232	12	424	17	21	97	23	140	29	134	130	70	102	174	178	91	93	246	66	365	57	107	31	87	243	155	179	12	30	80	83	46	140	24	79
	AGCGATTAGACCCTTTAGAATATTCGTAATCGCATA	305	84	11	119	30	63	67	11	23	121	153	34	109	226	6	358	18	20	93	13	131	19	116	79	68	80	168	156	52	75	213	56	299	43	74	24	66	195	131	183	11	42	102	71	21	122	13	78
	AACCCGCGTAATATAGTCGGGCGAGCTACGTCGGTG	305	111	19	165	58	85	65	15	17	161	214	37	138	248	8	428	24	29	121	20	121	19	166	71	78	108	179	165	72	69	272	70	306	88	127	36	107	230	151	153	13	49	70	84	37	111	18	93
	AAGGGACACGGCTACATGCTGCCTGGAGATACGCTC	311	114	29	138	59	81	59	29	31	158	171	59	133	222	13	392	23	34	101	25	115	42	147	93	88	87	155	156	60	59	206	78	271	70	94	29	86	181	116	115	11	37	91	101	39	83	33	64
	GTCCTCTAACACAACGTTGGGTGTGAACAGATATCC	309	89	13	142	42	61	61	11	47	109	172	35	133	262	10	408	11	26	106	20	119	19	135	132	75	113	185	201	102	99	232	70	280	43	110	37	88	197	156	155	10	48	97	71	45	185	32	72
	GATCGACGAAGACATATGTCATTTAGAATCGCAGAA	310	90	21	123	43	74	57	16	25	120	155	43	109	224	9	357	14	18	81	12	153	22	120	99	52	74	145	165	59	68	225	59	350	63	83	44	101	241	127	202	11	38	93	62	34	151	34	84
	CTACGCACTAAATGTGCGATGACTACATATGTACCA	313	96	19	135	37	81	63	17	23	126	172	38	105	315	4	463	25	34	96	15	120	28	159	99	72	93	152	149	64	72	238	66	318	62	108	12	97	235	123	157	11	49	98	92	29	93	16	67
	TAGAACTGCGTAAATAACCAATCAGTCGACGAAGTG	323	108	30	148	53	75	74	19	39	139	171	31	117	259	7	388	15	25	120	18	129	38	136	84	67	108	163	182	81	77	203	89	310	51	94	34	70	201	135	162	18	53	82	85	41	111	23	75
	TAGAATCAGTCATGCACACGACCGATCGACGAAGTC	378	111	26	156	32	96	84	25	36	138	207	59	132	253	5	327	15	17	102	18	113	33	119	67	54	80	112	147	60	59	217	67	264	56	78	41	107	211	155	133	10	40	89	95	44	154	25	92
	ATCTCCAACCTAGCACTGATCGCCTGGCTTTCAGCG	169	92	31	74	42	89	83	21	35	41	196	20	113	187	6	449	13	24	136	20	133	28	141	106	37	32	64	78	68	87	337	74	26	129	48	14	45	257	83	136	13	21	52	94	45	365	19	106
	ATGCGTGAATGCTTCATTGCAACGCGGAGCTACGAC	367	134	14	160	49	65	81	9	30	131	195	41	148	246	7	446	17	35	74	16	130	32	130	139	89	111	183	170	54	46	202	73	330	60	99	36	90	215	113	165	8	32	118	67	33	122	25	86
	TAGAACTGGCCAGCGAGTCGACGAAGTCATTGGTTC	251	87	19	123	41	82	59	18	47	96	157	31	146	222	7	348	19	26	92	23	125	30	130	143	65	94	173	190	85	88	219	58	281	53	96	39	99	196	129	135	5	43	114	78	45	166	21	86
	AACCGGTTGAGACTATACTCTGTGTTAATGTTCTAC	272	113	21	167	59	72	63	17	23	136	173	31	117	314	11	445	13	18	93	15	159	39	166	95	66	115	178	194	72	80	277	79	309	41	97	37	79	200	125	149	7	44	85	96	39	81	29	74
	GACTTGAGCATAAAGATAGGTCATTACTAATCCCAA	219	36	12	95	37	55	19	5	49	76	60	13	63	53	5	456	5	31	64	4	14	8	112	105	47	155	222	176	44	95	244	43	395	44	48	33	123	218	82	129	13	51	166	42	13	226	4	80
	GTCGACGAGCCTTGCTATTCGGACTTAGAACGAGTG	366	91	22	154	52	80	67	15	18	157	181	35	114	247	13	442	22	27	133	20	131	37	140	121	67	86	167	188	69	82	236	71	341	61	113	33	74	222	132	150	16	31	75	72	32	128	26	78
	AATGCTAAGCCTCAGATTGGTTGCAGGAGATACGTT	310	133	21	145	38	61	48	11	19	139	169	34	136	270	10	387	7	28	97	13	131	28	125	79	60	113	171	186	65	70	247	53	324	42	111	31	84	191	122	135	14	25	73	75	46	114	25	70
	GTTTGCCGACCACAGTTTCTCTGATGACCGCGAACA	251	51	6	137	65	70	21	3	52	85	54	20	93	51	8	465	5	44	61	12	24	10	113	96	65	169	204	189	46	118	247	46	338	54	40	34	147	176	92	125	18	47	185	38	18	229	4	100
	CACGCCAGCAACAATTCCTTTGTATGCCGCGTTGCA	158	56	17	84	43	51	14	6	43	57	46	13	55	37	10	402	4	32	52	11	21	0	142	68	56	162	186	187	32	106	226	48	341	34	41	31	143	129	69	65	20	60	204	48	5	189	0	79
	TAGAACGTACTATCATCCCCATTACGTCGACGAAGC	365	130	37	186	47	93	106	17	22	204	220	48	127	405	5	491	21	35	171	27	188	56	223	89	71	140	215	208	91	79	283	86	383	76	130	40	129	245	174	204	14	53	131	104	46	144	25	96
	TCGGCACGATGGCAAAACCTGTTCGAAATCACTACC	298	100	17	154	63	95	44	19	34	113	196	52	138	223	6	380	14	35	88	11	121	20	132	84	72	92	146	153	52	72	205	75	300	54	107	27	110	204	138	151	9	36	107	65	35	103	25	79
	ATCGACGCGCTTTAAGTAAAGTGGCAGAATGTTGTC	314	97	19	132	51	76	65	9	18	114	136	34	91	244	3	346	10	34	104	14	137	22	148	71	58	65	136	134	44	54	170	57	244	42	78	29	68	184	117	135	12	33	84	83	37	99	18	71
	CTTCGGGTGACTACTGGCTCCCTAAATGACGCGCGT	287	80	9	109	41	51	69	10	26	110	137	44	128	262	14	510	9	23	106	17	129	33	170	111	85	123	181	194	77	101	238	57	348	67	88	27	92	208	135	140	9	31	74	66	37	143	25	64
	GTTCATCATCCTGCCATACAGTTTCTCTGCTATGTA	249	90	20	115	61	66	28	7	70	104	95	31	112	81	12	411	15	41	87	9	35	12	153	123	78	102	197	186	51	107	274	55	316	63	69	50	86	189	122	131	16	60	134	75	26	205	8	77
	GTTCGGGTGACTACTGGTCCCTCTGCCTAAGCAGCC	259	107	23	147	47	64	70	23	33	137	156	47	136	244	6	480	16	38	103	20	136	22	160	89	59	90	202	174	85	67	236	59	339	65	85	26	101	220	158	173	10	41	82	64	43	131	16	80
	ACCCGCAAACCTTTTTTAGGTGCGGTGAGCTACGCC	399	107	22	150	54	87	68	18	30	145	170	42	170	251	10	474	24	29	116	16	114	22	154	95	101	122	156	173	68	79	219	77	265	37	83	33	112	223	145	128	13	42	80	86	36	100	21	76
	TAAAACCATTGTTCCCCGTTCTACAGCCGAAACAAT	269	91	30	110	53	64	86	17	22	127	135	54	111	267	14	294	23	25	120	22	107	50	113	74	43	79	111	146	74	70	231	76	294	58	103	37	65	232	174	147	10	54	101	64	54	126	44	42
	AAAGCATAGGTTTTTGAAAACTGCTGGAGCTACGTT	345	106	15	127	40	78	52	13	31	111	149	38	167	240	5	429	9	23	89	21	97	27	157	91	75	122	157	153	66	71	249	68	300	45	82	33	79	170	116	134	13	28	80	58	40	94	29	65
	TAGAATCTCAGCGCCCACGTGATGATCGACGAAGTT	297	110	27	156	57	75	72	21	46	121	191	69	132	220	12	357	16	34	98	30	125	46	144	99	75	113	185	176	70	63	263	67	270	54	80	51	99	176	126	156	17	38	108	84	51	100	24	63
	AATCGGGTCGACGAAGTTCATAACATTTAGAACCCG	280	102	29	136	45	73	61	17	40	111	158	41	125	204	10	385	21	29	99	23	112	31	128	96	60	103	142	162	72	67	183	48	250	46	88	41	82	181	112	126	17	34	88	66	34	146	20	78
	GTCGACGAGCATACTGAAATATGACTTAGAACATAC	340	113	12	153	46	84	73	15	30	132	153	30	101	214	0	352	11	23	78	18	128	29	132	113	51	81	129	136	61	56	180	47	299	32	96	24	89	179	128	146	4	31	88	56	36	118	27	76
	TAGAACAGTAGACGATAGTCTACGTGTCGACGAAGA	406	150	23	143	54	84	82	14	37	151	165	32	123	250	12	408	18	20	119	16	139	14	146	101	58	78	142	158	75	83	176	53	267	63	118	28	87	178	133	117	9	30	107	83	39	110	21	59
	TAGAACCAATGTTCCGAGCAACACGTCGACGAAGTT	330	91	27	151	51	78	78	22	33	132	188	58	129	250	7	350	12	27	91	15	136	19	126	87	75	72	152	167	62	65	211	60	248	64	95	43	94	156	129	136	10	33	86	87	28	118	21	80
	TAGAACAAAGCTTACGGGAAGCCTTGTCGACGAAGG	347	118	33	145	45	72	78	16	33	123	163	42	143	267	14	442	18	35	116	17	138	19	135	116	59	105	159	164	75	79	198	85	314	50	115	34	95	206	124	146	16	40	95	59	44	130	21	62
	ATCCAATGGACTGTCGATGCTTTACGGTACCCTGTT	200	91	25	124	37	69	64	11	25	111	152	30	112	291	8	395	21	29	99	24	163	28	148	79	52	79	159	184	38	81	253	62	288	62	92	30	104	252	126	165	15	39	111	89	39	120	23	72
	AATCGCGCTTTCGTTAAAGTCGCGAAGAGCTACGAC	258	103	23	139	31	77	69	15	35	110	197	22	119	239	11	425	17	19	119	11	140	26	152	73	52	77	175	156	51	62	234	62	300	55	88	27	68	194	121	128	15	44	82	89	35	93	28	65
	TAGAACGATACTGACCTAATTTATCGTCGACGAAGG	284	111	17	125	44	91	50	15	19	103	154	37	133	284	9	395	19	17	75	20	121	21	137	96	58	111	162	166	60	90	211	45	296	64	107	29	72	190	94	126	10	29	109	49	27	129	19	64
	TGTGATCGACGCGCTTAAAGTGGCAGAATCCGCTTC	269	85	26	111	60	69	53	12	36	104	158	37	98	199	6	300	20	26	71	36	100	28	121	93	57	56	131	121	43	52	166	40	245	51	84	38	92	147	97	126	8	35	72	72	25	106	19	86
	AACATCACAAGCTTCGACTGAAGCCCGCTACAGGAT	286	109	18	156	51	62	78	9	29	111	204	51	86	264	6	361	15	17	88	14	170	34	154	75	66	66	151	129	57	53	221	57	300	69	104	33	100	233	135	162	9	43	88	98	24	86	26	76
	GGTTTTAACCTTGCTGATAGTTTCTCTACTCGCACA	262	47	17	104	43	68	24	5	41	59	85	22	79	65	9	477	12	19	64	9	22	9	120	116	68	155	193	183	44	125	290	44	388	34	58	32	112	193	106	105	11	41	132	45	6	204	8	73
	AATGCAATAATCCTCGAGGACAGCAAGAGCTACGCC	351	98	20	135	50	65	56	15	24	105	175	38	127	238	10	462	20	28	83	11	107	38	137	115	74	113	151	145	51	66	216	39	281	41	107	34	79	209	128	136	14	30	98	42	37	108	24	60
	CGAACTGACGTACAGTTTCTCTGACTCGCAGCTCAT	165	41	19	82	45	49	15	0	32	70	44	14	71	43	0	435	8	25	58	6	21	6	101	86	55	174	181	168	42	120	194	35	297	27	41	36	170	154	60	75	20	52	226	37	7	220	6	83
	TATTCCGCGACCTTTTCGAATATTCTGCGGAATCAG	283	71	17	129	48	73	60	17	34	103	179	37	93	230	6	395	11	21	87	11	107	18	124	85	62	69	156	143	62	64	231	64	283	54	83	35	74	175	149	132	7	32	95	53	26	133	13	53
	CGGCGCAGTGGATGCGCTTTCAAAACGACATACGTG	267	87	39	170	53	89	122	36	26	129	217	72	124	248	14	299	46	30	99	29	135	52	178	59	88	74	154	133	65	68	181	77	293	65	119	31	85	189	156	131	26	49	62	71	38	78	45	65
	AAGCCTTCGAAAGGCGGAGCTACGACGTTGGTAACC	257	65	13	130	54	70	62	15	27	110	170	31	68	242	11	345	20	27	95	20	123	32	145	63	44	87	162	149	52	64	203	57	283	46	109	57	97	188	121	145	11	24	120	80	33	91	11	83
	TCAGATAATCGTTGTTATGTGTCTCTAAAACACGTC	311	93	18	123	39	63	60	10	28	95	150	32	111	279	4	426	14	19	78	18	134	28	117	104	54	84	162	149	49	59	175	52	358	57	94	25	78	198	138	164	7	28	110	60	29	151	13	71
	TAGAACGACCTGGTACAGCAGGCACGTCGACGAAGA	368	120	29	161	54	94	73	25	42	119	186	51	124	238	16	382	23	37	104	17	142	30	149	104	66	77	170	150	56	59	192	67	281	50	97	31	108	170	124	92	21	37	89	84	43	111	29	74
	TAGAACCGTTGTTTCTCGCGACGGTCGACGAAGTCC	343	117	20	140	59	85	94	13	34	168	193	48	103	180	6	343	19	31	101	12	115	31	135	80	58	82	163	145	36	55	181	61	227	77	78	43	104	172	104	111	6	37	75	69	28	99	17	85
	TAGAACTCAGACGCAACTATCTTGAGTCGACGAAGC	332	93	27	163	47	77	67	11	29	155	192	57	115	255	6	363	10	27	86	8	104	33	152	74	59	82	150	143	64	63	192	58	252	74	110	32	91	131	123	128	4	50	99	66	27	95	25	83
	ATGGCAATAAGCTTGGTTGCTAGCCGGAGATACTTC	320	136	19	123	45	55	49	17	28	131	184	29	142	274	0	467	13	22	82	19	114	9	141	140	65	102	166	187	92	86	274	68	303	46	118	27	114	231	130	146	19	32	86	59	40	108	22	58
	ACTCAATCGCGGTACAGCGTGTTAATGTCCACTACG	282	100	39	168	36	68	62	26	17	141	168	51	113	212	16	405	21	31	133	22	150	49	154	47	89	90	170	191	59	67	240	97	274	55	125	25	82	186	119	153	14	53	66	100	62	59	28	72
	ACATCACGAACCTTATGTGGTTGATCGAGTTACGTA	321	88	26	131	65	66	81	20	16	139	197	39	130	238	12	363	20	19	99	23	122	33	146	63	96	105	150	164	63	67	211	71	289	51	82	32	97	242	125	143	9	30	98	82	36	98	36	82
	AGACCCGATCGGGTTGAGCTACGACGTGGTTACCCC	255	99	19	131	53	77	70	17	27	106	157	64	98	220	6	395	24	27	73	14	124	17	140	83	76	68	171	169	70	67	208	60	314	59	109	27	97	247	140	177	20	37	94	88	40	109	24	91
	TAGAACGGACTTAGCATACGAAACCGTCGACGAAGC	321	98	24	172	49	100	81	18	23	140	163	44	115	261	10	381	22	23	82	14	111	33	161	76	67	90	145	143	60	58	191	55	261	61	80	35	82	179	112	116	13	26	61	61	37	97	22	58
	AAACTAAGGTACCTATAGGTTAAGTTGAGCTACGAA	315	108	23	159	36	68	49	19	33	138	212	28	133	274	14	479	18	28	88	13	145	34	176	100	57	97	204	147	68	61	247	66	387	33	115	22	71	244	160	198	11	40	72	73	54	96	18	55
	GCTTTCGTAATTAAGCGTCGCCATCTACGGCCCTCT	255	86	23	143	53	64	69	17	27	115	128	34	117	289	13	457	21	34	93	11	146	36	150	69	77	93	196	158	71	71	242	91	319	50	122	36	112	246	123	146	22	42	77	66	57	78	28	75
	GTCGACGAACTATAACTTAGATTTAGAACAAGCCTC	349	96	32	119	50	66	60	13	27	139	148	41	109	222	9	372	15	28	86	21	128	29	135	98	58	93	146	136	42	64	184	57	302	43	98	23	93	190	133	151	9	38	72	70	38	145	14	55
	ACCTAGCACAAAGTTGCGGAGACTACTAACGTCGCT	320	94	17	123	50	67	47	8	24	114	170	36	114	222	11	387	8	28	96	6	137	12	148	120	51	87	136	159	68	58	224	54	289	49	81	22	73	197	124	126	11	43	88	72	25	133	12	86
	CCTTGTGGACAGACGTGCCACTCGACTACGAATACC	327	108	21	127	40	80	63	7	35	125	160	53	134	232	9	406	11	19	94	6	119	22	152	87	55	68	137	133	72	61	206	47	268	55	87	30	90	214	105	124	8	38	89	54	25	145	18	105
	AACCACGCAGACTGTGGGGAGCTACGTCCTTGGTAA	287	95	26	130	32	61	58	15	24	122	169	41	110	252	4	405	13	26	120	15	115	37	182	68	68	76	156	168	68	50	224	56	305	46	87	24	83	180	147	143	12	39	83	58	29	93	22	77
	GACAATCTGAGTCATAGGCCTTCTACTGACCAGTGA	224	50	13	107	49	54	25	0	42	78	53	19	63	42	5	421	11	26	70	8	16	9	128	98	47	149	198	182	43	119	223	42	323	47	47	33	116	184	73	119	17	57	183	55	11	216	5	84
	GGACCTTTATTGGTCGTCGGGAGATACGGCCCAGTA	292	93	24	131	40	63	64	12	27	109	166	28	119	268	12	443	20	39	93	14	135	28	152	92	56	102	160	159	63	93	228	87	335	38	95	36	91	247	158	176	14	53	96	62	47	117	41	70
	GCCGTGCCTTATTTTCACAGATCACTGTATACCAAT	282	84	21	122	32	61	95	24	25	122	170	45	113	244	8	342	11	22	93	18	145	34	155	96	57	122	154	154	73	52	202	46	293	53	74	38	94	214	132	158	14	47	97	78	28	93	20	68
	TAGAACCAACCACTCTGTGCATTGGTCGACGAAGTT	298	103	23	125	40	94	69	15	35	119	163	37	119	222	9	359	12	24	100	15	106	24	133	95	57	98	129	160	68	86	185	50	239	43	79	35	92	157	147	127	7	29	71	69	34	123	16	72
	TAGAACTTGACGACATGCTGCCAGGTCGACGAAGTG	322	115	24	135	58	88	76	19	24	151	192	45	100	247	17	408	16	34	100	20	119	30	152	94	74	90	134	158	68	66	193	53	268	56	79	27	95	151	116	119	8	38	120	70	30	111	17	87
	TCAGTAAACCGAAACAAAACGAAACAGGAATAGGAA	329	90	17	120	46	73	77	15	29	110	190	32	128	276	3	362	9	12	79	9	116	24	132	116	52	83	170	167	54	80	208	59	318	45	88	27	74	210	123	165	16	47	101	63	53	142	24	66
	AAGAAGCCTAACCATTTGGTGCTTTGGAGCTACGAC	293	108	16	110	39	65	59	16	36	112	157	31	140	233	4	488	21	27	104	11	132	30	172	110	57	113	138	164	71	84	232	59	282	39	90	32	82	147	132	158	9	26	81	77	41	102	20	71
	GCTCTTCACCGTTCTACAGCCGAAGGAGCTAATGTT	354	97	17	127	34	68	65	9	40	121	185	28	165	222	6	419	12	24	86	9	136	25	163	100	66	88	141	155	68	71	196	46	313	57	88	26	87	197	115	136	9	40	86	66	41	124	17	69
	AGGTCGACGAAGCACTAGATGCATTTAGAACCTGTA	362	111	17	134	63	85	60	19	43	127	153	40	183	235	14	369	9	29	102	29	114	26	133	124	80	89	176	160	64	72	193	52	296	55	90	23	89	206	126	138	6	37	86	70	38	83	31	60
	ACGTCCGACCGGACCGAGCTACGTCGTAAAGGGCGC	308	100	27	156	71	73	72	28	23	119	188	38	135	216	9	367	19	19	93	7	143	22	142	78	56	67	159	139	63	75	210	61	275	93	89	26	85	195	126	132	7	48	88	73	34	89	18	84
	AAAGCCACGAGCTTCTATGCTGGCTAGAGATACGTC	304	100	36	137	48	76	81	18	30	126	165	63	126	243	5	319	22	29	73	9	108	43	138	88	65	86	133	130	68	60	174	71	250	62	104	36	109	178	129	136	12	41	84	69	47	87	24	70
	GGTCGACGCGGACCAGCCACGGTCTGGCAGAACCAT	321	111	40	156	58	82	82	30	35	136	160	49	121	169	16	281	26	29	93	22	103	37	137	116	74	68	143	138	64	62	191	69	228	58	86	43	104	139	125	124	18	41	78	77	48	107	31	62
	TAGAACTGGAATTCCCACCATTCCCGTCGACGAAGG	271	87	18	113	52	72	52	21	20	122	175	30	126	261	7	397	24	20	86	17	113	23	181	80	46	88	167	177	51	69	248	64	310	36	88	29	73	184	122	138	6	45	104	49	34	138	27	68
	TCTGATATGCAGTTTCTCTGACATACAGGTGTTAGC	333	81	17	128	49	74	28	5	43	82	88	15	139	83	8	495	6	24	67	3	22	8	140	119	59	123	184	216	63	119	259	47	304	47	74	35	96	215	132	112	9	34	113	62	22	176	10	88
	GTCCTTTTTGCCCACGCATATCACTCTTTGTTTGAG	277	95	17	124	23	35	40	10	51	104	158	36	152	242	7	485	10	30	88	16	84	22	156	159	55	145	141	213	104	120	283	57	414	49	46	20	78	150	160	185	24	63	46	52	25	182	15	66
	TAGAACCGAGCGCGTACACACACCGGTCGACGAAGG	296	139	34	149	54	111	67	22	30	120	176	64	151	239	16	337	15	30	108	19	130	39	149	128	74	85	122	141	67	86	208	73	257	67	96	40	82	188	111	140	13	37	104	75	46	100	28	90
	ATCACAAAGCGTAATTGAGACTGAATCAAAGAGTGA	315	115	14	149	31	58	75	14	18	94	186	29	101	234	3	384	16	22	96	19	117	26	136	106	53	74	148	169	65	56	197	62	306	48	83	24	79	184	173	153	20	40	76	65	33	129	13	68
	CTCGCGACAGTTGAATCCGTTGCTTTACGGTCCCAA	266	88	15	114	34	41	56	17	22	105	167	32	88	251	13	448	14	30	114	15	142	33	150	71	50	101	163	185	81	66	253	62	325	48	114	20	85	274	128	155	15	38	58	56	37	88	22	67
	TAGTCGACGACGGTACGCAGTTAGAACTTCATTGTT	298	72	16	107	25	69	77	16	32	122	164	54	116	172	12	341	21	20	74	14	120	33	133	123	58	87	115	130	65	80	181	55	220	58	107	20	69	176	100	120	20	42	99	65	23	121	16	61
	CTAACCTTAGGCGTAGTACTACTCGGTAGTCCGATC	225	61	20	138	48	67	22	3	42	85	56	21	81	50	7	368	6	23	64	7	24	13	121	93	63	89	193	180	64	101	222	41	318	57	52	31	115	172	83	87	12	53	143	65	17	207	5	81
	AACGCGAAGTCTAGAACAGCCTGCGGGAGCTACGTC	273	97	16	166	56	62	58	16	31	134	195	32	94	212	4	455	11	34	92	17	140	19	117	70	59	78	143	157	49	57	203	44	301	55	96	38	89	196	123	134	8	37	87	94	37	74	17	68
	TAGAACTTACACGCGTCTTGCATAGTCGACGAAGTC	323	118	20	151	61	77	92	10	41	145	156	50	100	178	5	269	12	30	46	11	106	24	109	90	58	62	140	134	65	43	225	53	261	43	76	57	92	167	122	146	10	42	88	62	27	126	19	90
	AATATTTAGAACGGGAGTGCCGTCGACGAAATTCAT	287	117	17	127	44	59	51	14	27	112	169	40	120	269	4	412	12	25	91	16	118	26	96	86	53	77	160	130	61	68	233	58	297	58	80	26	69	177	128	148	16	39	75	57	36	117	24	57
	TAGAACCTAGACCAGGATGTCACCGTCGACGAAGCC	317	116	19	121	51	81	74	19	46	138	176	45	98	210	6	360	18	19	88	23	133	21	126	121	61	73	157	165	40	61	177	43	288	52	98	48	87	204	101	121	8	26	82	69	23	134	17	62
	AATTGACCGTATTGTGCAAAGAGCTACGTCGTATAG	264	90	16	107	44	56	58	14	28	114	195	26	97	276	5	422	18	33	79	16	125	16	144	71	55	76	152	130	62	70	202	52	302	51	105	24	58	197	108	131	11	25	91	68	25	95	13	80
	CGACGTGATTGCATGCGGTTATATAGCGTCCTATCT	303	84	19	116	34	82	69	13	23	113	162	42	95	231	3	352	11	18	95	22	134	31	127	93	61	63	146	124	62	53	182	45	252	60	97	37	70	191	108	150	6	40	121	65	19	151	13	63
	TAGAACTAATCACATGAGGTGAGGGTCGACGAAGTG	362	126	28	149	55	89	70	14	43	141	158	34	135	241	11	416	22	33	121	19	131	37	126	99	76	92	158	167	102	70	178	75	302	53	88	40	81	197	121	162	16	45	90	78	36	133	32	96
	AACATACAAGACCATAAGGTTAATGGGAGATACGTC	305	85	17	136	33	77	61	13	30	127	151	47	111	226	6	391	11	25	78	14	128	25	136	104	43	82	149	152	60	66	217	51	303	39	80	24	77	171	128	144	5	39	75	65	44	89	10	70
	TAGAACCGGCATTCGCTTCTGGCGGTCGACGAAGCT	241	87	26	116	37	58	86	13	18	130	156	53	82	227	12	323	9	22	88	20	122	22	132	96	59	72	156	128	44	64	191	53	251	53	83	36	102	181	116	116	7	46	96	67	32	107	22	87
	CTCGTCCCCGTTCTACAGTCGAACAAAAACGTCAAG	231	82	21	108	38	68	50	18	48	117	165	49	110	271	9	349	17	28	97	18	108	35	142	113	64	84	142	175	69	85	195	55	301	53	84	43	73	172	138	142	9	44	90	65	53	125	19	70
	CCGCTTATAACTGACTTACAGGCCTTCTGCTTAGCA	195	39	17	117	39	38	15	3	39	68	45	11	56	48	6	403	9	32	53	6	12	10	102	95	60	128	135	182	44	124	230	30	350	54	41	22	150	159	83	110	19	54	162	43	21	187	4	71
	GTCGACGAAATCACTACGTGTTATTTAGAACCTGTC	293	91	11	120	37	82	55	9	27	129	143	36	95	209	6	326	3	27	73	14	111	20	137	69	52	78	131	138	56	60	191	52	243	51	84	29	77	173	130	123	13	28	99	53	27	118	14	67
	TCTTTCTGCACGTCGTGAGCCCCGTTCTCTTACTAG	150	38	15	87	41	48	20	4	46	71	41	13	64	42	12	408	5	39	81	6	17	8	99	83	35	148	196	156	39	125	216	57	333	47	47	32	105	158	87	77	19	77	166	49	19	233	3	79
	CCGTTATCATCACCGTTCTACAGTCGAATAATAACA	285	85	20	119	41	75	65	10	35	118	171	41	129	251	0	341	9	14	73	6	102	17	110	122	49	90	161	160	78	63	227	61	314	38	87	27	65	214	119	179	13	30	85	75	35	154	11	80
	TAGAACCGATACAGAAGTACCCTGGTCGACGAAGTC	330	117	28	151	52	80	67	13	35	136	169	30	123	214	3	300	14	16	73	11	79	9	104	79	47	79	128	139	49	55	188	46	269	43	92	32	80	199	122	133	3	37	99	67	25	148	14	95
	GAGTCTTATCACTGATGTCGTAAGTCGAATAGATAC	293	91	17	127	32	93	58	12	30	102	161	39	126	253	3	368	10	13	66	7	114	14	127	117	49	80	152	165	47	66	224	43	311	48	66	31	85	183	155	141	5	37	103	74	23	172	10	83
	ATCGACGTACTTCTAACAAAGATATAGAATCTTGTT	271	80	23	100	31	74	58	11	22	88	163	34	86	247	10	325	11	15	107	18	125	21	113	76	43	78	137	146	56	52	221	46	255	29	77	36	71	169	118	166	6	31	80	63	28	113	9	62
	TAGAACTACAGAAGCTTGCTGTTAAGTCGACGAAGC	310	104	22	126	47	81	63	15	28	135	157	40	134	214	6	373	13	16	93	22	109	22	144	112	61	80	141	155	58	76	162	41	234	50	86	33	86	156	120	141	7	47	82	68	36	109	15	63
	GTCCTCTACTGCCTTACAGTTTCTCTGCTAAGTAGT	177	45	6	109	48	57	22	0	63	60	46	12	64	42	14	430	15	35	69	0	22	5	92	80	62	146	178	188	51	130	223	45	299	34	61	30	139	167	84	111	21	34	168	40	15	216	3	81
	ATACGTCTTATGTTTGACGCGTTTGCTTCTACTATA	184	43	10	81	48	52	25	4	35	85	40	10	60	42	10	458	5	18	64	3	21	8	115	89	52	167	190	203	47	108	297	47	341	35	65	27	92	170	101	97	24	35	175	53	20	217	3	83
	CCTCCATAGCCTTACGAGGTAGTGTGGAGTTATCCG	271	85	16	104	39	65	56	21	37	112	128	25	134	266	3	456	15	32	113	27	125	19	134	102	68	112	171	180	87	83	247	80	281	42	77	45	81	202	126	141	14	38	70	57	39	118	21	47
	TCAAAATCTGCACGTCGTGGCGCCTACTATTGTCGT	147	31	15	82	30	45	8	3	42	55	27	10	42	38	8	395	7	34	56	6	13	5	91	73	47	140	172	150	20	90	212	22	327	39	50	32	141	142	77	73	17	69	253	39	5	243	4	81
	AACGGTCAGTGTTTTTTCCGTACCGGGAGCTACGGC	262	90	23	119	40	70	62	12	19	110	146	43	117	226	8	399	18	19	91	10	122	23	120	87	68	95	138	147	52	64	215	49	309	46	97	35	83	222	108	132	9	26	68	78	44	85	15	63
	TAGAACTCTGGTGACTATCCAGTTCGTCGACGAAGC	236	92	29	117	39	57	48	21	23	127	169	37	99	203	10	338	16	18	90	15	96	31	134	84	52	83	152	156	69	58	194	52	255	58	78	34	75	169	121	147	14	52	89	55	33	107	26	60
	ACTAACAAAGCCTATAAAGGTGTTACGAGCCACGTT	277	80	19	128	38	62	49	8	28	93	150	27	134	226	5	404	11	14	97	14	119	27	136	92	49	95	140	190	59	57	240	55	293	49	94	32	77	168	109	122	12	24	76	56	29	90	12	60
	AAAACTGACACCTTACTGGTGGTTTGAGATACGTAT	266	90	26	112	50	70	63	16	26	103	164	31	99	202	8	397	21	29	91	19	129	31	150	79	61	80	145	167	52	53	232	73	235	42	90	22	76	180	139	134	15	30	89	98	33	95	32	55
	TAGAACCGGACCACCTCGTCCCTGGTCGACGAAGTT	235	102	25	125	42	71	62	23	24	135	152	41	98	219	9	300	16	23	104	21	101	30	136	84	60	80	136	143	75	82	186	50	211	50	71	34	100	174	133	116	14	41	83	69	45	117	28	57
	GCCTGTCGACGAAGCTTTGCATTTAGAACTCGAGAC	321	89	20	133	56	75	75	12	41	128	194	46	142	197	13	367	22	20	85	23	131	30	133	138	67	86	125	132	50	81	193	50	311	67	83	30	108	185	130	140	15	48	87	86	35	104	14	87
	AAGTCATAATTCTAAAATGAACGACGGAGATACGCT	338	100	26	144	49	74	58	16	30	119	153	41	169	280	8	490	21	21	76	18	112	29	151	108	59	101	183	208	80	79	215	48	332	42	84	35	71	237	134	163	12	34	69	66	40	98	36	83
	TAGAACTGCCTCATAGAGACACGCAGTCGACGAAGC	266	89	21	147	43	58	49	16	34	115	175	30	111	215	3	393	13	23	87	18	101	29	135	98	62	77	146	125	50	56	196	57	254	41	76	29	93	186	125	127	16	44	62	66	33	125	28	67
	TAGAACCGATGCTAAATCCGCAAAGGTCGACGAAGC	354	103	18	156	69	87	76	20	30	132	131	37	123	218	6	380	14	23	81	10	104	24	143	84	42	74	126	152	53	63	182	69	253	51	89	27	90	173	104	129	8	35	81	51	38	95	23	70
	CTTCGGGTGACTACTGGCCCCAACCAATCATTTACA	289	83	7	128	61	64	77	6	24	124	172	31	132	238	6	408	5	35	86	14	108	24	119	103	50	81	141	176	66	87	207	47	273	72	88	25	83	194	145	148	15	35	98	67	40	144	12	80
	AAGGCGCAAGACCTATTGGTCGGCCGGAGATACGAC	340	104	13	137	53	58	62	10	30	143	184	58	146	221	6	411	11	26	75	17	100	23	159	102	69	105	169	155	64	78	228	61	279	57	83	32	83	174	113	129	18	32	76	74	36	82	23	62
	ACCCCAAAGTCTTGTTTGGCTGGGCGAGATACAGCC	266	70	17	139	48	64	50	18	12	111	146	33	126	216	10	431	23	34	92	9	129	25	136	65	62	120	164	160	92	53	217	52	364	64	83	29	74	207	159	174	14	49	66	68	32	99	21	77
	CCTTTTTGCACGTCGTGATCCCCTATCCGCCCGTTG	148	30	10	73	37	38	18	0	31	49	41	13	63	51	13	373	6	27	76	5	8	3	87	91	45	111	175	139	28	96	197	33	327	32	54	28	112	165	75	92	9	44	191	45	7	242	4	79
	TAGAACCAAACCCCGTCAGGCCTGGTCGACGAAGCC	307	83	26	123	45	79	73	19	37	128	137	45	122	229	9	356	15	22	88	15	119	30	132	95	62	93	148	128	62	49	189	52	237	47	78	38	91	166	116	133	12	32	87	75	33	112	20	70
	GTCGAGCGACCTTTTCGAATATTCTGCTTTCCCAAT	296	99	18	110	50	58	46	6	31	103	155	37	109	246	8	346	18	23	87	20	126	24	143	116	62	76	150	150	67	72	208	54	277	61	108	26	66	181	145	146	9	33	80	67	35	130	12	77
	GAGCTCAACCTGGATTGGGAGCGCAATGACTACTCG	343	113	29	165	47	53	62	22	18	123	166	37	138	235	11	464	11	25	122	19	121	21	162	70	68	80	154	160	80	70	178	69	271	48	84	31	73	200	111	126	10	47	64	69	43	75	25	66
	AAGCATACGTACCGAGCTGGTCGGCCGAGATACGTC	251	84	36	157	62	86	73	21	31	124	131	54	112	209	6	301	22	32	82	25	105	37	148	91	83	81	115	135	61	53	194	64	206	62	87	30	92	164	111	107	12	43	61	78	43	70	22	92
	TAGAACCTGAGCGTCTCGGGTCGACGAAGTCGTTTG	324	108	20	133	44	63	55	10	15	116	152	45	132	233	9	335	13	21	107	8	101	25	128	90	58	97	175	187	79	78	205	58	304	44	91	28	77	172	129	156	5	35	78	74	49	112	24	68
	TGGTCATAAACACCAACTAAAGTAGTCAAATAGATA	262	82	19	109	33	73	49	14	21	75	154	37	109	220	3	299	9	15	70	9	107	18	109	94	51	57	130	157	55	58	208	55	327	54	96	34	99	241	128	164	12	37	92	65	32	148	17	77
	TCACAATCTGCACGTCGTGGTCCCGTACCAGTAACG	119	34	14	69	39	42	11	0	46	48	27	8	54	43	11	294	4	18	58	8	9	5	88	67	49	142	150	143	31	96	192	51	282	53	41	21	134	159	79	78	17	41	234	41	7	197	4	78
	TAGAACCAAGTCTTTTAATTGACAGGTCGACGAAGC	325	95	27	152	39	76	72	11	31	133	174	46	130	226	5	359	13	28	86	10	94	16	138	82	64	107	145	131	49	63	206	70	242	43	81	34	81	174	102	143	10	34	64	60	25	114	23	59
	CTTCGGGTGACTACTGGCCCCACGCGCCTGCATAAG	321	71	21	116	43	59	60	7	26	107	161	39	136	222	13	467	15	36	103	17	93	28	132	125	50	90	160	162	85	94	261	62	298	64	99	23	68	200	121	143	12	30	105	51	36	103	28	55
	GAACCTTACGACGCTACGATTTAGCGCCCGTGCTTC	253	71	21	126	57	57	58	14	25	113	135	29	110	219	0	300	19	19	68	10	110	22	135	92	51	67	124	95	58	71	173	49	208	48	89	36	57	169	107	104	11	36	55	48	16	96	17	61
	TAGAACCAGTGTATCTGCTCAGCTGGTCGACGAAGC	357	83	20	128	45	81	82	24	21	134	168	41	104	183	5	378	9	25	117	18	98	31	146	82	55	84	128	139	61	52	160	63	234	52	96	32	70	186	103	107	6	30	96	66	38	100	24	77
	TCTATTTCTACCGTTCTACAGTCGAGGAATGGAATC	329	90	11	134	46	75	74	19	30	116	121	45	112	239	7	336	16	13	81	11	114	27	119	75	57	72	124	113	73	61	203	50	279	48	81	28	68	161	113	134	17	24	74	47	31	132	17	68
	AAACCATAGTCCTAACAAGGATGGCAGAGCTACGAC	335	105	31	126	40	72	39	23	26	121	143	37	148	224	5	381	12	22	83	19	109	22	123	109	64	101	147	129	74	61	194	75	274	33	86	47	82	190	113	126	13	26	80	48	26	89	29	63
	CTTCGGGTGACTACTGGCCCGACCACCTCTCCACTA	245	91	14	127	41	58	50	7	29	89	150	29	137	227	13	413	25	26	107	14	117	27	127	86	56	69	146	160	74	66	206	66	286	46	72	23	68	215	133	145	12	42	88	57	38	158	22	60
	GCTCATCTCCTCGGACTGGAAGAACAATGCCTACTC	244	97	33	126	43	61	59	15	12	140	164	47	72	222	13	335	28	19	115	11	128	25	136	59	74	80	126	160	57	53	185	73	263	63	66	32	102	164	140	133	14	36	66	93	39	64	43	85
	ATCTGGGAAACCTAGCTTGGTCCAGGGAGACACGTC	257	76	18	112	32	67	50	15	27	106	137	38	104	222	4	394	12	30	74	16	104	15	121	115	58	91	140	145	56	61	219	56	228	48	98	26	72	185	117	138	7	41	92	71	19	77	15	74
	GTGTATTTAGAACCAGCTTGGTCGACGAAACCCGGT	265	90	24	127	49	56	41	9	37	86	150	28	132	250	10	355	11	26	83	11	115	29	106	101	44	101	166	143	68	90	196	49	298	42	78	31	72	173	120	141	7	37	85	70	48	141	15	53
	CTACTGCCCAGCAGGTCTTCTGACTGGCAGGACGGC	235	60	22	133	62	72	16	0	45	74	48	15	84	53	6	441	6	34	66	6	15	6	102	113	52	151	174	160	43	114	205	53	307	36	54	16	121	139	88	83	18	39	139	50	17	179	5	88
	AATGCTAATCCCCGTTAGGGATGCAGGAGTTACGGC	346	95	21	121	39	70	62	18	38	129	173	31	123	215	4	408	19	23	87	10	94	27	143	116	61	83	162	161	60	67	191	30	229	40	91	27	68	161	117	142	9	46	62	69	38	91	21	66
	AATCGCCGACCGGCGACGAGCTACGTCGTGGGCGAA	392	109	20	176	50	69	62	11	17	134	194	44	117	266	7	460	25	39	114	19	139	27	203	70	60	88	165	166	75	58	174	84	309	53	76	33	87	216	130	160	5	33	71	95	34	89	18	89
	ACTTGCCCGTGCATTTTGTGGCAAGGAGCTACGATC	305	108	31	150	59	63	74	20	23	129	153	54	125	214	13	359	19	36	94	21	114	34	159	65	66	91	144	134	64	61	150	68	246	44	80	28	104	157	122	113	16	41	79	50	28	90	28	62
	AATGCGTCTACGTATGATGCAAGAGCTACGTTCGTT	258	87	25	172	48	62	48	18	14	127	131	37	85	204	5	329	12	26	104	9	116	34	173	45	54	77	154	155	64	47	196	48	269	49	93	22	88	156	120	96	13	39	64	86	37	55	30	62
	TCACTCTTCTCGACCGAGAGGACTTACGAGATAGCT	245	93	19	139	51	60	58	10	11	120	191	47	103	238	0	333	18	28	86	11	140	26	131	42	57	73	137	114	33	47	170	37	238	43	81	28	80	174	130	106	9	28	66	68	28	93	30	65
	GATTAACAGTCGACCGACTGGGAGATACCAGTGTCC	293	81	23	128	41	71	65	18	15	101	177	62	123	238	9	413	19	27	92	16	100	20	132	64	52	65	142	125	52	62	177	61	270	58	97	21	84	207	126	145	11	35	56	72	32	71	23	75
	TAGAACAAAACCGTACATCGAGCTGTCGACGAAGTC	328	106	18	101	35	84	75	13	19	134	137	38	122	216	9	303	11	28	73	11	97	19	107	75	45	67	137	134	41	33	169	40	251	42	72	31	67	201	133	141	9	28	83	42	31	122	32	65
	CATGAAGTGAACCAATCGTGATGAAAGACTCATCAG	305	81	12	111	43	85	62	13	34	117	152	27	153	210	4	392	9	22	77	14	119	16	129	85	58	65	130	151	76	69	190	52	277	55	77	39	91	193	118	159	8	30	78	64	26	127	15	63
	TAGAATCCACGTGTTAGAACTTGGATCGACGAAGGC	261	81	25	126	45	60	68	13	27	113	163	32	101	209	10	312	14	20	77	15	85	22	112	67	67	59	130	119	47	41	169	41	215	47	84	49	69	169	96	105	12	44	87	61	24	113	12	61
	GCGTTTGAGATTTACCAGTCAGTCAACGTGCAATCC	269	78	14	134	45	58	55	16	25	105	160	36	67	228	8	368	16	21	100	13	111	32	136	71	57	74	158	127	62	56	188	57	260	44	59	24	74	169	109	139	5	40	77	37	38	103	12	53
	ATAGCAGACCTCTTACTGGGGCTATAATGACTACTT	220	71	25	103	40	52	46	13	24	120	158	27	112	238	12	401	18	20	78	10	114	21	119	90	46	104	172	168	81	66	226	70	299	50	88	30	66	183	121	129	17	41	72	72	43	101	22	62
	AAATCAGACACTGATGGAGCTACGACGTTGTTGTAA	256	91	14	120	27	67	50	15	19	111	157	18	105	230	9	352	8	13	83	15	133	23	126	65	57	67	141	135	59	56	223	48	293	69	86	31	96	183	131	128	8	42	99	74	25	95	9	57
	AAGGACAGTACCTAGTAGGCAGTCCGGAGCTACGGC	300	110	24	138	39	81	64	19	35	128	170	27	155	210	6	389	7	23	90	25	86	22	143	122	64	77	138	143	74	55	214	61	270	38	83	24	72	188	102	122	8	42	60	74	30	76	13	50
	GCAGCCTGCCTACCGCATGAACCTGAACAGATATTG	314	103	13	121	50	69	57	9	32	101	150	46	115	206	16	352	12	31	98	18	99	24	117	117	55	97	161	136	51	67	224	61	278	47	107	35	84	155	102	148	14	32	83	51	27	127	19	71
	TTCTGACATTGCAGTTTCTCTGACATGCAGTTCCGG	179	53	15	104	32	36	12	0	35	65	43	11	67	47	10	433	7	29	59	9	17	4	119	92	57	154	170	152	43	102	259	40	301	35	43	33	115	160	92	68	10	49	142	45	9	213	9	77
	TAGAATTGCGCGACTTAGCTGACAATCGACGAAGCC	238	93	23	158	54	82	86	23	41	127	124	47	93	162	10	259	23	38	85	17	93	37	139	76	75	74	109	125	55	58	155	67	214	55	60	56	82	139	119	101	11	29	69	62	49	86	30	71
	TCTGTTTGCACGTCGTGAGCCCTACTTTCTGGCTCC	131	36	6	74	34	38	4	0	27	44	35	8	39	45	10	345	6	24	49	8	8	0	77	66	43	130	182	144	40	73	197	33	299	31	30	30	130	124	73	93	16	55	225	47	9	186	7	67
	TCCTCTTGGTTCTACAGGACAGCTGGAGAGAATCGA	249	98	10	139	35	42	59	14	16	140	155	32	88	263	9	350	22	31	96	14	137	29	149	57	55	124	156	145	71	49	215	58	268	39	56	39	62	152	104	189	9	43	80	77	43	65	22	54
	CACTGATCGACAGTTTCTCTGCTCGACAGATAACTC	220	43	13	111	44	41	14	3	45	76	52	15	72	60	6	384	3	26	53	8	18	4	99	85	50	113	160	173	34	89	176	19	282	39	49	25	125	142	105	87	12	50	138	35	8	195	8	81
	TCCTCTTAAAGTGAGGGTCGGGAGCTACGGCCCTAT	251	86	19	108	37	56	58	16	17	97	124	30	96	291	11	446	23	26	97	17	132	31	147	77	80	111	164	184	68	85	236	63	298	60	92	19	86	224	134	154	11	44	69	66	30	79	25	56
	TAGAACCCACCAGTCTAGTGGTCTGGTCGACGAAGC	299	97	12	153	54	71	86	13	33	133	144	47	125	207	7	322	12	25	87	17	116	26	136	76	71	89	147	158	75	54	168	54	248	71	96	41	78	183	112	111	10	40	106	58	22	119	11	60
	GAATCAGGACTGATGCAGCGACACGCTAACCATCAA	205	43	16	115	39	57	27	4	42	69	48	12	65	45	6	472	7	17	63	4	22	5	108	104	49	157	200	159	36	78	234	37	309	35	39	21	113	169	99	88	19	50	176	53	6	182	5	77
	CCTTCTACTGACAGTTTCTCTGCTCGTATGCTGAAG	212	35	24	101	50	44	23	9	44	71	30	18	48	47	8	362	5	25	78	8	13	5	99	75	44	159	164	155	48	111	228	42	297	40	35	32	116	154	77	87	16	57	171	54	6	194	3	76
	TAGAACATTGCCGCCTAGGTGGTTTGTCGACGAAGC	220	69	18	117	60	75	75	14	18	134	166	29	62	222	10	293	21	25	101	14	138	26	130	62	52	61	126	120	52	42	182	58	214	44	60	19	68	182	126	135	12	33	100	56	32	96	22	50
	ATTAAAACTTCTTCACCGTTCTACAGTCGAAAGATG	250	90	20	96	30	39	50	8	21	99	143	39	92	232	6	348	14	25	64	13	109	18	142	85	63	81	122	138	52	71	201	45	262	43	79	13	67	192	133	139	15	33	86	62	28	115	28	61
	ATCGACGAAAGCATGTTCTTGCTATTTAGAATAAGA	285	87	10	126	40	69	51	15	37	122	163	30	101	240	4	318	13	7	56	5	98	18	128	101	42	72	141	139	50	72	221	58	251	52	65	26	73	194	141	138	5	29	82	49	40	138	26	63
	ACAAGTGAGCCTTGGTTGGCTGTGTGATGACTACTT	268	69	17	126	37	49	61	15	20	110	148	49	87	215	17	404	20	33	99	11	138	34	117	53	56	77	145	164	72	55	208	59	286	63	100	26	84	188	116	129	12	37	64	68	48	78	27	71
	AATCGACATAATCGGCTGATTTCGAGGAGATACGTA	287	89	27	122	49	65	65	10	23	95	138	30	105	238	3	362	10	13	68	16	97	17	144	84	48	93	138	162	59	71	200	52	268	30	102	18	64	183	150	124	10	27	71	75	35	99	15	61
	AACTGCAAGGTCTGAACTGACGCGGTGAGCTACGAC	302	104	33	146	64	58	82	16	24	150	153	53	141	182	13	384	15	28	88	21	103	38	146	91	77	102	154	142	61	67	186	69	227	61	95	32	78	177	125	123	13	43	74	75	54	57	35	74
	CTGGCCGACAGCGATTCCTTCGGCCTGCCGCCAGAT	314	66	14	156	50	60	31	6	59	95	39	18	119	40	7	499	7	42	73	11	20	12	103	107	79	130	175	194	50	111	235	61	260	37	66	34	144	163	105	98	12	43	148	36	17	185	8	86
	AAAACCTACTGCTGATTTGCTGGTTCGAGCTACGCC	278	79	20	113	38	55	46	14	23	108	146	39	137	223	5	438	12	23	78	8	121	27	126	92	57	76	146	129	58	58	211	56	257	34	77	24	78	185	107	117	11	38	71	60	27	91	17	50
	ACCTGCGTGTCTCATCAGTGCTTGACTACTAATGCC	268	69	24	121	41	76	74	15	24	104	148	62	115	194	6	357	18	17	81	15	128	23	137	99	51	74	134	108	59	49	198	70	289	54	88	40	75	175	114	126	11	31	62	74	34	115	11	59
	ACAACCTACTCCGTGCATTCGGATGGTGCTGAAAAC	143	90	95	151	63	59	155	62	41	189	98	145	95	108	96	236	113	158	311	48	92	130	148	108	117	180	159	160	164	115	122	282	183	147	110	73	73	265	249	106	109	161	125	124	185	225	132	42
	TAACTCAGCACGCGTTGTGCCGTTTCATGACTACTT	218	87	20	127	37	67	53	16	20	109	147	30	83	263	11	349	18	16	86	12	139	33	148	53	50	76	164	111	65	48	193	54	262	42	99	22	82	199	98	133	6	38	71	74	42	81	26	68
	TAGAACGTAAACTAGTAGTTCTACGTCGACGAAGCC	310	94	23	109	33	60	55	14	20	148	140	33	100	189	6	310	11	24	83	9	107	23	103	76	50	73	124	129	52	44	177	35	236	42	76	31	81	162	116	109	13	26	72	59	21	90	14	70
	ATACCGTTTCGCCTCCGTAACTACTTACGGAGCCAC	199	93	23	111	19	26	44	10	29	110	138	30	160	231	12	438	9	32	108	10	96	18	190	126	35	139	124	266	123	88	222	51	431	46	37	19	92	100	121	126	21	62	16	50	33	99	14	48
	CCCCTCCGGTCGAGCGACTGGACGCCACGGAAATTC	254	70	22	122	70	67	67	17	26	113	208	50	94	239	0	310	15	31	75	12	110	22	136	74	74	73	123	121	60	42	163	54	272	58	100	25	93	188	107	128	11	31	71	76	31	93	21	82
	TAGAACTTCTAGATACCGATAGATTGTCGACGAAGC	315	86	19	101	40	75	57	10	24	135	141	37	105	243	4	390	18	24	108	22	119	25	122	96	65	91	143	138	71	46	192	65	248	37	78	35	88	148	104	135	11	33	69	64	30	97	13	57
	TAGAATCTATCTACCTGAAGAACGATCGACGAAGTG	219	69	15	98	45	61	61	9	25	98	149	34	84	229	7	302	9	19	68	23	108	12	118	86	57	90	125	131	55	61	197	50	242	53	83	36	83	159	100	120	11	24	78	41	38	108	16	66
	TATCAGCCGTTTCGTACTGCAGACGCAGTCCACGTA	216	89	27	147	14	34	53	14	23	97	144	34	149	207	16	393	15	19	157	10	94	24	184	102	45	155	82	209	134	102	217	50	343	57	37	15	76	107	120	166	21	60	24	46	37	80	19	48
	TCGCTAACTGCACGTCGTGAGCCTACATGTGTTGCC	107	33	13	89	39	34	7	0	34	41	30	9	35	19	0	251	7	40	51	9	8	4	96	64	50	163	186	140	19	98	179	32	255	43	34	15	153	131	53	63	22	77	201	52	5	188	6	82
	TAGTCGACGAGGCAATGCACTTAGAACCAGATGAAT	262	84	30	98	54	96	92	21	23	141	151	57	86	217	15	331	22	26	91	20	128	39	145	67	46	67	129	137	65	83	190	62	266	73	91	36	89	184	122	129	15	44	119	100	44	84	28	63
	TCACTCATCTGCACGTCGTGACCCCTGTGTGCAATT	161	33	8	81	22	34	14	0	44	38	23	9	40	34	4	317	4	43	61	7	21	6	85	87	56	117	152	138	23	100	204	31	251	39	34	16	117	130	70	78	8	55	180	47	8	209	7	86
	TAGAACTTAATGCAAGTTGCAACTAGTCGACGAAGC	332	83	11	139	64	62	67	13	33	119	155	34	92	205	6	347	9	26	88	6	113	33	127	91	48	81	132	136	49	60	167	49	259	43	77	24	88	137	99	127	9	28	80	64	34	95	16	50
	TTCCCTTGCTGGGTGTCGGGTGAAATGTGCCCTCGC	214	82	18	106	27	73	57	14	28	88	125	13	105	246	13	382	10	23	85	19	112	43	150	75	60	101	149	165	77	67	216	55	268	39	122	25	70	183	142	151	5	29	97	67	41	119	12	45
	CTGATTGACAGGTCTTCTGTTCGACAGTTACCGTTT	190	52	8	113	50	43	19	9	35	74	42	8	74	28	12	377	7	39	79	7	21	7	98	58	43	167	161	158	53	94	177	57	271	40	41	37	108	159	61	68	26	43	152	43	9	143	4	62
	AAGGCTAAATGTATTACTGTTCTCTAATGACTACTC	288	107	17	111	38	79	61	5	30	90	152	33	146	252	5	357	9	16	71	12	136	23	110	77	41	76	145	155	66	58	179	48	320	40	90	19	77	196	122	104	9	24	62	57	28	85	12	58
	CGATTTAGAACGTGATAGTCGACGAACGGATGCGGA	315	92	17	125	37	64	47	10	27	116	136	33	108	198	13	420	11	22	99	16	126	24	144	75	39	97	129	138	51	60	184	53	289	44	80	34	64	145	102	116	7	50	81	71	28	95	14	64
	ACTTCTCGGACGAGAACGAGCTACGTCGTGAGGCAC	264	80	26	142	23	59	49	11	11	119	160	38	87	235	10	349	22	26	112	14	148	26	154	37	56	71	152	111	69	50	181	66	281	45	92	28	70	197	120	108	5	33	75	93	41	66	18	84
	AACCGAATAACCTTGTCTGGCTCGGCGAGCTACATC	270	82	18	120	53	60	57	8	23	103	127	30	127	220	7	366	10	16	79	9	110	25	109	96	60	90	156	176	73	57	223	63	280	37	99	32	83	162	124	152	7	32	78	60	40	91	28	50
	GCACCTACCGCGACCGCCGTAGCTTACGCCGATTTC	273	84	18	131	44	65	60	13	23	94	131	37	118	194	4	375	10	20	105	19	95	20	122	79	57	67	144	138	61	61	173	36	227	50	89	19	73	174	100	122	12	26	59	69	39	84	12	85
	CTTCGGGTGACTACTGGTCTCGTACCCTACGGCCCT	239	71	22	102	37	54	45	8	29	89	143	36	122	228	6	429	20	32	90	12	130	29	133	98	61	85	188	189	88	80	240	62	317	43	95	41	82	196	136	145	10	31	78	57	27	106	20	38
	AACTCAGACAGTACTGAGGGAGCTACGTCGTTCATG	252	72	25	113	33	57	58	9	15	143	152	33	86	211	3	335	17	18	92	13	116	24	155	56	55	51	149	117	44	59	158	49	259	45	75	26	96	158	117	95	9	42	68	50	19	76	20	65
	TAGAACTACGGTTCCCACCGTCTAGTCGACGAAGGC	280	103	28	138	52	58	72	18	26	136	171	34	81	221	10	329	16	21	102	25	98	38	108	77	63	82	133	141	62	69	178	65	233	47	68	40	84	140	117	137	15	41	72	79	33	112	25	70
	TAGAACCATCTAGTGAGATAGGTCGACGAAGTCATT	294	70	18	107	35	61	42	7	30	106	138	28	136	197	9	339	18	21	74	10	95	17	115	91	65	93	136	150	63	77	174	32	251	38	76	25	79	190	102	134	14	33	81	55	31	118	21	50
	AATCGTGCGGGTGCACGAGGAGCTACGTCACATTTG	279	91	26	134	48	73	67	7	20	108	143	36	109	206	10	371	21	31	110	10	115	26	150	52	83	87	179	140	53	63	200	42	259	54	98	31	72	187	110	97	11	44	67	85	31	79	27	65
	ACATATGAGCATCCATACTGAGTGGCCTTACAGACT	242	66	12	107	51	59	44	4	24	96	134	29	93	206	12	372	14	18	51	13	104	27	97	84	43	78	137	154	69	84	190	63	271	49	74	22	60	173	115	121	16	24	72	63	29	114	16	55
	CTTCGTATAGACGCGTTGCTTTACGGCCTTGGATCA	247	87	19	130	45	57	42	10	9	104	146	35	77	234	12	372	20	29	96	14	119	24	147	61	48	76	169	144	61	55	194	58	241	52	99	21	66	219	129	129	11	27	76	76	38	65	21	62
	TGTCTTAAATTGACCGTCGGGAGATACGGCCTCCCT	212	74	16	118	42	47	48	15	25	89	139	40	91	275	11	380	15	18	80	19	108	24	122	76	50	81	169	133	85	66	225	56	250	54	89	27	70	193	132	139	15	31	68	71	36	87	15	52
	AAGCCATCACGCCTTTATTGGCCGGCGGAGATACGT	358	117	26	167	54	70	46	21	26	121	161	28	125	218	12	345	9	33	92	19	129	24	176	68	81	112	173	161	76	59	191	53	258	44	72	29	87	172	129	113	9	47	79	79	34	74	17	76
	ATCGACGAAGCAAAAAGTGCATTTAGAATAAAGTTT	243	55	23	88	32	61	47	13	21	113	149	32	98	195	6	289	6	10	81	26	104	28	112	78	35	87	112	120	48	48	189	37	259	39	75	29	84	154	98	136	6	29	74	65	29	105	13	66
	TAGAACCTAGCTACTTAACAAGCAGGTCGACGAAGC	359	114	21	142	56	78	75	15	20	143	162	48	106	183	11	344	14	29	88	18	98	36	119	83	60	83	126	131	61	36	164	49	221	55	65	47	77	155	93	111	10	40	86	58	24	88	15	65
	TCCTCAAAGTGCGAGGAGTCGGGAGCTACGGCACCC	254	93	14	129	40	55	40	25	13	121	132	25	111	268	9	441	15	28	103	11	141	22	141	70	54	101	168	159	63	75	226	68	329	51	82	22	79	231	119	134	12	53	78	83	39	74	13	52
	AAGATAAGTCCTTTTTTGGGGGTCCGAGATACGTTC	216	76	20	98	32	52	45	10	20	87	161	23	97	227	3	369	14	14	71	17	131	24	134	72	43	86	160	159	66	75	217	45	311	47	95	16	54	170	138	147	20	18	68	54	23	90	16	58
	TACAAGTCGACGAACGTGAGATTTAGAACTGGTGCC	214	58	14	101	31	72	51	7	22	96	135	49	73	191	9	277	21	21	78	18	92	23	103	78	50	58	112	101	48	61	144	48	213	53	78	24	54	116	115	107	6	33	76	62	33	88	11	40
	TACACGACATCTCGATTGATGGTAACATGCCTACTC	220	92	17	120	52	44	43	16	7	126	153	39	97	188	9	346	14	28	80	20	118	39	138	61	67	86	135	142	50	42	214	73	238	55	81	31	78	191	102	142	12	41	66	57	42	76	21	44
	GTTCGGGTGACTACTGGCCCTGAGATTGCAAACGCG	249	93	9	91	39	60	66	15	19	108	135	25	91	224	6	364	23	23	82	9	118	16	117	61	44	75	144	161	53	53	211	59	291	49	94	37	73	206	131	131	27	35	75	55	25	81	10	65
	AATCCGTAGAACTTACTGTACCGGACGAGATACGTT	265	90	12	120	40	65	63	15	26	106	154	28	93	216	3	303	17	20	80	18	103	26	136	67	54	66	154	141	70	45	166	62	230	45	79	21	72	141	115	114	9	28	77	73	28	66	22	55
	GCCTCTAAGGAGGTGTCCGCGCCTACAGGCCCCCTC	221	71	9	114	30	54	59	11	26	90	130	29	89	234	11	436	8	37	99	11	106	20	127	86	57	85	174	138	78	66	251	77	252	45	70	22	61	181	130	141	9	28	73	73	27	71	30	65
	TAGAACTACTTGACCTACTGAGTTGTCGACGAAGTT	217	93	31	93	41	61	82	13	18	122	139	30	104	207	11	282	15	21	80	18	91	25	116	64	51	87	130	136	57	59	161	39	236	41	80	29	60	161	113	81	9	36	70	66	21	82	34	41
	AAGCCACGAGCCTATTGAGACCGGCAGAGATACGTT	235	69	15	95	27	53	56	13	26	101	133	37	106	207	5	276	11	19	87	13	80	23	103	77	51	59	129	123	56	52	206	47	191	49	65	29	74	165	90	103	7	21	58	47	33	79	17	58
	TAGAACCTCGATTGCACGTCTCGAGGTCGACGAAGC	235	95	20	118	41	82	67	15	19	115	155	37	93	222	6	311	9	19	93	18	87	23	118	67	46	60	128	118	55	58	163	54	189	51	45	34	71	154	101	110	12	35	56	57	35	83	22	67
	TAGAACACACAGATTCTCACTGTGTGTCGACGAAGG	268	94	23	132	30	65	51	7	22	126	131	42	121	221	8	375	11	21	87	21	95	25	148	97	63	85	135	151	67	66	203	52	218	31	73	35	71	149	117	102	10	32	67	65	33	65	11	60
	AAAGACATGAACTCACTGTACGTCTGGAGCTACGAA	247	89	15	109	27	45	41	6	26	90	143	37	144	192	7	339	12	19	91	15	97	20	118	85	62	98	132	158	53	65	214	63	291	62	95	25	67	184	90	147	9	36	78	54	30	74	20	54
	GCATGGTCGACGAACTGTAAATGATTTAGAACCAGT	306	99	25	126	39	85	73	15	30	111	142	49	119	223	10	314	35	27	104	10	84	26	115	97	56	63	125	124	77	69	150	58	256	56	85	43	61	179	122	131	14	28	68	61	36	96	29	68
	AACGTATGATAGCTAAGTGCGCACGGGAGATACGTC	286	102	21	124	33	64	50	11	9	107	180	42	97	202	9	365	16	18	74	10	121	24	126	68	53	68	155	120	41	50	163	33	231	46	88	23	71	195	90	126	4	22	70	55	28	82	18	68
	ATACTGTCACTTAAGACACGTGGAGCTACGACGTTG	215	87	21	129	32	56	43	10	16	100	161	18	72	195	3	322	12	21	83	16	112	21	142	63	51	77	144	125	69	66	217	49	261	35	80	28	70	178	123	116	11	30	61	63	32	82	13	47
	CAGCATGCGTTTCGTACCTTCTGTGTCCACGTACAT	175	83	34	130	29	36	48	25	28	97	147	56	151	147	18	322	7	43	135	21	106	35	206	112	43	126	80	163	110	107	174	56	321	84	40	19	59	81	112	115	39	74	16	54	66	87	28	54
	TACAAATAAGAAATGGACCACAGGACGGAGTCCGGA	328	68	18	115	39	59	60	8	41	104	144	22	135	225	10	432	14	18	95	17	97	15	117	118	46	104	158	184	55	99	224	61	318	39	88	35	73	174	135	153	11	33	73	67	34	156	19	63
	CTTCGGGTGACTACTGGCTCTCCTAACTCCAGCCCT	247	94	13	138	45	68	41	6	26	95	154	27	111	245	7	338	12	19	74	7	118	23	116	77	51	88	126	130	79	72	195	69	275	61	90	26	86	208	106	129	9	30	77	61	28	121	20	52
	TAGAACTGTAAGCGTACAGAGGCAGTCGACGAAGTG	269	77	17	145	51	73	56	13	22	127	123	29	91	207	11	368	13	23	101	7	124	31	140	52	66	84	171	138	59	43	201	33	252	40	86	29	75	157	116	135	15	29	73	74	46	98	29	56
	ACGTGTCCCCTAAAGATAGCGTGCTATTTTACTTGC	37	21	37	54	73	52	8	0	27	43	30	11	185	14	17	380	36	39	233	56	38	51	25	78	71	126	65	157	152	32	139	40	139	16	8	125	25	21	123	235	55	124	65	33	48	42	36	16
	AGCCTTAGGCCAAACGGTGCCGGTGACTACGCTTTT	231	86	11	108	45	51	35	12	20	112	164	40	111	234	7	328	13	26	75	13	117	24	133	35	42	81	155	128	59	66	190	55	236	48	86	20	83	167	104	111	9	23	61	60	32	69	23	59
	GTCGACGAAGCCAAGAATAGCATTTAGAACAAACTA	264	71	20	112	44	62	61	12	27	97	151	27	83	200	11	273	6	22	75	13	117	23	112	76	48	77	142	146	67	66	187	59	310	36	115	22	67	173	116	140	13	37	95	59	41	103	22	55
	ATGCACTTATGACTATTTGTCGTGCGGAGTTACGCC	223	72	15	104	36	54	47	8	17	73	125	28	110	175	5	333	11	15	75	14	114	21	79	68	49	75	147	128	51	48	152	51	216	29	82	17	66	163	103	100	7	30	52	59	29	70	18	59
	ACTGCAAAAGACTAGCCTGTCTGCACGAGATACGAA	300	113	29	114	41	70	81	17	40	125	164	32	150	207	8	350	9	26	95	22	128	32	103	101	75	94	138	142	89	78	191	63	291	41	93	33	89	181	133	149	14	35	73	75	42	94	29	63
	TAGAACCCTCACGAAGAACTGAGCGTCGACGAAGGC	312	105	22	120	48	75	51	12	23	74	147	26	97	197	10	298	5	18	72	20	98	25	123	87	50	64	110	112	58	49	169	49	197	47	64	35	80	157	89	99	8	34	70	60	36	91	17	64
	ATAACAAGAGCTTACGCACTACGTGCACCTCTAGTC	281	113	15	108	43	61	82	14	10	102	138	32	105	245	0	359	13	23	84	6	120	17	150	72	41	71	151	121	47	55	161	44	257	49	68	15	58	185	111	111	11	19	45	61	18	57	14	39
	AATCACAAATGCCGAGCGGATGTGAGGAGCTACGAC	332	114	15	154	45	49	55	9	45	113	144	27	114	190	7	391	8	21	112	16	100	33	125	98	67	90	139	131	64	72	205	61	249	50	72	31	59	177	100	141	13	28	69	52	39	85	18	52
	TACAAATGACAATCTCACATCCGGATGTTGGTAGCT	218	73	18	97	27	55	42	13	22	67	123	27	91	255	14	375	6	19	92	17	120	19	121	76	39	104	145	170	57	62	216	55	275	37	72	42	53	169	117	176	8	33	87	60	43	134	16	54
	TAGAACCCACTCAGACTAAGGTTGGGTCGACGAAGA	238	88	17	100	42	65	61	6	22	119	152	25	104	219	3	285	11	19	91	16	95	30	118	61	50	63	154	146	45	53	192	49	254	54	57	37	62	144	108	120	15	36	74	43	40	96	29	44
	TAAATTTACATTTCTTCCGTTCTACAGTCGAGGAAT	242	70	16	68	27	58	51	6	15	72	126	16	80	200	6	329	11	22	64	7	82	29	113	49	34	62	118	135	49	54	217	44	303	31	70	22	67	142	104	132	14	25	90	59	28	106	12	54
	TAGCAACACGTCTCGTCACCAAGCGGTGCCACGTTT	233	82	19	141	20	48	48	9	21	93	150	22	157	230	5	415	5	29	104	15	107	16	211	120	45	133	112	230	105	63	198	42	406	54	49	21	81	108	132	136	20	39	19	40	40	105	11	48
	TAGAACCAGTACGCCTTACACTGGTCGACGAAGTAC	209	79	23	114	46	73	52	9	20	121	142	26	79	179	8	257	6	17	71	16	91	25	119	56	41	75	127	112	32	32	182	38	233	30	55	26	68	148	81	106	11	38	53	59	38	74	23	35
	AATCGGTATGTCGTTTTCGTACCGAAGAGCTACGAC	209	73	20	106	28	54	58	12	15	126	142	28	110	190	9	331	18	19	115	18	101	23	133	63	36	85	127	149	52	72	210	60	254	58	61	29	77	181	108	97	14	38	60	63	24	81	21	60
	CACTACGCGACAGGTCTTCTGATTGCTAGGTAAAGT	207	45	16	89	35	46	15	4	44	67	40	18	62	39	5	332	4	35	44	4	13	6	87	63	53	143	161	158	42	80	189	29	299	42	44	27	95	145	84	63	22	61	174	44	12	172	0	71
	TAGAACCGACCTCCTTGTATCTCGGTCGACGAAGCC	262	99	22	115	39	73	61	5	35	93	146	27	114	193	9	313	18	14	93	16	88	24	99	94	44	73	104	117	60	60	145	39	227	45	65	33	81	157	107	86	13	29	101	47	24	118	16	51
	ATACCTGATTCCCTAAGGAATGGTGGAGCTACGTTC	277	101	15	120	37	64	41	15	27	105	162	22	145	221	5	413	10	16	75	13	86	12	115	107	71	94	117	154	72	69	217	59	209	44	74	37	70	139	110	145	5	34	65	48	23	86	11	54
	TTACATTGTCGTTTGACTACGTGCTTACAAGACAGA	214	89	20	103	46	55	79	28	29	98	108	35	104	205	11	280	22	27	80	14	104	36	75	123	64	82	110	141	79	95	177	64	228	49	74	43	60	177	127	116	23	40	78	58	37	126	22	46
	ACCGCCACGTTCTTAGTGAAAGGCGGGAGATACGAA	358	127	21	166	53	79	81	17	31	144	177	64	146	224	4	378	10	26	92	17	118	22	137	96	66	79	117	131	63	73	180	72	245	45	86	31	76	159	111	129	11	44	70	70	44	79	26	84
	CGTCAACGCACTTTCGTTCCTTGACATGTACTCGAC	222	63	17	134	17	50	50	10	26	86	134	25	183	186	0	347	4	23	91	16	107	20	158	108	45	86	105	176	98	72	222	47	370	53	39	19	78	115	130	124	12	47	30	53	34	77	13	66
	TAGAACCATCTGCAGCTCTTGGAGGTCGACGAAGTG	198	76	15	106	39	61	52	24	13	90	120	31	81	196	10	248	13	20	84	8	109	20	79	46	42	74	116	113	49	56	151	60	215	52	51	28	62	155	111	111	8	27	74	69	39	125	19	68
	CTTGCTGAATACCTTGCTTTACGCGCCCCGTCCCCT	236	74	10	108	37	43	48	5	18	91	138	25	92	245	9	344	20	27	80	14	106	23	109	61	48	59	150	161	55	56	191	41	244	56	78	18	64	176	128	129	9	38	63	64	47	106	12	45
	GATCGACGAAGGATGTAACTTCCATTTAGAATCAAG	293	94	23	137	50	75	69	16	28	110	144	39	97	189	10	337	14	22	70	9	98	21	130	85	45	80	112	138	62	53	200	53	263	53	66	21	64	138	112	112	12	25	65	74	23	89	17	46
	ATGCCTAATCCTTTTTGGACGGCGGATCATACGGTT	252	88	27	109	40	59	46	21	24	122	160	33	85	206	3	358	14	15	105	14	113	26	113	65	62	67	124	103	59	49	152	67	224	42	69	34	80	139	91	94	14	42	64	55	31	70	23	54
	ATTCACGGTAATCAGTGAGGAGCTACGGCGTTCGTG	199	57	13	99	36	55	46	10	10	92	129	38	72	220	0	367	9	17	84	10	98	25	139	51	42	58	136	140	55	50	200	47	234	49	91	24	65	184	118	120	5	31	95	67	32	78	19	49
	TGTTCTAGCTGAACGTCGCCACTTACGTGCCCCAGC	207	88	19	108	49	54	53	7	19	86	111	28	90	211	5	364	10	19	71	13	126	26	114	85	67	85	146	163	57	67	193	59	225	50	79	33	80	201	107	150	10	21	84	64	40	78	19	55
	TAGAACCTAGTTAAAACAACAACGGTCGACGAAGTG	310	109	19	120	41	75	50	21	47	115	155	26	149	205	5	364	9	15	103	18	114	18	129	135	70	77	113	137	68	74	176	37	225	36	101	30	65	140	90	127	10	24	62	77	20	82	19	61
	GACCGATGATGTAGAACCGAGGTCGACGCACATCAT	230	72	28	109	41	50	54	9	11	103	143	26	81	170	8	267	18	20	90	18	125	31	123	56	51	63	112	130	48	52	154	46	211	52	86	34	72	178	104	118	9	42	62	56	28	93	22	61
	AAATGCGATAATTGCAGTTCGCATGGAGCTACGAAC	264	86	23	129	25	55	57	11	18	128	164	32	99	246	3	403	19	31	80	8	105	29	125	67	41	97	140	141	69	56	202	51	269	26	87	30	68	179	120	115	9	32	64	75	32	94	16	66
	TCTTCGGGCGACTACTGGCCCGCGCGTAGCACTAAC	256	70	31	141	47	47	63	16	19	109	159	29	101	180	3	338	12	15	93	8	112	22	119	81	66	62	131	134	60	54	191	63	278	47	89	26	102	211	109	102	12	43	69	85	46	111	16	47
	CTTCGGGAGACTACTGGCCCGGTTACGGTACTCACT	212	85	15	101	33	40	50	17	25	91	113	23	79	214	3	336	9	25	88	8	95	19	109	90	40	71	144	135	49	77	199	52	269	37	78	31	50	165	113	134	12	27	66	71	35	115	14	71
	AACCCTAGGGCTAGGGCGAGCTACGTCGATGGTGTG	210	83	21	117	34	58	56	13	8	96	133	30	76	218	6	327	17	16	106	12	125	39	124	33	38	65	136	123	66	49	155	48	214	45	83	14	59	192	127	84	5	34	46	66	35	62	20	53
	TCCTACTATGCCGCTCATAGATGCCTACGTAAACTA	211	76	17	95	30	50	43	9	26	92	137	31	93	182	7	312	12	24	71	15	98	21	89	75	42	92	140	120	50	62	167	54	241	49	93	26	62	172	144	152	11	23	72	57	28	89	18	65
	AGCCGATGTCCCTCGTTGGGAGCGGGGAGCCACGTC	266	78	21	128	46	68	46	27	25	95	139	47	114	184	4	320	10	20	100	14	102	16	127	62	55	76	111	123	62	59	210	49	231	49	49	25	66	189	99	110	12	22	78	67	23	92	16	73
	ACTGCTATAGTTCTTCTTATGCAACGAAGGTCGACG	199	70	13	118	35	64	18	0	35	86	53	16	76	47	7	347	11	27	68	9	12	3	113	86	42	118	190	163	43	90	181	35	270	35	50	28	93	146	60	73	8	49	132	36	12	156	0	65
	ATCACCTCGCACGCCACAAGGTGCGTGCCTGTCTAC	229	71	17	118	36	61	41	10	9	130	119	31	64	205	6	324	10	19	108	10	126	22	117	50	40	77	143	130	39	50	156	42	216	48	70	23	80	189	90	107	7	30	72	76	17	72	13	66
	AGTCGACGAACCACGAAGTTGGATTTAGAACTCACC	312	80	19	102	58	74	56	11	23	98	139	35	95	193	3	309	12	17	71	12	112	15	101	92	45	64	115	135	58	54	161	50	234	48	89	20	80	163	111	108	6	15	64	57	40	93	18	49
	GCGTAAGACCTTTCTGAATATTCGTTACTCAACTTC	229	82	12	95	34	52	48	16	23	90	122	37	99	168	5	325	7	17	67	6	96	14	118	93	54	62	120	107	54	54	154	30	218	35	92	33	66	159	113	111	4	29	85	48	25	109	9	57
	TTGCAATCCCGCCATCAGAGCCGAGAGCAACTTCGG	170	37	11	81	39	32	9	0	36	45	49	15	45	40	6	346	3	33	45	11	12	3	97	63	48	136	172	149	17	103	208	41	256	24	48	23	114	137	59	64	11	40	174	40	7	176	8	54
	CCTACGCCGTATATTGGCGATGCCTACGCAATGAAA	302	94	14	119	35	64	65	13	24	119	149	34	104	199	3	381	10	21	79	17	130	24	144	59	38	74	130	131	47	44	185	49	257	37	99	25	75	172	120	129	8	30	68	70	28	111	13	68
	TAGAACCGCTTATTCAAACTTGTGGTCGACGAAGTC	228	96	19	120	45	56	52	13	34	101	152	35	108	205	10	286	7	23	70	10	89	13	102	75	62	83	115	133	53	43	174	48	226	44	51	26	84	169	109	127	11	31	60	61	32	110	11	58
	TGACTAGTAGTTTCTCTAACTAGCAATTCACCAATC	162	47	14	88	54	53	21	3	32	71	59	13	63	41	8	312	3	31	54	3	13	5	91	84	50	126	136	145	52	81	160	27	266	41	52	44	101	144	84	65	13	44	109	44	8	146	3	58
	GTCGACGAGCGTTTGCATTAGAGCGACTTAGAACTT	231	95	16	110	28	57	65	11	38	103	140	39	80	182	9	268	16	12	57	14	101	30	101	100	55	61	106	115	47	53	159	49	223	56	66	26	81	165	84	127	7	31	83	45	22	104	19	80
	AACTACATTGGCTATGGTGCCGTAGGGAGCTACATC	229	81	10	109	41	42	51	11	14	108	141	32	113	195	5	366	10	38	75	14	107	22	112	49	51	73	120	114	51	65	196	40	235	34	72	20	66	143	104	93	11	26	83	56	24	76	19	56
	TTCTCAGAGTGAGACGTCGGGAGCTACGCGCCCTTT	239	88	23	103	32	49	44	7	8	86	142	27	123	242	11	395	9	30	71	16	106	31	123	92	41	76	163	149	58	55	217	46	266	41	64	23	69	210	123	107	16	27	68	63	28	84	18	56
	AAGTACGCATTTGTAGTACCGAGCTACGACGCTGGT	198	70	19	121	23	40	47	19	15	88	146	24	75	202	7	277	11	23	76	11	101	26	130	48	35	62	112	89	48	48	157	52	247	27	84	19	60	144	90	106	10	28	61	54	25	66	12	54
	CTATATGTTGAAATCGTTGCTTTACGGACCTCAACT	178	67	13	94	28	48	37	17	23	91	113	16	83	236	9	401	8	13	70	12	96	26	115	59	36	75	153	115	39	50	225	55	282	28	101	16	59	202	102	144	10	28	76	60	33	53	11	52
	ACCTCCCAAACGCTTTGTGTTGGCCGACTACGTAAT	213	72	16	120	35	46	44	11	13	96	138	29	73	211	0	304	10	24	84	10	91	25	125	51	43	68	133	137	54	46	204	42	269	49	61	19	79	158	101	119	10	25	84	64	25	86	21	68
	AACTGCATTATTCTACAGAGTTAGAGGAGCTACGCA	198	69	14	95	42	56	44	10	20	87	115	22	72	188	5	257	16	21	68	16	125	18	116	42	38	67	132	124	30	44	174	43	215	32	78	16	73	150	107	118	7	31	58	46	15	96	12	59
	TTGACAACAACGTTAAATGCGCGAATCATATGCGAC	314	77	19	136	32	58	43	6	9	149	132	33	122	181	8	370	8	27	126	15	109	18	150	39	36	84	122	111	56	48	192	55	172	59	66	26	79	171	92	108	6	24	74	84	35	81	19	65
	CCTGCCTGCATAAGGCTTACAACGAGGACTTACGTC	242	71	18	103	36	58	61	5	12	88	131	37	90	204	5	278	10	20	44	7	115	12	116	65	38	67	135	112	32	44	151	52	244	54	92	28	77	148	86	107	3	21	45	47	31	62	8	55
	TAGAACTAGCCTTAATAATTGGTCCGTCGACGAAGC	209	63	15	101	25	59	61	8	28	83	141	33	88	209	10	291	17	19	79	9	111	20	98	94	35	73	127	146	62	58	165	60	225	32	61	25	62	153	105	148	12	27	85	55	23	107	19	56
	AGCCTATAAACCTCGAGTGGTTAGGGGAGATACTTC	259	85	15	109	39	58	42	12	20	104	162	31	111	220	5	311	10	25	82	10	95	16	121	65	47	76	115	116	48	64	182	38	241	20	72	26	94	190	106	119	0	28	72	70	25	89	16	60
	TAGAACTTTACGAAACCCACAATAGTCGACGAAGTT	228	57	19	103	32	78	37	16	27	89	128	35	70	200	0	372	19	19	75	20	109	16	95	75	54	66	146	119	62	65	161	52	242	41	65	37	81	157	74	128	7	29	67	52	29	96	13	55
	TAGAACTAAACGAACAGATTCGTGCGTCGACGAAGG	305	93	9	95	43	65	59	8	38	101	148	32	131	208	13	327	17	21	87	16	105	22	119	110	67	78	141	138	69	54	169	40	287	43	69	27	43	172	100	140	10	24	71	62	33	117	25	51
	ATCACGACCTGCTTTTTTGCTCGTGGGAGCTACGAC	230	78	23	118	23	58	36	8	27	95	132	25	103	212	5	347	10	23	70	5	97	10	97	101	49	87	140	144	61	52	183	48	264	36	72	28	70	136	116	114	6	30	78	48	31	79	17	54
	TAGAACCCACATCCCTCAATGAGGTCGACGAAGTCG	297	104	18	151	34	71	61	16	26	127	179	38	103	178	3	304	8	15	68	15	116	23	104	86	52	77	137	129	51	56	172	47	220	48	90	38	74	133	107	131	8	43	82	55	34	103	26	62
	TAGAACTAGGTCACATTCGACCACAGTCGACGAAGG	291	81	11	113	52	77	58	13	28	108	126	30	122	173	11	312	18	25	85	15	117	22	96	126	42	82	131	132	69	50	175	49	211	50	81	35	93	170	116	137	10	27	81	62	32	98	24	81
	GCGACTTGCTCCCGGCGACACGGCTACTGCGGTCGC	257	58	30	124	56	57	55	11	24	77	142	25	88	193	0	286	14	24	82	19	112	22	117	53	69	62	137	110	44	36	135	31	202	53	68	20	91	146	111	102	8	32	84	69	33	50	14	64
	CTTCGGGTGACTACTGGCCCTCAGTTTATCTGTCAC	223	64	8	77	33	61	46	5	20	79	137	36	78	234	6	312	18	17	69	14	131	22	100	86	52	64	111	119	43	68	208	40	245	42	102	25	69	160	99	138	13	24	68	49	31	103	13	58
	TATTTTCCTCTTGGACGATGACGACGGTCGGACTCC	172	46	9	76	28	40	24	5	47	54	44	11	57	51	13	373	3	20	55	8	12	3	91	75	40	139	168	152	31	87	224	39	301	40	45	26	79	129	82	68	17	40	137	49	20	177	5	68
	GCCTGATTGTAGGATGTTCTGCAGCATTAGCTGAAT	40	55	36	63	76	66	12	8	24	54	49	16	145	28	14	456	36	50	170	28	52	46	39	108	100	143	92	152	115	44	126	48	200	13	12	76	31	62	135	200	19	72	81	33	54	48	50	25
	GACGAATCCTCTCATAATTTCTTTGTGATGATCACC	143	32	13	92	37	41	8	0	46	63	37	4	53	41	5	307	4	19	39	5	10	7	86	79	45	122	153	100	31	83	159	33	270	34	43	30	94	131	64	75	10	40	166	29	6	205	3	78
	TAGAACGAAAAGCTAGTGTGATACGTCGACGAAGTT	225	87	18	101	46	59	56	16	24	116	140	34	61	165	16	256	11	29	67	8	100	32	99	71	36	69	131	119	60	55	147	41	203	46	69	27	61	132	100	111	10	34	81	58	38	74	18	62
	TAGAACTCACCTTGTTTTGGCCTGAGTCGACGAAGA	223	70	13	100	28	53	47	11	19	76	142	19	77	194	14	291	13	24	95	23	95	30	109	61	31	69	127	115	59	66	186	38	249	39	69	18	72	135	95	100	6	37	69	58	38	95	8	59
	GCAACGAGTCCTTATTTGGACAGCATGTCCCTACTG	265	84	24	135	40	54	58	10	21	159	152	31	96	191	16	341	17	19	110	14	107	29	119	58	53	84	136	160	51	56	179	63	271	32	74	14	73	143	123	115	9	44	60	60	33	59	26	58
	AAAATGCATTCTACGTATTGGCATTGGAGCTACGAC	167	71	12	128	31	52	49	23	14	100	125	37	85	181	8	314	21	24	91	7	99	26	125	67	41	60	137	112	54	47	165	36	208	48	60	28	65	146	110	82	14	27	68	41	29	86	29	48
	TGCGCGCTGTTCGAATTCTCCGTGCCCGTTAGCGCA	102	155	37	34	43	124	9	4	76	35	29	13	634	29	54	210	35	24	256	59	34	36	37	96	216	226	233	419	330	19	71	75	328	39	18	93	12	28	124	318	103	134	22	28	153	24	35	5
	CAACGACTACTTGGCAGGCCTTCTGACCTATAGCCT	176	48	18	85	38	50	14	0	36	54	37	19	78	36	3	337	7	29	66	5	19	10	82	86	46	108	147	172	49	91	175	42	294	35	41	25	105	147	101	74	23	45	122	37	13	164	3	62
	TAGAACATCGTATGCATAGGAGGTGTCGACGAAGTG	179	75	19	114	30	52	52	11	19	109	141	28	65	181	16	275	25	15	80	13	85	36	103	47	42	73	94	104	56	43	155	45	208	42	69	31	73	133	95	124	6	46	65	68	39	86	30	53
	GGTCGACGAAGCTATATGAGCATTTAGAACCCATCC	246	60	11	100	33	48	48	8	19	96	139	22	99	192	6	280	10	12	65	12	95	25	79	82	44	54	116	119	44	73	164	45	236	28	68	29	62	172	93	127	9	30	66	46	26	108	18	74
	TAGAACGTGACTTGTTTAGAGCATCGTCGACGAAGG	283	69	19	119	45	54	78	16	31	113	143	35	120	223	9	353	17	28	97	14	95	22	144	109	58	75	130	130	50	83	158	44	248	41	76	27	71	165	89	105	9	31	72	61	29	109	33	50
	TAGAACCAATGCTCTATACATTGGTCGACGAAGTCA	289	68	20	103	39	73	72	8	36	102	149	29	103	166	4	310	5	14	64	15	78	29	94	59	43	81	129	106	48	47	162	33	181	40	69	34	84	147	91	81	4	28	98	62	36	80	21	73
	TAGAACCGACTATCATAACAGTCATGTCGACGAAGC	183	72	27	84	32	49	67	21	22	97	143	29	68	189	10	280	17	23	97	14	97	28	109	59	36	57	130	99	37	52	131	42	209	31	86	29	60	142	99	94	12	40	73	49	34	93	27	41
	AGATCGACGAACGGGAATCCGATTTAGAATCGATGA	287	82	27	96	41	69	45	17	28	96	138	27	103	200	9	299	12	18	81	11	95	21	104	87	48	77	142	137	68	67	146	40	254	31	70	25	56	154	90	105	8	43	68	51	26	85	8	66
	TAGAACCGAAATCATCCGGTCGACGAAGTCGTTGCC	276	79	20	89	39	81	52	16	33	95	105	26	98	187	5	309	6	18	68	16	73	15	112	90	54	70	102	123	51	47	168	51	215	30	54	26	65	163	115	119	6	32	79	47	22	95	15	46
	CTTCGGGTGACTACTGGCCCACCCTTTACCTAATTC	219	71	17	95	38	61	44	9	22	93	117	30	95	240	10	345	11	13	84	17	92	13	97	107	49	90	149	132	61	81	208	57	228	47	86	33	64	174	102	129	10	30	66	47	26	94	10	63
	ACTTTCTGTTCGTCGTCGCTTTACGGCCTCTTGCAC	193	56	34	90	40	77	40	13	16	86	92	20	41	183	6	293	13	30	94	18	116	25	92	46	56	70	116	132	28	43	169	44	200	42	65	28	93	159	102	100	7	38	60	83	28	53	13	99
	TAGAACTACGTAGCTAACTTACTCGTCGACGAAGTC	253	83	30	120	25	63	49	12	30	127	130	31	88	138	8	275	11	9	72	17	102	13	85	92	55	56	93	109	41	42	129	39	198	50	66	39	73	119	88	100	9	23	93	56	36	83	15	71
	TAGAACAGTTCGTACACCCCAATTGTCGACGAAGCC	186	56	20	109	24	59	45	9	17	85	130	31	62	181	5	260	6	24	67	12	92	22	111	76	39	61	94	120	53	46	166	46	231	40	75	19	74	140	105	116	12	34	94	59	22	102	15	44
	CGGTCGACGAACGAAGACTCCGATTTAGAACCAAAT	260	74	14	122	35	71	49	9	29	101	148	25	99	178	6	263	11	15	70	17	87	13	102	64	47	62	136	138	51	56	173	36	255	35	62	31	53	154	111	120	9	17	73	59	24	103	13	75
	TTGCACTCAGGATTAATTCTCGGACTACTGCGTAAC	182	56	16	110	27	62	48	10	18	85	132	33	89	189	6	251	16	16	67	12	98	18	99	61	42	52	101	131	38	47	168	47	202	62	71	26	62	185	117	106	6	36	74	50	22	80	14	59
	ACTTGTGTGTAACCGTTGCTTTACGGACTCCGCATT	236	83	14	94	40	70	45	14	11	94	114	32	78	234	11	348	17	17	78	12	129	16	122	59	41	75	122	139	46	51	210	50	286	44	83	22	44	182	109	105	8	30	73	61	31	61	27	59
	TAGAACTGAAGAATTTTCTCCTTTGGTCGACGAAGC	238	71	19	99	36	57	50	12	25	108	125	26	86	165	8	330	0	14	84	14	92	10	110	60	45	82	94	130	61	55	153	42	213	36	71	33	65	135	108	133	8	25	50	54	28	105	25	42
	TAGAACGTTAGCTTCCTGGTTATCGTCGACGAAGTC	242	84	20	116	52	55	41	9	25	134	128	32	91	161	10	247	8	20	63	12	99	19	93	59	38	75	112	117	44	46	166	38	207	30	54	30	81	143	105	124	6	21	65	56	34	76	20	59
	CGGTCCTCACACCACTGTCGTGGTCAAAGAGATATA	232	62	16	75	35	64	44	10	31	68	118	34	73	168	9	259	4	9	65	8	90	13	99	77	27	59	113	110	43	46	167	44	255	49	77	25	65	197	134	141	10	22	105	57	15	121	6	50
	CACTCGTCTGCTCACAATTTCTTTGTCGACAGGTTA	138	36	9	96	50	31	12	3	37	77	29	7	50	33	3	347	3	29	45	4	0	0	109	72	48	116	129	116	35	110	154	43	262	38	36	26	123	107	58	75	9	55	129	37	7	200	4	83
	ATCAACCTAAATGCCTATTTGGAGAACACTTACTAG	193	90	21	91	45	43	52	21	17	100	131	43	95	160	7	236	11	26	68	10	77	27	89	75	61	59	100	124	62	54	150	49	217	56	85	18	63	140	141	124	11	36	56	50	32	119	28	41
	CCTTATCGGTTTTTGATCCGAACCGCTACTGCCACC	122	83	25	78	25	74	61	15	29	60	146	17	89	173	4	340	6	30	113	9	97	18	98	80	48	33	56	72	71	65	270	68	32	74	52	10	32	166	40	87	7	14	31	69	34	246	9	59
	CGTCTATGCTGACGGTCCGCGCCTACGGCCCTGGCA	204	85	18	113	32	48	35	7	18	78	113	18	92	207	14	347	14	28	61	16	109	19	108	88	64	75	138	149	68	52	195	53	252	46	74	22	78	199	114	118	6	25	77	71	33	75	20	49
	TAGAACGGCGGAATACACACTGCCGTCGACGAAGGC	249	89	42	113	44	76	66	26	24	111	128	48	83	147	17	257	18	29	69	11	71	30	89	44	69	70	106	73	49	40	130	54	169	48	81	39	68	125	81	83	13	33	60	71	46	64	20	49
	TAGAATCTGTTAACCAACAATACAGATCGACGAAGG	235	87	22	104	36	46	52	12	20	100	113	36	109	223	3	316	10	14	84	15	96	17	113	79	53	65	131	140	54	65	190	41	271	47	84	27	61	146	88	121	14	27	70	49	28	110	16	57
	TAAATCCTCTTAGACGATGCTGATGAAGCCTACTCT	130	30	17	80	44	47	14	5	38	71	29	30	36	31	17	245	6	49	70	8	7	7	108	64	55	111	155	99	31	91	152	50	194	41	41	38	105	119	74	51	32	60	144	38	15	156	7	51
	TTCACGTGACTGAAAATTTCAACAGTCGAGTACACT	228	66	13	95	20	71	52	15	17	97	147	28	59	192	0	301	16	21	68	13	144	29	111	35	47	57	131	121	40	29	174	53	288	51	86	13	80	138	108	127	10	21	64	51	22	56	21	65
	AAGCGATTTCCTATAGTTGGTACGCCGAGCTACGTC	251	88	18	109	41	66	48	11	24	101	129	24	98	165	8	332	6	18	81	11	95	20	120	67	45	55	103	103	40	48	170	44	214	26	77	29	79	167	88	107	4	16	60	59	25	73	20	53
	TTTCTAGCTTGAAAGTCGGGATTTACGGCCTACTCC	188	70	12	96	23	40	39	6	12	77	91	11	87	219	6	387	8	18	87	11	102	21	119	65	55	84	132	149	51	39	181	48	249	25	78	19	51	172	96	130	13	27	59	56	34	66	19	51
	AACCTTGGACAAGGAGAGCTACGTCCGTTGTGTGGT	187	64	17	100	34	55	44	15	11	66	129	26	70	189	5	307	6	23	79	12	114	21	120	38	38	54	114	118	47	49	159	41	225	40	60	18	84	158	107	100	10	34	68	58	31	57	15	52
	TACTCTAGCTGAGGTCGGGAGCTACGTGCCTCTACT	238	68	27	114	36	59	38	8	35	110	137	27	82	178	12	321	22	24	100	15	102	18	116	85	63	95	137	131	39	56	174	71	207	49	78	23	70	147	110	132	12	29	73	57	25	64	24	48
	CGTATTGATATGATGATCATGTAATTTCGTTCTACG	210	66	9	75	34	46	44	12	21	78	116	19	77	218	5	347	9	15	81	11	111	19	111	91	56	62	135	122	33	57	169	37	277	23	74	18	65	190	98	91	5	19	60	51	29	66	10	36
	CGCACGCTGATGCTTTCGAGTAGACCGACGACTAGT	225	65	6	114	37	64	40	5	26	83	116	39	85	189	5	289	5	13	58	13	121	21	105	73	43	69	121	110	42	48	124	45	206	63	68	26	72	150	100	128	8	31	67	57	22	93	7	50
	CTTCGGGAGACTACTGGCCTCGGCAAATATCGAGCC	188	58	15	77	33	54	47	17	21	94	125	24	84	202	8	308	14	18	82	9	101	14	100	69	31	53	137	113	64	51	161	42	263	44	79	29	55	188	115	111	9	36	72	54	20	127	19	46
	TAGAACGGTATTGGCGTTTAGCACCGTCGACGAAGG	228	76	17	114	50	60	53	8	30	97	114	43	90	190	10	328	16	26	90	19	79	35	113	93	47	91	103	131	56	58	140	43	204	47	88	28	63	145	81	92	15	22	54	45	37	79	12	46
	TAGAATCGACCTCAATCAGGACGATCGACGAAGTCT	280	90	21	107	37	76	58	10	28	99	127	26	80	189	4	307	3	21	56	19	94	13	112	88	51	54	121	124	50	41	160	45	178	38	56	40	65	124	76	98	10	31	63	54	16	91	29	42
	TAGAACTTACGCTGTTCGCCTAAAGTCGACGAAGTT	185	52	11	85	25	37	61	9	25	96	118	32	90	163	0	270	7	17	74	9	86	19	90	58	44	48	107	100	43	52	165	38	189	44	81	31	61	142	89	91	4	20	67	54	27	88	7	51
	ACCCCAACTACACGTAGCCAGGATAAATGCCTACTC	172	63	15	80	30	51	24	14	15	91	122	25	67	190	9	296	14	14	88	12	130	28	112	48	33	73	105	135	55	41	165	53	254	36	63	14	64	167	106	111	11	38	69	64	39	59	23	31
	ACCATTATAAGTCATCCGACGAATGCGAGCTACGTC	225	81	17	95	41	54	54	6	25	96	123	32	92	177	7	301	14	11	60	7	88	4	80	66	49	52	125	115	48	56	175	35	205	25	81	19	95	150	78	110	6	18	67	41	18	76	20	58
	TCGCTCGTCTGACCAATAGTTTCTCTACTTGGCAGA	129	34	9	64	37	36	15	6	36	36	39	11	60	43	6	332	6	28	38	6	14	4	91	71	45	108	136	137	30	82	194	31	242	23	40	20	114	128	54	48	6	37	143	35	12	164	0	55
	AATCCACCGAACGGGGGAGGAGATACGTACTTGTTG	198	70	18	100	36	45	48	12	14	89	115	39	69	206	8	297	24	25	77	10	93	29	118	48	39	84	129	139	79	33	145	69	207	38	68	15	68	144	110	99	9	32	44	54	32	63	16	32
	CCTTTTTGCACGTCGTGATCCCCTCGAATCTTTGTT	126	36	10	64	38	33	11	5	29	48	31	10	42	27	0	301	4	22	51	0	21	3	62	55	37	93	179	134	16	85	187	31	309	25	45	20	79	126	64	60	9	35	166	33	10	171	0	64
	AAGCGACACACGGTTCGCCCAGCTACGTTCCGTTTG	211	57	16	99	44	61	53	7	22	76	115	35	86	172	5	319	13	26	69	14	97	21	104	59	37	65	98	107	40	51	159	46	230	50	76	18	66	148	115	112	8	29	65	44	18	94	18	54
	GCGGACCTCTCCGAGGAGACCCGCACTGACTACTCA	194	72	17	94	32	35	34	16	26	100	115	30	109	221	3	283	9	38	81	17	82	28	125	77	51	69	153	137	42	53	187	53	238	37	77	25	54	167	94	109	13	23	62	57	18	70	18	55
	TAGAACCCTACTTCACCCGAGCTGGGTCGACGAAGC	248	86	19	110	42	66	68	22	14	95	128	34	91	188	11	322	12	32	78	12	95	32	105	63	49	65	135	111	56	47	150	38	194	34	65	27	45	133	86	115	11	38	71	50	28	75	11	37
	GTATTTAGAACCGAATCATTGGGTCGACGAAACGGT	238	78	10	97	43	65	62	13	35	86	126	24	118	188	7	320	12	23	67	11	82	17	94	110	44	58	111	103	56	64	193	55	235	44	75	18	63	138	84	137	0	35	69	51	37	84	12	62
	AAACTTAGACATCGGTAGACATAGTGGAGCTACGTC	236	73	14	85	38	49	40	9	25	95	116	19	102	188	4	351	14	20	51	12	107	17	124	63	45	65	138	108	47	63	164	36	225	28	91	32	54	170	88	103	0	29	58	47	33	99	12	71
	TAGAACCATTTCTTTAGCTGCAGCGGTCGACGAAGC	243	74	13	101	36	52	53	12	33	90	122	31	79	200	4	324	10	14	83	8	107	14	91	67	52	68	120	149	43	41	152	38	177	41	86	29	57	166	90	110	11	28	70	46	20	99	14	58
	CTTCGGGTGACTACTGGCTCCGACTTAAACCGACCC	172	67	10	101	40	68	56	11	20	68	113	36	89	197	6	304	7	13	66	9	85	18	98	76	55	61	117	128	51	58	163	56	222	45	86	14	75	187	108	138	8	26	77	69	34	111	22	58
	TAGAACCTTAACATCCGTTTAAGGTCGACGAAGCCG	231	59	24	81	51	60	44	11	15	104	129	38	80	188	7	265	6	14	81	14	101	28	89	72	52	61	132	108	51	33	154	45	189	33	54	32	49	138	102	104	8	28	69	45	38	90	20	52
	TCCGCAATGTCCTTACTGGGCGCGAGAACCTACGCC	260	101	27	93	50	36	74	18	24	124	133	46	96	159	18	246	21	25	86	10	81	49	92	65	53	57	87	95	65	56	145	55	165	42	73	28	75	167	110	94	17	32	73	78	27	69	26	42
	TCATTATTTGCACGTCGTGAGCCCAGGGTGAACGCG	117	28	8	64	34	27	8	3	25	48	20	6	52	38	5	335	6	19	49	5	18	0	70	52	37	104	153	136	36	89	199	16	266	53	53	18	85	117	54	63	10	42	145	36	9	172	4	60
	TAGAACTCGATAGGTTATGTATCCAGTCGACGAAGC	234	79	15	110	33	70	45	8	25	72	109	21	80	168	5	278	9	15	71	12	84	13	115	74	37	56	107	115	43	45	143	41	204	55	63	22	49	127	101	96	7	35	64	50	30	83	13	51
	AAACTGATATGTCTTAGTACGCAGTGGAGCTACGGC	226	89	15	112	37	50	55	16	31	120	154	26	90	178	7	343	14	27	76	13	105	24	130	73	44	81	124	131	60	56	183	62	251	42	76	29	71	186	102	97	9	31	56	68	28	60	16	48
	TCCACTGTCCGGGATGAAAACCGCGACAGAGGCCAG	212	79	15	100	31	33	50	8	29	113	133	21	79	209	11	332	13	28	96	10	78	24	139	74	44	77	135	153	61	75	181	56	215	30	41	28	74	152	92	127	8	29	54	58	32	70	13	47
	TCTTTTTGCACGTCGTGAGCCGAGGTCAACAAAACG	125	24	11	64	25	45	13	4	30	53	28	17	38	34	3	275	4	34	44	5	16	3	74	55	26	112	135	83	17	96	142	21	274	33	36	17	99	126	61	57	16	48	206	32	10	165	5	82
	GTGAGCGAACCTTTACGAATATTTACGGCCGACGTC	240	59	10	71	33	57	36	6	29	87	120	39	110	161	4	280	13	11	62	9	93	18	97	102	41	52	122	108	53	51	147	48	196	35	68	30	41	145	91	121	4	17	66	37	22	107	9	55
	CTGACAGACAGGCCTTCTGATTTGCAGTTACTTCTA	172	66	12	106	40	52	19	6	40	61	45	14	73	58	15	329	15	24	58	9	16	4	90	84	59	123	151	169	54	97	207	47	253	32	26	31	71	144	88	95	22	36	111	44	9	154	9	52
	TAGAACCATTGCCAAACGGCAAACGGTCGACGAAGC	293	101	27	121	43	55	52	15	32	95	124	31	109	185	4	285	11	16	69	8	89	20	96	70	46	74	117	117	56	70	125	39	212	46	74	24	74	133	73	90	6	19	65	25	18	89	13	65
	TTAGGAGGACCGAAAAATTTCGCATTACCATACCTT	230	73	22	97	41	50	60	16	26	88	113	32	72	180	14	341	15	21	84	13	92	29	94	96	41	69	117	117	61	73	165	47	239	40	84	23	58	147	129	105	16	34	63	49	34	108	24	49
	TCTTCGGGTGACTACTGGCCTCGACAGGCACCACGC	231	72	12	104	27	56	45	15	35	85	124	29	111	212	4	299	20	18	73	18	78	6	118	100	47	90	125	130	59	67	174	52	253	46	62	34	65	159	90	119	11	21	73	51	27	106	16	53
	TAGAATCGTGCCGCTTGAGTCATGATCGACGAAGTA	223	77	20	113	40	51	69	11	22	104	116	24	83	135	7	231	13	18	83	21	77	32	116	48	48	62	123	105	43	53	121	49	169	47	42	41	70	126	91	98	19	31	73	42	38	60	20	53
	CATGGCACGGTCAGCTCGAGTCGTTGTAATGTAACA	230	75	9	89	37	56	62	12	20	94	135	30	76	161	4	275	5	10	56	10	75	19	90	85	36	64	118	100	30	56	156	36	225	43	64	16	67	140	95	88	8	23	86	46	20	108	20	59
	TAGAACGTTCAGGGAAAGCGTGAGTGTCGACGAAGC	234	82	35	111	34	57	55	13	21	110	158	35	67	189	9	252	15	30	73	4	96	21	109	50	42	76	115	101	40	64	153	44	159	47	45	19	63	150	84	92	10	31	51	53	36	69	26	52
	AAACCCTGTCAAAGCACACAGGGTGGAGCTACGAAC	226	67	17	101	23	50	44	10	19	108	145	29	90	211	8	295	16	22	74	11	81	26	113	58	37	62	122	139	26	38	150	51	235	36	54	15	61	146	108	113	8	28	44	56	13	68	20	37
	AAGCCACGAAGGACGTGGCAGAGCTACGTCGATTTG	223	65	15	96	37	46	51	11	14	96	130	31	75	195	6	319	18	34	81	16	93	15	101	43	42	71	143	142	40	46	182	42	202	45	61	26	47	142	73	97	4	31	58	68	24	70	8	51
	GTGTCGACGAGCATTTCGCCATGACTTAGAACCATT	236	42	18	96	21	50	53	5	23	88	122	38	69	171	3	261	14	12	58	8	88	18	88	71	48	39	100	113	37	33	150	36	216	42	66	12	63	144	92	94	12	30	74	48	20	90	11	70
	TAGAATTTCCAACTATACGTTAGTTATCGACGAAGC	214	53	16	83	33	65	61	7	16	95	104	25	66	216	8	274	13	18	54	13	124	18	98	42	47	73	93	120	39	44	136	35	207	43	69	22	53	135	93	97	11	26	64	66	30	86	14	34
	AACTGATGAGCCTAGAGTGGTGCAGCGAGATACGCC	266	86	22	109	40	72	43	10	37	86	118	33	89	139	3	282	6	15	55	11	88	23	119	88	51	57	128	106	47	56	149	36	194	34	82	25	62	140	87	109	9	8	63	60	31	70	18	52
	TGACTTGTTCCTCATTTGGACCGTCATCTCTACGCC	333	99	31	133	44	59	61	24	22	124	140	46	149	170	7	356	10	21	79	11	123	27	111	69	59	78	130	116	60	47	173	47	207	49	84	19	67	131	93	88	4	28	50	59	27	63	19	52
	AGACTGCCTGACGTACAACTCTTTTGTACGAAGATT	150	32	5	85	38	31	20	3	25	63	25	6	59	25	12	332	5	30	53	0	13	4	77	64	33	136	136	135	42	114	166	28	251	39	28	19	122	110	53	67	13	51	142	38	10	169	0	63
	ATTCCCGTACAGTTTCTCTGCCTCGGGACATCATGA	123	17	17	72	36	51	16	4	27	52	34	12	39	22	0	278	4	24	34	3	11	5	89	71	34	113	144	123	34	102	164	17	245	41	47	31	99	131	57	73	6	41	142	37	10	139	4	79
	GTTCAGGTGACTACTGGCCCTACGTTAGGTTCTATC	182	61	17	107	26	55	46	11	17	74	126	22	56	195	7	297	13	17	68	8	131	26	95	55	47	59	115	129	36	50	139	42	232	36	80	18	59	164	93	104	11	30	56	68	14	77	16	54
	TCCGTGCCATTTCGTGTCACTGGATCTTCTACGCGC	207	61	17	85	30	49	53	7	16	79	112	22	60	180	0	251	6	12	68	8	90	15	110	51	45	48	88	102	47	38	166	34	196	40	79	21	56	152	98	112	6	38	69	41	21	68	15	52
	ATCGGTCGACGAGCAAAGTTTGACTTAGAACCACGT	273	65	22	98	52	69	48	3	31	65	100	41	93	175	8	297	5	13	67	6	94	22	118	86	40	52	110	130	49	52	128	49	250	35	66	23	60	135	89	93	8	22	63	54	34	89	7	43
	TCCTCAACCTATCTATGGCCGTGACTACGAAGTGCC	225	79	21	115	31	52	45	11	9	84	145	34	83	165	5	268	6	15	62	0	74	15	91	62	42	74	104	107	38	63	137	43	194	45	75	28	58	153	97	102	6	27	64	51	25	63	12	55
	GATATAATATCACAATGGATGATAAGAGTCACAAAT	186	57	6	87	20	36	31	10	9	55	101	30	46	174	0	276	10	15	50	7	86	16	93	42	25	65	118	107	32	43	170	25	232	33	54	17	64	161	83	126	3	29	54	59	12	78	8	58
	AATCCAGTAATCTTCATGATTGGACGAGATACGTCC	247	87	19	113	37	68	62	13	25	100	135	29	119	207	7	317	23	15	73	14	98	25	126	83	44	77	133	139	50	53	153	36	217	39	68	19	71	141	95	109	5	29	58	62	25	71	19	78
	ATCGACGAAACATAACTCCCATGTATTTAGAATAAG	222	54	6	78	27	35	52	17	29	75	114	21	99	164	5	252	6	7	58	9	82	12	109	69	45	58	110	137	62	53	161	20	224	27	51	25	47	163	102	116	10	26	72	67	24	99	21	43
	GCGGGTTCAAGACAATCCGTTATAAAACAATCTTAC	283	81	18	124	26	54	54	8	21	98	119	50	109	214	0	287	16	13	59	10	103	17	90	90	49	68	116	127	50	61	134	50	242	43	67	18	63	157	95	99	4	30	48	48	23	88	14	52
	ACCCAGCGTTATTGTCTGGCGAGCTACGATTGTTAG	216	79	19	89	35	55	44	12	22	102	111	34	113	196	8	279	12	24	72	18	91	31	101	53	56	78	123	125	60	54	168	46	194	34	49	27	71	145	81	96	17	24	44	49	33	70	18	34
	TTGTTGAACCGAAAAATATGTGACCACCTAGTGCTC	166	72	11	79	45	30	40	12	26	54	105	19	134	96	6	276	8	34	24	8	79	11	102	104	67	67	130	158	96	22	209	41	213	36	69	53	55	129	105	116	18	16	58	74	66	50	25	49
	CCACGCGGTCGATTATCGACACTCCGCCCAAAATGC	149	37	77	104	99	43	17	9	79	66	19	32	32	79	14	176	37	39	149	126	52	19	27	270	64	49	108	103	21	174	97	9	110	16	34	46	86	47	36	164	9	114	43	103	32	67	23	180
	CATTAATCGTCGAACGACGAGGAGCTACGAAATCTG	235	88	8	115	47	67	68	11	11	91	144	29	92	196	11	287	16	23	77	11	99	26	105	60	48	64	103	119	51	61	164	66	212	51	88	39	74	174	85	109	10	28	31	36	25	68	27	44
	AATTCGCACCCTTACGAATATTGCGAAAGTACGATG	199	61	16	108	25	60	49	10	12	62	95	25	78	196	3	295	9	18	55	7	84	27	96	52	35	64	112	107	33	53	169	31	185	25	71	19	44	113	80	88	0	25	58	53	12	67	11	45
	CGTACTCACCCATTTTGGCCGGACTACTACGTAAGC	188	57	17	85	28	59	62	7	21	91	122	30	88	171	11	279	17	14	68	5	82	17	101	68	29	45	107	142	41	66	164	56	227	32	72	34	65	144	95	110	10	24	60	37	28	95	25	52
	AATGACACACGCTGAATGCTAGTCAGGAGCTACGAC	247	68	11	100	47	55	61	14	19	108	131	32	114	176	3	320	5	17	55	9	94	19	121	60	66	91	110	106	40	45	156	36	209	31	69	24	72	176	93	112	8	19	70	62	43	56	13	55
	AACGGATGACGTCATTTCCGGGAGCTACGTCGGTTG	250	69	19	87	32	37	39	15	17	106	131	19	105	206	7	295	12	14	79	14	99	16	125	45	42	73	121	108	53	51	154	55	226	43	50	17	61	123	73	87	11	27	52	64	24	58	14	66
	AATCACCAAACATTTATTCGTGTGACGAGCTACGAC	244	56	10	104	49	46	53	10	21	100	137	23	95	170	4	312	8	20	52	13	98	21	108	90	56	73	101	123	42	40	141	43	206	30	66	19	67	144	108	92	6	19	60	42	24	76	11	56
	TAGAACGCTAACTCAAATGCCCTCGTCGACGAAGTC	198	54	31	108	23	52	62	19	13	95	120	31	61	164	5	210	9	7	84	13	94	18	98	43	48	53	107	111	52	45	139	39	204	37	59	23	67	146	107	111	6	39	74	69	30	79	18	48
	GGTCACATCGATATTTAGAACCGCTAGGTCGACGAA	197	75	8	124	41	68	55	16	32	86	143	30	63	134	0	168	10	13	39	11	74	9	82	61	31	88	124	145	35	42	194	41	242	24	73	16	81	243	145	152	13	30	90	56	39	135	17	68
	CTGCCCATTTAGAACGGTTCACGTCGTCGACGAAGG	229	51	19	74	38	54	50	13	25	99	135	15	148	161	4	343	13	19	66	14	57	21	87	70	39	81	130	111	53	55	144	46	174	38	65	29	61	144	87	100	5	26	67	39	22	93	17	63
	ACTGTCCAGTACTCGATGTAGGGCAGGAGCTACGGC	255	97	20	124	43	65	49	11	27	99	140	33	120	154	6	325	15	21	73	11	75	14	102	106	65	83	116	125	38	51	174	52	189	24	69	27	71	119	85	99	9	41	62	58	18	60	17	55
	ACAGCACGTTCCCTAGAGGGAAGCAAGAGATACGAC	237	88	13	115	26	45	37	12	18	86	122	40	88	177	3	273	15	13	81	8	90	15	103	85	42	63	126	127	40	44	135	34	210	34	73	22	69	164	93	103	6	22	64	39	38	97	20	49
	ATCGACGAGCGTTTGAAACGACTTAGAATATGACGC	206	56	15	89	35	44	46	9	14	76	102	30	62	198	8	278	10	15	75	16	90	27	110	51	39	55	106	88	27	48	123	34	207	20	55	21	57	122	91	95	6	29	61	49	25	79	8	51
	ACCACAGAGTGCCAACGGGCCAGTGCGAGATACGTC	226	70	16	125	34	54	46	7	13	106	138	34	89	176	6	292	10	21	80	20	98	16	118	63	51	68	122	116	45	46	159	41	220	38	80	26	62	157	104	110	9	20	48	59	32	72	12	56
	AAACCAAGGTGCCAAACGGCATGGCAGAGCCACGTT	204	64	22	96	40	60	43	20	14	80	144	40	84	194	6	292	14	14	83	21	105	41	108	61	58	49	96	102	39	66	127	53	223	29	65	27	70	130	83	99	12	35	56	50	22	69	27	52
	GGAAATGCATCTGCTTGACAGTTTCTCTGCTCAATA	140	27	9	82	26	40	18	0	32	44	25	13	51	33	8	306	6	25	36	4	12	5	76	65	41	103	147	131	37	60	196	32	218	24	40	19	91	100	75	81	19	40	125	32	11	115	10	58
	TAGAACCAGGAAGACACATTACTGGTCGACGAAGCC	228	63	18	75	26	53	44	9	19	118	148	29	97	173	5	241	4	10	65	8	95	14	95	74	39	59	116	116	49	46	126	33	223	28	59	25	61	148	92	101	9	28	59	60	16	79	15	49
	GTTGATCACTGTATTGTCCTCTTGAGATTTCTTCTC	121	30	19	70	30	24	20	0	33	43	33	11	51	30	10	310	7	27	57	4	22	9	69	75	42	114	122	145	30	63	176	27	190	31	30	17	87	148	76	73	8	26	137	39	8	168	3	72
	GTCGACGAAATACATAAGTATATTTAGAACCTGCGC	258	63	16	89	32	48	46	12	31	91	109	25	108	136	12	318	5	24	58	14	68	24	96	104	40	64	125	117	52	52	151	42	214	36	61	28	54	136	73	90	11	24	62	34	27	105	10	41
	TAGAATTTCCTCCCTTGAGAGCTTATCGACGAAGTT	170	57	17	83	34	49	49	9	12	69	127	25	84	190	4	283	12	17	61	16	84	16	88	47	40	61	110	108	47	60	152	46	234	37	64	17	66	132	118	111	7	18	83	46	33	79	17	37
	TAGAACCATCGTTATTTATGCGATAGTCGACGAAGG	278	77	19	89	55	59	42	13	29	93	124	31	111	151	7	279	12	16	61	16	77	14	85	80	59	90	115	127	48	55	138	48	225	43	68	23	64	111	106	112	9	24	53	46	24	80	23	47
	AATGCGTGCTGCAGTAGACACTGCGATATTTGCCCA	191	59	14	75	21	49	50	13	14	55	118	30	85	223	6	270	15	17	77	13	101	15	99	62	27	72	92	111	52	44	167	39	232	42	54	19	59	168	100	122	9	35	57	50	27	63	16	57
	ACCCGTGTATACGCAACGTTACACCTGGCCAATAAT	225	94	11	114	14	25	33	4	23	77	132	14	114	153	8	247	5	31	108	5	96	16	164	84	24	117	103	202	108	87	217	25	351	37	35	10	70	73	108	130	7	52	24	53	42	64	15	46
	TAGAACAAAGAAGATACATCACTTGTCGACGAAGCC	156	50	12	91	30	46	46	10	14	69	125	21	62	193	6	267	9	16	91	4	102	17	97	49	38	48	101	98	62	45	152	41	220	49	57	32	52	156	92	89	4	20	54	55	26	87	21	35
	TAGAACCAAAGTATCCATTCCTTGGTCGACGAAGGC	232	91	13	87	34	39	48	14	20	70	107	30	71	160	8	207	8	13	57	12	76	21	86	57	43	57	115	90	30	46	116	42	185	34	45	24	57	102	79	79	3	28	70	43	29	87	15	45
	AATCGCACGTAAACGTCATCGCGAGGAGCTACGATC	219	72	16	107	41	64	40	11	16	127	113	24	84	160	3	303	11	11	63	6	82	20	116	60	48	63	83	97	32	34	152	42	182	31	73	20	65	124	77	111	6	20	54	36	14	57	11	55
	ACAACATACTGCTAAGCAGGCCTTCTGCCTTACAGC	168	37	4	83	32	38	17	0	20	46	27	6	46	43	0	330	3	23	57	9	17	0	79	66	39	108	152	140	30	85	178	31	223	37	51	20	66	110	84	79	11	36	117	30	13	138	0	59
	CAAGGACGTCTGCGTATGCATGTCGAGCCACACAAT	169	69	20	100	81	75	74	22	55	49	115	51	202	106	6	364	5	48	36	15	83	17	102	206	92	90	150	188	114	50	312	58	269	49	120	77	101	169	133	158	20	20	139	83	70	114	21	81
	TAGAATCGCCTTAGAATAGTAGTCGATCGACGAAGC	216	66	23	106	25	51	59	9	17	90	119	26	58	186	6	279	14	19	77	17	91	25	111	60	45	58	108	90	33	32	140	37	208	25	69	29	59	124	82	89	7	20	55	53	29	75	14	51
	TAGAACCGGTAACTTTAGCCACCCGGTCGACGAAGA	244	72	12	94	40	35	55	8	20	94	139	36	90	148	3	278	5	17	66	12	85	19	107	66	41	65	116	120	51	42	165	36	188	39	61	22	55	134	67	106	6	30	72	59	36	77	16	52
	TAGAACCAATGTAACTTGCACACGGTCGACGAAGAC	283	106	24	101	46	68	74	8	35	120	126	49	99	177	5	221	5	13	60	12	88	29	102	69	52	59	102	92	33	49	118	34	191	42	71	24	65	112	89	78	11	29	66	45	25	72	20	60
	AAGCCACAGTACATAGTGGCGGAGCTACGGCGTTTG	206	65	12	122	24	43	32	6	17	89	112	27	80	185	3	313	17	26	76	11	82	14	105	54	49	91	124	148	46	64	169	43	214	36	51	28	60	125	96	100	9	28	42	39	19	55	13	39
	TCTGTCGACGAGCAAACTCTTGACTTAGAACAGATA	215	70	13	84	31	56	58	8	13	68	109	23	79	182	6	239	10	20	50	12	70	23	85	58	38	69	109	100	48	44	129	44	191	33	37	19	57	149	85	93	9	27	58	42	27	97	20	45
	TCTTCAGGTGACTACTGGCCCCGAAGCCAAGGCATG	297	57	19	107	40	53	57	17	22	108	118	35	95	163	12	325	14	29	82	17	77	23	134	74	41	50	111	112	52	42	166	45	258	49	75	20	47	153	96	94	15	35	67	31	50	80	26	41
	ACCCATTTTTCCTATGTAGGATTGGCGAGATACTTT	203	68	21	90	33	54	47	11	27	108	117	16	61	219	10	306	24	21	61	11	137	21	97	67	29	77	118	117	52	55	191	51	257	31	55	13	67	172	89	103	5	31	53	74	24	50	19	37
	ACTACCCCGCGCGTCGCTACGGCGCAGCGTGCGCTA	169	73	20	110	11	23	38	0	10	70	92	13	134	169	3	285	0	32	118	7	86	17	206	78	38	132	77	178	109	80	200	31	333	42	27	4	56	62	87	108	8	63	19	28	55	55	13	58
	ATGTACACACACCTACAGGTTGTACGGAGCTACGTC	205	69	15	89	22	50	51	8	20	86	111	21	72	166	4	296	7	14	64	10	81	24	115	56	26	68	120	108	32	34	135	30	198	51	47	17	66	132	90	89	5	21	63	47	35	62	14	49
	ACCCGCAGCGACTTGTTGCGGCGAGCTACGACGTTG	198	66	25	124	43	68	44	12	9	115	138	20	58	166	8	269	10	20	109	13	102	27	131	32	68	62	109	111	39	40	156	46	202	37	59	15	80	125	102	81	4	23	41	79	40	44	24	42
	ACCATTAACTGTCGATCGGCAGCGAGCTACGAGGAT	211	62	26	85	37	51	38	7	20	84	122	16	67	190	4	279	21	17	69	13	98	24	108	55	34	54	118	120	31	38	162	44	213	36	61	23	59	140	100	87	7	18	40	67	25	53	11	57
	AAGCCAATACACCTTTTCTTTGGCGGAGCTACGTCA	208	68	13	89	29	43	34	9	6	94	122	40	89	184	3	309	8	18	75	10	101	16	86	85	44	67	107	103	43	47	155	34	178	43	65	25	66	119	72	74	8	21	62	59	19	80	10	49
	AACCAAACTTGCCTTACTGGCTTTGGGGAGCTACCA	185	74	14	83	25	45	44	11	12	66	132	20	76	160	11	351	15	18	63	11	104	16	99	90	44	68	140	131	48	52	182	65	245	22	51	10	56	138	97	110	7	26	62	65	27	56	19	54
	ATGGTATGTACCGTTCTACAGTCGACACACCTAACA	197	71	15	92	33	56	59	17	17	100	116	37	72	174	7	244	15	24	80	13	98	31	105	56	30	58	91	90	43	34	138	40	194	40	58	27	55	115	75	79	13	30	62	46	26	82	17	42
	GGACCCGCATGTCAATCATGCCTGACTACTTCAATC	250	65	13	99	29	54	44	13	28	95	109	23	113	171	0	257	11	16	53	9	87	20	96	82	44	50	99	88	41	58	145	40	246	50	72	27	60	142	87	105	4	23	84	60	23	74	11	53
	AGCTCGCTTACTAACAGTTCTTCTACATGTAATTTA	144	44	17	69	31	39	24	3	27	71	28	13	56	49	6	271	6	30	60	8	13	6	88	88	47	102	106	134	35	85	162	39	218	42	52	20	90	115	83	99	13	51	106	54	16	153	11	64
	ATCCAGCTATCAACGGCCCCGTTCTACAGTCGACCG	157	44	11	75	18	54	30	10	18	57	104	33	78	148	9	244	7	26	54	10	89	20	80	74	42	69	103	114	43	69	153	45	209	32	67	16	55	132	75	103	4	23	61	36	23	111	12	64
	TGCCCGCCGACCAAGTTCGGCCTGACTACCAAATAC	231	62	11	100	38	59	54	5	20	66	115	29	87	169	4	239	5	15	57	11	83	12	96	69	40	56	124	103	42	53	149	35	170	37	66	19	73	138	97	93	12	17	60	51	18	67	9	63
	CTACACAGTGCTTGTTTGCCTTGTAAGACACGTCCA	232	64	16	86	10	29	39	8	26	77	132	21	173	199	9	379	6	22	68	11	93	14	130	99	33	95	92	180	97	74	174	36	313	29	52	4	76	83	96	108	8	36	31	40	22	71	5	45
	AACCTTCAACTCTGATTGAGGGAGGCGAGCTACGTG	258	73	17	124	31	49	45	14	23	93	127	38	95	156	7	319	5	30	93	17	95	21	114	65	52	68	137	104	51	48	157	40	215	37	76	31	83	128	84	105	9	23	47	54	21	44	26	64
	CCGTCGACGAGCCGCTTGCGGACTTAGAACGGGCTT	300	91	8	112	30	67	51	9	23	93	118	29	115	174	4	285	12	21	90	15	68	25	104	94	48	59	98	101	55	39	122	44	169	28	51	19	66	135	93	75	12	23	47	35	27	81	11	51
	CAACCTCCCTTCCCGTAATTGTGGACTTGGCTACTG	189	73	13	96	24	42	44	12	20	91	89	34	92	190	5	258	13	17	56	11	94	9	105	63	45	59	104	98	31	41	158	40	174	30	56	26	60	142	70	108	8	29	70	38	18	78	11	49
	AATCGACGAAGCGTAGTACGTATTTAGAATTGAGAT	212	66	20	76	29	53	44	18	29	102	103	27	82	169	7	252	11	15	55	19	91	18	96	55	39	40	101	97	36	35	125	41	203	49	64	25	54	116	96	89	7	28	60	48	25	81	22	84
	TAGAACTTGTAATTACTTTTAACTAGTCGACGAAGG	211	80	8	77	32	53	49	8	32	95	136	23	88	209	7	266	12	13	41	12	83	12	85	93	60	72	108	129	54	53	150	49	184	37	74	25	59	117	87	116	6	25	76	36	34	86	18	51
	CGGACAATCTTCATGTAGATCCCGCATGACTACTCG	204	75	8	94	32	49	36	8	19	87	130	15	82	187	8	305	13	12	52	17	107	10	111	47	36	63	101	98	40	57	164	36	181	34	64	17	82	168	85	109	6	20	56	51	29	51	22	45
	ATAAATCCTCTTGGGAGAAGGTACACGCCGATTCCC	158	31	15	102	41	38	15	6	37	52	37	11	46	40	3	359	4	27	61	7	17	9	84	78	35	99	147	128	32	79	156	32	227	25	58	23	75	127	79	79	16	31	97	43	12	156	3	47
	AATGTTAAACCTCATATGGTTACAAGAGATACGATC	200	60	11	78	32	41	43	10	21	81	122	20	79	172	0	266	7	6	50	7	81	22	81	48	38	68	96	98	38	49	143	34	224	26	58	11	61	139	93	70	4	28	67	41	26	60	19	56
	TAGAACCTCAATTAAGATATTCCGGTCGACGAAGTC	220	83	17	85	41	57	49	11	22	86	110	21	74	176	0	239	3	16	49	12	65	14	94	79	38	70	98	98	41	48	128	34	168	41	66	17	68	136	84	118	12	23	60	48	26	87	21	49
	ACCCTACACTCCCCTTCGGGAGAGGCGAGCTACGGC	231	68	13	102	38	72	68	6	19	111	121	24	99	155	6	329	0	19	77	11	113	14	108	82	61	73	88	111	53	55	130	60	225	37	69	24	63	113	94	95	6	20	58	46	32	61	16	58
	TAGAACGTTAGGTTAACACCGTCACGTCGACGAAGA	193	78	28	104	29	60	62	18	11	97	98	31	66	168	8	235	20	22	79	18	121	27	120	44	41	58	114	90	52	42	124	49	195	43	65	26	70	144	92	101	5	38	81	58	42	66	16	64
	CCTCTCCACACAGTTTCTCTGTTAAGTGAGTAATCA	135	34	6	71	31	36	10	4	23	39	34	7	33	30	3	301	0	21	46	0	15	4	82	59	39	109	141	105	34	85	173	25	251	39	44	19	90	126	57	67	17	41	134	38	8	146	0	58
	ATGCGAAGTTTTCTATGTGAATCGCGGAGATACGTT	215	73	14	99	25	35	32	5	19	83	118	24	101	173	8	267	10	12	53	7	72	22	108	78	54	62	108	110	54	57	181	46	198	34	46	10	54	132	91	119	6	24	45	39	18	65	11	42
	TATGCAAGCATCTACAACCCAAGCCGTGGCGATTTG	195	55	18	76	33	63	57	8	24	83	91	27	71	190	8	310	11	21	83	10	80	20	83	69	37	69	98	113	51	48	174	39	214	29	61	26	73	138	92	113	5	27	83	43	19	89	6	39
	GATCCGCCCCGTTCTACAGTCGATGGACTAGTTTGC	178	65	8	87	27	53	43	9	28	74	112	27	78	136	9	267	22	16	56	6	107	28	96	50	46	42	104	98	62	46	139	47	197	42	62	13	53	114	84	118	15	30	69	70	23	80	15	52
	AACCAATGAAGCCAGGAGGCGATGGAGAGATACGTA	255	85	12	108	40	52	35	18	30	91	125	27	131	181	5	338	13	14	66	15	106	20	110	99	44	73	107	122	65	55	161	32	222	44	83	26	51	169	86	103	13	38	56	62	23	68	5	64
	AAGTCGACGAACCGTTAGGATTTAGAACTAATTCCA	238	64	20	88	27	55	43	7	28	99	129	14	100	153	0	258	12	12	56	12	89	16	95	81	41	64	76	138	52	47	170	41	216	28	67	20	47	134	93	109	12	25	70	56	16	90	18	57
	TAGAACCCGTTCAGAGATGAACGCGGTCGACGAAGA	243	103	19	98	34	67	46	10	20	83	122	28	103	158	5	296	16	28	58	12	100	12	98	84	55	61	86	94	49	48	153	37	198	41	70	25	58	140	90	94	11	34	64	41	24	74	7	44
	GTCGACGCGCCGCAACATGAGGTGGTAGAACTCGCC	207	65	12	72	36	59	47	6	24	74	114	37	81	144	4	299	9	16	73	13	90	10	86	91	46	57	108	88	28	39	118	37	189	29	55	23	41	117	83	84	11	30	59	58	21	82	15	41
	TTAGATGTCATTATATCGCGAAATCCATTTTGTGGT	228	73	7	79	28	40	38	8	11	85	95	26	88	209	4	335	8	17	59	17	93	26	103	46	44	76	109	112	52	45	155	60	210	33	70	16	44	146	86	99	7	28	46	38	21	48	20	45
	CCGGTCGACGAACAACACATGATTTAGAACCGAGAA	253	65	19	99	30	46	49	12	20	86	140	24	72	170	4	268	9	14	47	7	66	21	107	60	31	67	95	126	47	52	154	41	184	35	61	9	57	132	72	100	8	39	55	50	26	67	18	49
	GATGCTTACGCGTTGATTGACCAACGCCTTGTCGAA	203	49	8	80	32	55	33	10	18	75	107	24	88	154	0	265	7	15	56	9	80	10	89	63	43	54	95	84	43	46	131	30	215	37	60	29	62	129	68	78	5	36	47	41	23	82	18	49
	TAGCTTTAACCCCGTTCTACAGCCGATTAAAGTAAT	231	62	19	88	23	53	24	13	23	87	111	24	92	179	6	230	9	19	68	8	89	12	82	72	40	53	107	103	39	50	147	30	241	40	55	25	61	142	94	133	11	29	51	49	24	87	13	44
	TAGAACGAAGGCATTTACGCGGTAGTCGACGAAGTG	203	73	19	115	38	65	49	0	35	91	109	34	107	163	6	289	5	19	69	17	79	20	97	84	55	78	117	116	54	50	146	49	181	46	56	35	72	112	74	76	9	30	59	47	36	62	17	53
	CTTCGGGAGACTACTGGCCAAGTCCAAGTGCGAGCT	234	52	14	106	24	37	42	10	16	84	121	22	108	175	4	263	8	8	82	6	107	22	99	66	27	56	113	117	61	43	150	44	212	37	64	26	53	128	107	112	5	20	46	47	23	76	16	40
	CTGATTATCAGGTCTTCTGCAACACAGAGCGTCACA	131	48	29	94	50	46	28	7	36	48	33	9	42	32	10	264	10	47	61	12	12	12	73	61	50	101	106	93	33	63	99	46	179	34	36	36	108	103	55	54	25	70	127	33	12	106	8	68
	GAAATTCGTGAACGATATATGACTCGTTGTGACGTG	149	57	14	84	25	34	40	17	9	85	117	20	54	183	8	271	0	29	68	19	89	28	77	35	49	59	141	108	39	37	119	37	194	34	55	7	63	139	81	95	8	26	53	53	24	54	16	49
	TAGAATCGACAAGCCTAAACTGCCGATCGACGAAGG	166	81	31	94	33	59	64	33	28	112	118	56	101	92	18	186	18	40	97	26	82	56	67	76	51	66	82	75	69	47	92	69	151	63	75	48	49	119	88	62	25	41	58	65	58	74	25	40
	CAACCTTTCGGGTTTGCATTCGGTTATTAACGAGCG	185	48	16	91	20	42	35	8	15	83	86	29	57	159	4	244	8	11	73	11	93	27	117	39	41	53	94	80	51	44	135	62	205	30	49	17	60	120	106	91	0	25	77	46	31	101	14	61
	AACCGACTCCCTAGGTTGGGACGGGGAGATACGTCT	217	65	13	84	32	53	33	8	21	72	102	27	79	164	0	294	8	15	67	8	87	16	107	69	52	65	117	102	44	47	166	41	180	28	61	20	51	123	91	82	7	23	69	48	35	67	17	49
	TTACATACAGGACTAGTTAACGTCGCGTTGGTGCAA	29	41	22	40	54	50	13	0	22	28	18	6	111	21	6	261	37	35	126	25	24	34	36	49	68	102	89	148	112	39	86	34	125	17	14	120	19	25	105	152	42	64	53	24	36	42	35	18
	AGTTCGGGTGACTACTGGTCCCCACCGCCTGCCACA	165	65	11	87	32	39	37	9	22	59	120	25	79	205	6	320	14	18	71	12	93	22	89	72	47	66	117	136	38	61	170	45	240	37	71	34	50	125	100	107	10	22	51	62	31	84	15	63
	AATATTTAGAATCATCATGATCGACGAAATTATTGC	185	68	14	61	43	32	37	9	24	72	129	21	84	198	4	282	10	20	64	13	66	9	90	73	41	73	100	120	36	45	168	25	210	37	66	17	43	152	86	102	8	26	61	42	29	79	11	37
	TAGAACAAGAGTGATAAATCTCAATGTCGACGAAGC	174	61	15	71	25	53	40	6	11	105	107	36	66	178	3	264	6	23	74	12	79	11	82	54	34	64	134	105	29	39	129	31	201	35	51	20	68	125	79	84	10	14	54	54	16	89	12	48
	AAACCTAAATAGCGTGAGCTTGTGTTTCTGTTCTAC	193	80	8	86	29	39	37	9	20	84	105	17	93	180	5	273	7	12	54	10	76	13	109	72	43	60	100	122	48	46	185	48	195	30	67	15	54	170	89	102	10	23	49	41	15	46	14	54
	TAGAACCAGCCTTCTCTGAAGCTCGTCGACGAAGTA	231	78	19	94	31	49	39	9	12	76	118	24	83	152	8	231	10	7	64	13	69	25	122	66	39	56	99	115	45	57	131	44	201	32	65	21	54	131	81	106	9	27	49	39	26	100	21	56
	TAGAACAGCCATCTCAACGAGCCTGTCGACGAAGTC	191	63	19	89	29	63	55	17	18	104	122	33	66	147	6	199	13	22	65	10	78	16	87	65	36	63	100	72	32	43	122	44	185	43	43	17	51	142	75	122	8	45	43	48	21	75	19	46
	TAGAACCTGACACGCGAGTGATTTGGTCGACGAAGC	239	83	12	110	27	52	51	13	15	103	103	28	63	151	10	266	11	21	61	13	65	17	97	54	42	49	84	105	38	41	143	30	178	34	59	24	57	128	77	77	11	31	66	39	30	67	15	45
	TAGAATCACGTGATTACATGATCGACGAAGTAGCTG	144	49	13	72	28	41	42	0	7	77	118	24	60	185	0	230	6	18	56	8	79	20	75	49	43	54	88	116	34	47	135	35	180	24	58	17	47	123	94	96	6	21	69	46	23	70	8	42
	TAGAACTACAACGTAGAACGTTACGTCGACGAAGTT	196	68	21	81	38	42	49	9	15	91	119	21	81	144	0	262	10	18	59	6	92	24	87	53	52	38	92	90	29	37	143	41	183	38	39	39	61	106	74	71	5	27	67	39	32	75	14	48
	TAGAACCGAAGGAGTACCTCGGTCGACGAAGTCTTG	199	60	19	88	34	59	56	10	22	72	115	27	67	132	8	243	10	22	59	11	69	15	70	70	55	56	91	103	58	51	119	49	183	38	72	24	55	131	91	90	12	24	44	45	30	75	8	43
	ACATTACCCGACGTCCTTCGGCGAGCTACGTAAGAG	215	93	20	105	49	68	40	3	22	111	127	16	88	160	9	294	11	11	88	13	91	10	86	73	51	70	114	121	57	66	158	38	194	37	69	19	58	163	102	100	17	33	50	61	23	80	13	48
	TCACCCGTAGCGCTTTACGGCCATTTACGCACGGTT	168	70	36	88	21	54	60	23	31	69	93	47	101	146	11	236	18	26	57	23	65	22	94	68	59	47	102	95	43	50	131	50	209	37	53	25	63	138	99	81	10	28	62	52	46	95	23	50
	TAGAACAGCTCGCCAAACATGAACTGTCGACGAAGC	248	65	11	103	33	40	54	17	19	92	125	37	63	167	6	251	0	14	83	17	86	24	113	45	37	50	104	100	35	31	117	39	173	32	66	24	66	109	72	81	7	26	39	48	33	51	12	47
	TCCTTGGTGGAGACGCAACCTAACACCTTCGTTCAG	129	67	24	99	13	21	40	18	11	63	100	10	142	148	6	292	4	29	99	6	64	14	158	80	26	127	93	175	108	77	185	34	301	27	30	19	51	70	80	116	14	50	11	29	20	47	4	31
	GTTCGATCAACGTCATCGTACGTTGCGACCCTTGTC	128	72	8	101	22	42	66	15	25	80	68	41	88	121	4	317	12	24	35	7	72	14	83	134	47	55	100	89	79	43	165	32	193	101	74	35	65	152	111	92	10	27	34	54	45	72	22	46
	AAGGCCGAGCGTCAACGCGATTTATACCTTAATAGC	210	43	6	73	33	48	43	11	21	77	117	19	72	180	5	253	8	19	62	13	83	13	74	71	33	56	108	124	42	58	144	43	197	34	52	25	52	136	83	80	4	24	64	47	15	85	13	48
	ATCAGCTGCGACTAGTCGTTGTCATGTGTCGTCTCA	186	65	28	77	38	51	83	11	12	82	121	32	82	173	5	267	10	11	56	14	106	23	83	65	45	67	98	91	32	38	131	24	209	45	49	25	64	136	74	103	4	28	66	58	15	75	8	67
	TACAGCTGTGACGTTTCAAACGTCGGTATTTGACTT	73	30	10	39	5	22	14	4	9	54	48	10	17	42	6	131	5	17	32	0	32	0	59	29	27	45	63	63	42	27	91	18	126	58	20	13	30	88	48	48	9	28	35	23	9	62	0	16
	AAGCCCGTATACTATCTTGTGGGGCGGAGATACGTT	157	56	15	78	20	35	47	6	14	80	96	24	83	154	3	272	10	18	59	11	86	19	101	80	38	81	99	121	38	57	159	54	173	33	54	10	47	99	90	92	3	24	41	42	20	61	14	47
	ACTAATCAGCAGTTTCTCTGACCGATAGTGTGTCCC	156	44	9	73	24	28	8	5	23	50	25	9	67	31	8	349	5	20	51	3	18	4	90	57	41	108	164	136	32	89	171	40	298	32	35	27	71	111	57	83	12	42	115	31	11	140	0	60
	ACACCTTGAACCTCATTGGTTGGTCGAGCTTCGCGC	153	66	10	84	28	48	43	13	15	79	115	22	53	197	7	280	21	23	68	5	101	20	101	53	48	44	91	118	35	32	152	36	156	30	83	22	65	154	82	97	9	28	64	55	33	53	12	47
	AAACAGCGCTTTGGCTAGCGGTTTACTGACTACTCG	165	63	15	104	26	54	42	17	7	63	112	37	72	150	8	283	7	23	70	12	86	17	85	54	53	61	85	110	56	40	138	41	211	25	53	17	52	126	98	92	8	35	45	69	21	65	20	41
	CTTCGGGAGACTACTGGCCCCAGAACTCGGACACAC	307	58	10	95	40	44	50	7	21	72	111	24	101	166	12	324	14	26	67	9	69	9	79	86	49	60	128	139	49	56	188	59	236	34	65	25	60	122	79	112	6	30	50	57	30	74	23	40
	TAGAACTTGACTAGAAGTCCTGTCGACGAAGTCTTT	168	62	20	82	18	49	37	11	20	74	104	26	79	173	3	249	6	21	69	9	73	13	82	44	32	61	115	92	31	45	159	36	207	26	63	25	44	118	102	80	7	21	54	68	18	70	5	47
	CTTCCCCGTTCTACAGCCGAAAGACTTAGCGTTAGT	191	55	11	90	43	48	49	5	33	67	110	26	106	148	6	289	6	20	46	7	72	24	93	63	42	91	109	114	54	77	146	43	188	30	61	32	61	114	99	94	9	14	55	65	26	93	8	52
	ACGCACACTTGACTTGCACCGTTCTACAGCCGACAA	175	44	11	94	22	46	50	12	14	61	115	28	38	145	5	226	8	19	70	8	111	20	89	43	38	51	82	93	31	55	126	26	220	37	52	21	59	121	83	98	7	26	72	47	17	76	21	50
	TATAATTACTTTTCCACCGTTCTACAGCCGAGAAAT	171	50	11	72	21	53	45	9	26	51	91	20	67	182	5	261	10	13	42	10	90	10	60	79	31	57	117	108	47	52	177	17	231	16	52	22	49	138	82	116	5	21	60	40	8	94	9	37
	TTCGGACCTTTAAGAATATTCGCGAACTGGCGTTGG	194	67	9	86	14	45	45	8	12	66	91	26	61	156	0	297	14	20	66	5	76	13	102	58	40	62	91	90	35	53	153	48	168	30	51	16	58	126	92	89	6	26	75	44	16	85	21	36
	TTGAATGATGGCATTTACCAAGAATTTGTCGAACTG	181	35	19	66	23	51	46	12	9	94	113	19	55	220	8	283	16	15	66	8	94	22	103	22	36	57	135	100	19	48	99	41	232	32	63	13	63	158	84	102	7	21	48	66	21	41	16	41
	TAACAACATTTAGAACACCTTAAGGATGTCGACGAA	188	61	16	78	19	41	45	10	21	82	100	16	61	141	5	217	6	9	46	11	54	19	102	49	34	50	94	103	32	33	124	32	173	18	53	9	45	117	85	127	7	24	61	42	24	92	8	49
	AGCGGTCGACGAACATCGATGATTTAGAACCTCTAC	179	45	13	79	14	36	35	6	9	73	136	31	54	118	6	201	4	19	63	16	79	18	94	37	34	62	77	94	35	36	133	30	171	33	43	24	41	114	86	109	7	25	56	48	15	87	11	42
	AACCTAATTGAGTCAGTGACATAGGGGAGATACGTT	185	66	14	74	31	35	28	10	13	86	116	28	89	170	5	261	17	15	77	6	94	16	81	45	48	58	94	102	50	44	117	46	177	21	52	19	53	125	75	105	8	31	52	41	22	48	15	52
	ACCGCAAGAGGCCTCGGTGGCCGCGGGAGCCACGTC	219	62	17	84	36	53	38	8	18	91	92	19	111	164	4	328	8	18	67	8	69	18	109	72	47	58	107	98	41	46	161	46	174	36	58	25	61	117	95	106	7	26	56	41	30	64	11	58
	CTTGGCTAGAAGTCGATGCTTTACGGTCCTCTGAGA	171	51	9	74	22	40	23	4	9	86	101	22	58	174	14	305	12	15	71	10	68	13	91	47	29	82	103	104	39	48	152	45	174	39	62	22	53	158	110	102	4	22	69	53	23	70	15	51
	TAGAACGTATAGGCTGCACATAACGTCGACGAAGTA	213	57	20	94	33	43	47	13	19	98	102	16	68	178	5	234	11	14	62	11	80	21	94	41	30	56	95	124	38	49	127	40	187	35	53	24	66	141	82	92	12	28	74	54	29	64	11	45
	AAATCGCATATCATAAACACGCGGTGGAGCTACGAC	171	68	13	73	30	45	37	12	13	58	88	25	77	161	7	268	7	20	54	8	77	16	76	36	43	52	108	110	42	49	139	43	185	31	68	16	57	139	86	99	8	30	54	58	21	43	17	39
	AACCCGCAGGAATTGACGGGGGAGCTACGTCCGTTG	172	62	13	94	24	40	55	9	13	77	102	27	56	137	8	233	10	25	53	7	69	19	111	29	34	63	95	96	45	29	151	46	161	34	61	23	50	109	79	93	5	23	42	52	19	53	11	38
	AACAGGAACCTATAGTTGGTCGCTTAATGACTACTC	222	66	21	97	17	33	28	0	13	71	115	20	62	154	3	311	13	18	64	11	89	19	128	41	35	61	112	122	43	51	145	63	226	26	46	15	57	99	113	106	9	26	50	50	36	46	4	34
	CCACTGTAGTTCTACCGTAATAGTACAGCGTTATCC	207	66	19	88	31	34	34	8	18	83	113	22	66	171	4	252	7	20	72	10	78	23	102	60	37	64	104	148	67	45	168	43	201	40	52	23	58	127	80	87	6	35	45	54	26	85	8	35
	ACTAACACTCTATGGCTGAGTGAGCAATGCCTACTC	206	64	27	88	45	55	32	13	28	86	123	15	75	128	7	243	5	9	63	19	81	17	92	48	61	50	91	79	40	41	122	39	133	33	59	13	79	104	86	98	3	27	34	51	27	43	7	80
	CCGACTCCTATTTTCACGGAGTTCCGTTACAATCGC	170	68	12	68	31	51	35	9	15	101	118	17	74	176	4	238	10	13	60	13	92	13	85	41	36	51	99	68	36	28	145	42	177	43	56	11	55	118	83	84	0	17	60	59	17	61	4	42
	CCCAGCTGCTATTTTCACGCAGTCTCGTAACGAATG	219	65	8	94	22	57	42	6	18	87	117	31	91	156	4	274	9	22	72	4	93	16	94	60	31	45	113	102	40	36	147	28	184	36	59	18	59	126	66	81	10	23	41	45	13	63	10	42
	TTTACTTCGGGTGACTACTGGTCCCACACCGTTCCG	162	48	21	79	28	46	55	17	23	91	91	29	74	132	3	195	20	18	59	16	72	34	98	38	32	43	95	100	37	42	131	41	147	35	71	29	52	120	86	89	22	28	67	43	32	92	14	30
	ACGCCTCATCTGGCAGTCGCCATATACGTGCCCTTT	171	42	14	77	32	50	51	7	19	73	84	30	90	170	9	260	9	16	53	14	99	17	108	64	61	65	122	119	31	66	172	54	167	45	61	20	66	137	98	93	13	25	38	48	28	53	20	60
	ACGACAAGTCGCTTGATGCGAGGTCTGAGCTACGAC	238	72	16	113	30	51	60	6	14	95	118	25	75	150	14	255	7	16	73	13	83	20	89	58	52	40	108	103	31	31	135	46	191	30	51	20	38	121	89	104	11	26	48	38	15	53	17	67
	TAGAACCGCATCACCACCCTTTTGGTCGACGAAGTC	216	59	13	85	31	38	38	6	19	96	124	25	78	144	0	224	10	22	65	6	70	17	84	69	59	45	88	86	41	44	140	36	176	34	56	23	59	125	97	84	4	24	48	48	36	90	7	56
	TAGAACTATTATGCCTCAAATGAGTCGACGAAGTAC	176	70	12	80	31	33	56	14	19	113	116	33	65	164	4	245	11	21	74	10	103	22	102	45	38	81	107	103	32	51	129	43	190	23	47	18	61	133	56	90	4	24	61	39	18	71	17	48
	ATGCAACGCGACCATTACGGCCCCGGCAACGACGGC	231	42	5	40	21	62	53	5	11	63	127	24	54	133	0	232	5	12	28	6	77	7	61	57	19	27	114	56	17	42	73	24	172	50	46	14	76	115	92	77	0	13	62	46	9	116	4	78
	TCTTTCCGTTCTACAGTCGAAGTAACGTCTCAATTG	188	70	13	79	27	44	33	12	13	62	96	32	73	167	7	250	10	17	55	8	80	24	84	68	42	69	98	115	46	52	169	44	209	23	59	25	57	144	78	116	7	28	62	45	28	79	17	43
	TCGCGATTAAATATCGTTATAAGACGAACCTACGTT	187	59	13	76	26	40	43	5	11	74	129	26	81	170	4	250	9	8	55	10	91	8	94	40	23	51	105	80	29	38	146	39	184	30	51	15	54	146	75	68	0	20	43	35	14	58	12	39
	CAATGCCGTCTCGTACATCAGCCATACTGTATTGTC	237	51	10	70	24	53	58	4	24	85	107	23	90	176	5	226	14	17	70	12	76	13	86	82	26	50	92	82	35	34	137	47	177	39	51	26	48	128	93	71	5	20	61	40	16	86	13	34
	ATTTAGAATCCCTGCCGACAGGTGATCGACGAAAAT	232	64	15	88	29	52	36	7	21	90	112	23	80	150	4	273	5	11	61	15	76	17	61	63	32	77	115	118	44	70	156	45	222	29	49	21	65	128	71	93	11	21	52	44	28	67	15	55
	TACCAACCATGAAACCGGCCAGTAAGATGACTACTC	185	56	13	93	21	43	41	10	10	73	101	28	55	192	6	272	7	17	77	12	84	18	99	38	34	66	111	116	51	60	164	48	180	31	51	17	66	142	83	94	10	20	41	51	36	60	24	41
	CGCTGACTAGCAAGCCTTTTGACTAGCAGCCCAATT	139	34	12	73	26	39	15	3	28	39	38	9	51	31	4	261	3	27	46	8	14	4	69	60	32	98	132	101	15	57	130	27	232	19	28	23	94	115	71	73	11	43	127	18	10	118	5	59
	GCAAAAGTCCGCGAGTCGAGAAACCATACTTGCAAT	160	64	21	96	36	59	69	17	12	102	101	51	54	131	6	178	20	27	71	5	88	31	91	37	44	60	89	79	31	38	116	46	146	34	64	22	51	121	91	57	12	33	50	52	28	71	27	47
	TAGAACCCACCGAGGATGTATGTGGGTCGACGAAGG	133	57	17	73	31	45	31	14	16	67	98	20	78	173	5	226	6	20	60	8	68	11	92	78	41	68	109	120	62	54	138	31	197	26	44	21	60	110	73	91	4	17	53	39	23	62	4	44
	TAGAACCCAGTTCAATAACGCCCGGTCGACGAAGTT	189	74	13	88	14	45	52	6	14	55	105	27	72	152	10	235	13	9	72	6	67	10	105	55	37	47	87	93	58	44	101	41	170	44	40	21	48	84	86	84	0	25	52	38	22	81	16	47
	TAGAACTAGATTCACTTTGAATCCGGTCGACGAAGC	221	63	12	100	35	50	62	7	27	88	121	37	76	147	8	236	8	14	81	10	84	12	104	45	37	54	88	85	48	37	121	29	179	30	62	26	62	112	57	85	4	18	55	47	23	80	10	46
	TAGAACTGTCGTTAATCGCCGACAGTCGACGAAGCC	209	72	12	84	37	43	33	8	13	89	137	28	62	135	8	218	7	14	53	5	84	15	77	61	36	45	83	100	43	32	97	35	174	31	43	12	58	115	86	69	5	25	51	63	22	60	19	38
	TAGAACCACAAGTGTTTGGATGAGGTCGACGAAGTC	208	69	21	100	35	53	42	14	20	87	131	30	83	149	0	222	11	11	41	7	45	11	85	57	27	46	86	82	40	54	106	44	171	35	48	15	55	138	93	79	6	16	66	44	19	73	12	48
	CACGGGACTCGCTATTATGGAACTGACGTGAACAGT	200	56	9	69	30	44	32	5	16	89	136	35	79	144	0	215	6	13	50	13	83	16	82	48	39	42	71	93	45	50	116	32	164	35	51	19	58	142	75	86	4	21	43	40	12	90	0	48
	TAGAACCAAAACTTATCAAGCTTAGGTCGACGAAGC	172	57	6	84	25	46	31	4	18	68	83	31	57	167	0	214	8	13	65	10	77	16	84	40	39	56	117	101	37	45	129	35	190	47	54	20	36	87	58	104	6	34	56	35	14	72	14	38
	TATCCGGTTTGCAAGTGCATGTGGTAAATTTCTACC	220	64	14	82	36	47	46	15	16	79	97	17	85	179	0	326	10	12	64	3	71	13	85	62	30	65	105	110	48	42	148	35	184	37	63	13	50	134	75	93	7	23	37	55	32	66	19	40
	TAGGCTAAATTCTTTGAGATGTCTTAAATCGTTACC	168	53	11	75	25	46	22	3	19	67	114	25	69	171	4	277	10	21	52	8	99	14	83	45	41	67	110	85	39	30	150	34	184	26	40	17	58	152	67	85	10	19	63	51	15	57	14	31
	TAGAACCATCCTAGCTACCTAGGCGGTCGACGAAGG	231	79	17	102	34	48	53	16	32	87	117	25	77	180	7	261	12	23	70	11	78	21	93	77	43	62	108	112	44	45	154	45	179	39	69	27	38	134	67	105	7	22	49	33	21	67	19	44
	ATCTAATCTGTCGGCAGTTTCTCTGACCTCACATTA	106	26	7	57	36	29	8	0	22	39	18	10	37	24	6	213	5	19	44	0	5	0	68	68	30	92	115	124	21	64	146	30	205	32	35	24	85	101	53	46	15	40	143	30	4	141	4	42
	AAGTCGTTTAGAACGATATCAAGTAGCTAAGGCTAG	127	19	41	73	81	29	18	14	63	55	15	29	21	87	12	140	40	25	96	109	44	24	35	206	52	50	94	68	14	153	93	5	107	6	17	26	67	48	26	166	12	97	30	81	19	93	14	128
	GCCTATTAACTGTTTAACTCTTTCTTTGTCGTATCC	54	42	11	38	34	38	13	3	25	26	45	11	120	31	6	272	18	19	99	26	52	28	42	112	51	71	78	119	70	30	168	40	166	23	15	53	22	84	119	199	15	38	103	42	29	65	26	34
	TCAGGATTTGCACGTCGTGAGCCTCATGCTCGCTCT	154	28	7	90	28	33	8	0	33	48	13	9	41	35	8	243	6	24	38	7	3	3	71	47	26	97	119	108	19	79	141	35	221	41	35	17	84	89	45	62	9	31	108	37	7	154	0	57
	CCTCAAGGCAGGACGCGTTGCTTTACGGCACCCTTG	156	40	16	83	30	41	31	14	8	77	90	17	71	132	10	292	14	20	82	9	97	23	103	33	48	56	109	112	50	46	150	46	181	25	79	16	50	168	94	97	8	30	58	71	21	52	22	44
	CAAGTAGACCTTTTCGAATATTCAAAAGAATGTGGA	187	59	19	66	33	52	46	5	20	69	111	20	92	171	3	270	10	21	57	16	59	21	87	76	42	53	103	100	41	39	165	34	173	30	72	23	36	123	83	92	4	11	57	37	14	85	11	47
	GCAGCTCACCCTCTCATGCAGTTTCTCTGCTAGGCG	115	26	8	58	31	38	8	0	24	34	29	8	30	20	5	239	0	16	48	5	10	4	63	47	25	89	121	105	23	80	133	22	210	22	41	20	80	87	54	42	16	35	140	26	9	109	3	62
	TAGAACTTGCTCATCAATGCCACAGTCGACGAAGCC	187	75	19	92	31	53	49	12	20	101	119	26	60	144	4	213	4	13	85	18	66	13	74	49	31	53	89	97	38	48	149	36	215	33	44	37	62	108	73	103	6	13	68	48	27	69	20	44
	AAGTCAGATTTCATATCGAAATGACGGAGCTACGTA	184	67	5	72	33	44	32	7	23	82	124	17	76	152	4	264	7	17	60	8	71	18	98	46	42	69	118	91	39	46	145	49	169	33	65	22	50	137	65	75	7	27	48	57	23	57	14	48
	TAGAACCGCACGACAACATATCTCGGTCGACGAAGA	213	84	19	104	40	60	42	8	20	90	95	49	69	131	9	247	14	18	59	11	63	21	79	67	49	66	96	96	39	57	135	34	169	27	50	28	48	103	75	93	13	25	62	42	17	69	13	41
	AAACTTAAATAATTGAGTGGAGCTACGACGTATGGT	157	54	6	69	14	28	30	4	28	79	93	17	56	162	0	246	9	13	60	11	56	23	92	50	30	53	106	90	42	41	157	31	199	24	49	22	35	115	92	97	7	18	52	34	15	74	13	45
	TCATCTTATACATGAATGTTGTAGTTCTAACAGATA	168	57	4	59	23	51	44	5	15	47	91	33	53	132	0	237	8	8	48	8	74	10	76	58	27	41	88	75	16	40	134	37	191	27	49	16	52	159	81	96	0	24	64	39	11	97	5	49
	TAGAACCAAAAAAACTAACGTAAGGTCGACGAAGTC	210	55	18	88	31	51	51	8	20	77	115	35	82	165	0	205	6	19	56	8	64	13	77	40	35	71	98	107	32	28	132	26	163	29	57	16	59	129	78	82	3	21	56	45	28	80	9	48
	TAGAACAAGTTAGCAGACTTGTCGACGAAGGGTTGT	176	48	11	81	23	32	36	6	21	83	100	13	89	159	4	256	15	16	64	15	78	16	95	77	38	74	116	104	43	55	154	40	146	34	61	30	38	131	76	101	9	26	47	36	19	71	11	47
	AATTTCCCGACACGGAAAAGAGCTACGACGTATGGT	216	65	15	80	27	31	37	4	17	93	104	31	69	131	7	268	7	12	56	10	60	22	70	53	44	45	98	102	27	44	138	35	226	42	44	20	72	190	100	106	9	27	65	51	35	73	12	67
	TAGAATCCTCTCAACGCTGATAGGATCGACGAAGTA	171	58	14	88	22	37	53	9	19	90	97	23	66	144	4	210	6	16	68	9	78	16	82	42	31	58	79	98	39	32	133	33	184	36	39	28	71	114	72	69	0	29	50	47	22	68	13	39
	CCTGGTACACAGTTTCTCTGCTGTACAGTATGCTTA	183	61	6	100	32	33	18	0	31	57	41	6	77	43	0	289	7	12	45	8	13	8	74	84	46	92	124	138	28	62	177	35	220	20	38	26	79	152	79	85	10	25	83	33	8	116	4	43
	TAGAATCTGCCGCACATACCGGCTCATCGACGAAGA	202	81	16	101	39	64	66	10	21	102	110	30	65	158	9	228	12	22	60	13	63	13	77	52	43	50	102	99	38	48	134	46	180	43	56	20	64	138	101	85	7	18	72	49	29	71	20	46
	CCATTTTGCACGTCGTGAGCCTGCCGTTACACCCTT	77	19	13	62	31	26	5	4	24	26	20	0	30	23	6	221	3	24	33	3	8	0	61	41	25	93	116	99	20	68	121	33	230	32	21	16	98	93	53	49	14	32	171	27	3	176	0	63
	GATCGACGAAACTGCAATAGTATTTAGAATCGACGC	227	64	9	72	30	32	38	12	30	49	115	11	84	142	5	238	13	15	55	13	62	17	79	82	38	60	104	95	38	50	137	29	134	18	42	14	31	89	70	80	6	23	46	32	20	92	16	40
	TAGAACCAAACACCAAACATTTCGGTCGACGAAGCC	233	67	18	80	26	50	29	9	27	90	109	20	101	147	3	230	9	13	50	14	65	13	85	74	35	38	89	87	43	26	125	33	188	31	65	19	61	76	72	96	4	17	53	23	26	88	9	53
	GCAAGAGTCCTCGCTGGACGCATGTCGACTACTTGA	185	61	11	92	29	46	46	15	17	87	130	23	87	147	4	260	9	16	80	9	91	22	95	41	35	61	118	119	34	41	123	51	186	41	68	16	54	137	85	95	6	24	46	59	21	47	13	37
	ACAGCACACCGACTTCATGTCCGCTCGAGATACGAC	210	55	15	86	48	37	43	18	25	76	111	29	86	126	3	227	5	16	48	7	84	15	75	68	37	64	69	85	39	56	125	42	176	38	63	24	57	133	78	82	7	22	49	47	24	52	10	56
	ATGGGATACAACTACTTGTTGCCCGGAGCTACGCTT	162	71	9	83	23	27	29	3	13	62	87	26	89	143	0	289	10	18	41	4	80	11	92	65	28	53	96	91	48	37	130	32	190	25	59	8	46	131	64	87	8	12	41	45	23	65	14	37
	TAGAACGCGACTCAACCAGAGGAGCGTCGACGAAGC	248	90	13	88	37	50	37	10	14	93	114	26	82	164	6	266	8	14	59	9	65	19	103	35	29	65	120	106	41	29	120	59	176	29	62	23	52	98	61	77	5	35	43	54	20	43	17	45
	CTGATGTGTCATTGACCTACGTGCTTACCAGACTAT	143	60	24	62	40	46	51	18	23	75	85	56	79	128	18	171	17	26	60	14	71	23	67	69	42	44	68	73	50	49	102	63	145	35	84	20	50	118	58	73	26	25	45	44	30	72	39	37
	CGCTATGGAGTTTCTCTCTCAGGCTGAGTGTACACC	184	54	13	91	35	43	19	0	21	72	51	11	61	25	0	314	4	29	48	3	13	0	87	79	46	73	129	115	31	80	144	44	204	23	47	28	76	116	68	54	12	37	90	28	7	111	3	53
	CTTCGGGTGACTACTGGTCCCCCATCTCCTCAACGG	189	61	10	77	37	50	31	7	30	80	98	29	99	163	10	278	16	26	67	7	68	29	94	73	45	68	96	126	56	61	140	37	207	34	48	17	50	120	82	96	6	29	48	51	20	97	20	58
	CTTCGGGAGACTACTGGCCTATCCACATAAGCCGCT	174	51	14	85	25	45	42	3	19	68	98	17	78	173	6	234	8	12	71	15	84	10	99	60	38	59	86	102	43	53	147	37	217	30	64	18	53	135	72	94	9	25	53	30	30	69	14	38
	TCTGAACAGCAGGTCTTCTGACTGTCAGCTCGAATC	185	56	12	92	32	48	28	8	28	57	47	8	82	37	3	246	5	24	54	7	9	4	70	64	42	71	109	104	36	43	157	32	194	30	33	32	66	131	64	86	12	34	89	29	7	120	3	58
	AACCGATTTCGTTCGGAGAGCTACGACGTTGGTGAA	175	48	13	94	26	31	40	6	14	76	77	11	53	157	0	237	11	20	67	19	85	20	83	32	31	43	86	72	38	41	137	35	182	21	38	18	46	112	66	92	7	32	38	57	18	59	9	52
	ATTGTACCCCGTTCTACAGTCGACATAATGACGTCA	145	42	15	65	25	47	47	5	18	49	86	29	56	151	6	226	8	15	51	6	86	17	66	51	25	54	84	122	33	47	145	42	195	29	59	12	49	118	98	88	10	16	84	48	13	85	9	38
	ACATTAATGGCCATCGCGTGCCAAGAGCTACGGGAT	159	60	10	70	25	41	35	6	15	73	83	21	58	143	5	217	14	25	52	9	86	19	93	53	33	51	95	97	47	44	153	37	225	25	51	27	57	123	86	80	7	29	55	35	34	58	9	34
	ACGCCGAGACAGATACTGTCGATTTATACCTAATGT	158	56	12	84	40	45	44	12	15	63	81	34	63	129	5	185	11	11	55	12	52	25	77	51	45	50	80	84	36	38	126	34	154	39	47	20	42	100	82	64	10	18	47	30	21	76	23	46
	TAGAACAGCAATGAAGACTTTGTGTGTCGACGAAGA	210	62	18	59	30	49	61	13	17	93	88	22	92	143	9	217	11	11	54	10	80	15	96	78	48	49	103	80	35	53	123	37	165	39	63	20	62	117	69	93	8	27	54	37	19	82	17	36
	ACTTCAGGCGACTACTGGCCCATATCTTAGGTAACT	209	51	5	66	32	39	32	10	24	55	120	30	84	164	4	220	10	22	60	9	90	11	90	49	40	52	102	100	40	41	136	47	182	26	57	16	46	121	90	99	8	28	52	48	30	75	16	55
	GAAACTGACCAGCAGGTCTTCTGACTGGGAGTGGAG	244	70	21	100	43	52	22	6	46	76	56	13	87	52	6	325	4	18	70	5	23	10	88	89	54	89	106	121	49	67	144	38	242	46	30	29	71	125	80	69	6	19	65	29	12	106	6	46
	ATACCTAAAAGTTCTAGAACGAGGTGGAGATACGTT	182	68	11	81	37	36	18	8	16	74	92	15	47	146	5	261	6	23	54	8	68	13	106	38	44	63	90	85	44	37	141	38	174	21	50	12	49	125	78	92	5	28	52	44	24	54	15	35
	GACACTTTAGCACGTTGCCCGTGTCATTGACTACTT	170	56	18	79	35	44	30	8	11	85	122	17	65	174	5	277	7	15	73	7	115	16	99	40	43	44	111	94	38	27	133	44	192	23	65	16	49	144	94	96	10	14	51	61	23	51	13	56
	AGTCCCAGGTAGGGACGTCGGGATATACGGCCCCAA	185	61	13	66	21	40	31	16	26	84	90	17	89	169	15	280	17	22	62	22	65	18	81	59	43	96	116	86	44	60	170	42	208	40	58	25	45	117	71	77	5	35	36	55	31	54	24	31
	GTAGCCAGTCGCTATGTTTGTTTCGTTGGGTAGCAC	120	22	48	71	80	28	9	16	37	53	19	25	27	78	13	146	38	25	103	120	36	13	32	210	64	37	104	99	31	142	95	11	107	35	30	28	59	77	32	156	12	91	41	103	21	71	9	130
	TTCAGAAACAAAGCTACATACTGGCTCCGTATGTCC	180	59	9	87	29	58	55	11	11	80	108	25	77	176	0	251	8	12	57	3	111	16	91	41	28	40	110	105	36	31	147	46	166	29	50	26	68	129	67	91	6	24	67	43	21	64	18	55
	TAGAACAGAAGAATCACTCGCCATTGTCGACGAAGC	168	48	15	69	29	34	35	16	20	66	103	26	67	144	5	200	18	13	53	19	71	14	90	40	32	55	101	94	28	43	134	39	151	17	54	16	53	106	79	71	10	21	55	41	28	75	12	56
	TCACTATCTGCACGTCGTGGCCTATAGCCAACTAGC	80	23	10	49	22	18	8	0	25	48	25	9	35	22	4	190	6	20	36	0	17	4	63	54	24	99	105	96	24	60	102	28	216	31	33	11	68	113	66	67	15	43	106	31	6	132	0	46
	GCGTCTCGCTCGCGCATCAGCACGACCACGTACAAT	143	68	30	129	11	19	47	9	16	86	77	20	141	157	7	233	5	38	99	11	81	26	162	86	32	88	63	154	66	76	156	30	282	49	19	9	66	60	96	73	13	46	15	44	34	52	11	41
	AGCCTTGACTTAGAACCTGCTGGTCGACGAGCAATG	192	64	9	107	29	52	44	15	10	79	110	33	69	133	11	198	12	24	73	11	62	21	96	53	37	45	68	85	35	47	125	36	150	47	47	22	59	111	58	80	3	22	61	51	34	74	13	35
	AACAACCGACCTAGGTTTATTGCCGGTGACTACTTG	198	69	8	65	27	43	35	9	25	64	89	26	77	192	5	232	14	11	41	10	63	15	86	80	40	56	94	92	52	49	138	25	167	22	66	14	48	108	71	97	8	19	48	39	20	91	21	45
	CCATCGTCTACGTCATTCAACCGCCAAACCTTTGCT	111	92	36	27	47	74	7	7	76	28	49	3	263	8	23	179	36	30	149	41	32	27	24	49	133	117	115	195	162	18	61	60	209	13	4	112	20	11	88	154	53	84	32	34	87	10	46	10
	TAGAACTGGTAACATTTAGAACCGGTCGACGAAGTC	175	56	17	85	20	52	42	6	19	79	103	17	57	122	3	223	9	9	46	11	69	8	88	63	30	45	107	97	26	30	146	32	158	22	55	22	51	115	84	80	10	23	72	41	27	58	14	49
	TATCGACGCAGGACAAGTCCCGGCAGAATCTTGCTC	179	55	11	68	30	36	42	14	22	61	81	32	53	112	3	162	9	15	52	10	53	13	86	57	28	39	70	84	22	39	102	23	140	40	44	30	63	77	62	62	6	28	71	42	15	78	17	41
	CAGTTTCTCTGACAGCAGGCCAATCTGACTGCAATT	136	17	6	55	36	38	9	0	36	27	35	5	34	25	0	250	4	22	51	0	12	3	55	55	35	109	98	104	17	70	161	32	219	43	31	16	75	120	59	62	7	29	110	23	6	126	0	47
	AATACACTAGCCCAAGCGGGTCGTACGAGATACGCC	198	73	15	82	42	47	32	13	19	80	117	24	73	144	6	241	7	14	55	11	83	27	75	61	44	42	102	74	37	36	126	23	156	29	59	15	57	136	79	77	5	27	51	38	19	44	5	38
	TAGAACTCAGCTACAATCCACTGGGTCGACGAAGTC	185	62	12	105	30	51	44	10	17	86	124	31	55	147	7	217	8	17	56	10	64	16	74	32	33	43	88	67	26	39	107	27	144	35	45	18	49	117	61	82	10	22	56	49	29	63	13	46
	TGGTTCGGGTGACTACTGGCCCACCGTTACACCACC	145	54	11	71	31	50	46	10	14	61	93	35	67	125	5	203	5	20	60	10	81	22	67	39	38	45	94	83	27	47	113	32	148	35	47	15	46	147	74	75	9	23	57	48	22	70	12	64
	TCCTACTCGACAGGCCTTCTGCTCTTAGAGAAACTC	140	32	7	66	23	38	9	0	46	52	34	10	44	32	3	233	0	23	33	8	13	5	58	64	28	80	118	94	32	69	115	27	214	23	36	12	77	102	49	82	9	35	102	25	6	159	5	66
	TAGAACCTGCATACGGACCATGCCGGTCGACGAAGG	162	52	17	88	20	44	43	4	30	77	100	19	80	149	7	208	6	16	65	9	67	12	67	80	45	63	84	105	33	49	111	38	161	35	50	27	46	128	76	68	9	22	38	39	23	92	18	32
	TAGAACTGTAAGGCGCAACTGCCAGTCGACGAAGTC	186	67	24	90	41	54	56	19	31	103	111	30	54	91	8	171	8	22	55	14	68	27	81	51	44	41	86	92	41	39	106	50	119	29	55	19	59	101	99	81	8	27	70	39	33	59	35	36
	CGCGCTTACGTAGTCGTTTTAATGTGTCCGTAGCTC	193	64	11	84	34	44	33	9	21	55	95	19	67	146	3	179	6	15	47	4	74	13	82	57	40	44	81	92	35	41	120	41	178	42	48	7	47	113	70	78	11	16	70	35	5	80	7	41
	TAGAATCGTGCAAAATACAGCTGGATCGACGAAGAC	205	48	15	102	29	67	44	11	19	96	101	21	62	187	0	252	6	19	51	14	76	10	83	50	29	45	92	104	28	25	112	39	189	25	59	16	55	124	74	92	3	23	52	38	23	69	15	34
	TAGAACTCCGCGCCACCACGCTGGGTCGACGAAGCT	203	70	23	81	46	56	32	10	12	90	133	27	77	140	4	241	8	20	87	5	77	18	95	54	28	49	82	82	27	43	93	30	164	28	63	27	67	113	63	66	7	21	51	46	18	49	17	57
	TAGAACCTAAACTGCGTAGTTAGTGGTCGACGAAGA	159	54	15	83	12	28	38	0	10	83	94	21	59	161	5	212	8	19	59	13	80	22	81	39	25	39	79	100	31	44	144	30	174	36	40	17	59	101	90	75	4	20	43	33	12	78	14	32
	CGTTCTCATGCAGTTTCTCTGCTAGGATTTACTCGA	137	37	4	62	24	28	10	0	21	42	22	8	48	25	3	269	5	15	33	3	8	6	70	49	39	112	128	102	19	78	149	29	198	34	31	19	53	87	42	47	10	34	130	16	6	114	5	57
	GGACGCGTTGGTCAGTGCCGCAACTACTTTCCATAT	28	40	45	37	50	36	25	10	21	38	42	31	61	20	32	152	52	45	132	37	41	56	21	49	68	84	48	65	100	22	63	36	93	24	13	73	24	45	88	102	64	82	48	34	76	46	95	9
	TAGAACTGCCCTGCACTCTAGGTTGTCGACGAAGCC	159	40	9	84	33	43	44	14	14	77	92	25	46	119	3	225	7	22	73	11	77	12	81	43	38	53	84	94	35	21	121	28	160	51	37	27	53	108	57	81	6	17	52	42	22	92	9	42
	GACGGGACCTGCACATGATTGTGCTTGACTACTCTC	165	40	3	82	27	54	38	3	7	73	116	18	45	128	0	203	6	15	58	7	82	21	89	23	28	39	93	63	23	29	130	32	144	34	45	13	56	123	79	67	7	31	53	49	16	42	7	42
	GTTTATCGTGTCTTGGTACTGTCAATACATACAATG	27	91	183	140	65	40	162	288	32	198	46	370	40	53	758	116	471	547	639	112	60	619	124	47	151	137	103	78	235	86	16	566	74	241	109	102	34	116	300	50	542	289	65	127	470	140	501	15
	AACGGGACATTTTTAGCAAAATCCGGGAGCTACGTC	186	51	9	70	20	27	31	6	24	74	101	19	79	153	4	260	11	11	40	8	49	20	72	42	48	59	98	89	33	25	156	37	169	24	50	13	52	133	51	94	5	22	53	42	20	67	12	42
	AATCTGCGGTTACCGCGGAGGAGCTACGTCCGATTG	186	52	28	71	19	43	43	12	14	66	85	32	60	145	4	241	15	18	60	10	81	28	94	29	34	61	101	91	46	32	161	33	173	21	52	15	50	108	67	73	3	25	32	54	19	43	3	38
	AAGTCGTATTTGCGTGCTTTATCTAAGGCCAAGGCC	110	18	96	65	123	24	6	11	81	52	21	16	14	72	14	144	28	25	107	204	48	20	14	204	66	45	109	82	18	171	77	16	78	18	24	21	68	57	23	133	13	96	42	107	21	73	10	168
	AGAGCTATCGCCTATATGGCAGCTGGAGATACGCTC	218	64	7	86	26	59	40	13	28	89	108	25	101	163	6	256	11	19	55	9	80	18	72	66	34	45	93	83	39	50	139	40	160	23	55	17	45	120	88	89	12	30	48	49	18	57	6	36
	CTTCGGGTGACTACTGGCTCCCAAGCGTCACAACTT	173	47	9	60	29	32	37	9	22	66	76	31	100	176	12	245	6	10	60	8	58	17	59	60	37	53	96	103	40	51	133	39	163	32	72	19	51	135	81	108	6	31	56	37	39	90	13	44
	AAGCCAGTGCTTCAAGAGAGGCGGTAGAGATACTTC	175	64	8	76	13	44	37	5	28	85	97	23	87	123	6	239	11	14	51	4	94	14	88	76	34	56	96	75	41	50	132	31	194	22	44	10	55	139	72	101	5	21	44	41	14	59	13	36
	ACGATGCAACCCTCGCTGGGTGTCCGAGATACGTTC	189	55	6	69	26	40	40	9	14	83	95	25	83	138	4	234	4	15	60	4	83	7	84	56	40	68	124	77	37	42	134	28	137	24	62	13	46	107	75	86	7	24	46	26	18	42	7	33
	AGATCCATAGACCTAGCGGTCGGATTGAGATACGTT	152	58	16	67	34	38	39	5	10	68	94	18	67	147	3	222	7	16	52	13	77	9	96	36	45	72	110	96	37	29	139	35	174	38	60	19	37	141	82	82	6	25	60	48	39	45	16	47
	TGCGATCATATCATCGCGAGTGCGGTAGAACAGATA	190	57	8	51	23	56	38	6	13	69	90	24	72	157	0	203	7	8	48	8	75	20	99	47	29	31	88	81	19	41	122	32	207	48	52	15	60	143	65	82	7	11	46	53	6	69	8	46
	CGCATTTAGAACTACATTTGTGGTCGACGAAGCGGT	191	64	21	121	33	47	39	5	19	79	95	24	76	152	7	249	8	21	70	11	75	16	79	47	22	56	94	101	29	40	146	34	183	31	65	18	43	97	70	68	5	21	36	35	28	60	6	38
	TAGAACCTCCACATTACTTTTGGATGTCGACGAAGG	184	59	13	76	28	33	41	8	24	72	112	27	64	161	4	253	6	16	46	10	61	19	89	55	40	55	90	97	36	56	135	33	193	39	50	25	48	111	69	98	7	27	73	31	15	84	7	47
	TGACGAAACTCTAGGTTGAGACGCCAACTCTACGTG	172	51	14	76	21	34	44	5	9	81	113	18	60	124	0	272	15	11	56	11	75	19	91	30	37	76	92	92	34	46	122	32	186	35	59	13	61	106	91	85	7	19	51	56	23	47	16	40
	GGTCGACGAAATCAAGTAAGATATTTAGAACTGATC	155	34	12	78	24	42	32	10	13	45	85	22	86	162	6	194	6	11	43	11	67	16	55	69	27	36	92	82	39	34	129	35	176	29	53	11	40	93	54	88	10	12	61	39	14	83	9	42
	TTGCTTTTTTGCGAGTCAGGAGATACGGTCCACCAT	162	63	17	84	36	40	39	11	8	90	105	24	71	166	5	297	16	14	51	6	90	12	89	40	48	50	109	100	34	39	120	42	202	30	56	9	58	153	81	75	0	24	49	41	20	46	16	39
	TCTTACTCCTTATTGGCCTAGCTATTCGAACATGCC	151	59	12	67	37	46	49	10	21	60	113	14	66	131	4	190	9	14	43	12	84	10	89	56	49	46	76	72	32	28	121	18	149	39	71	22	53	123	84	77	11	17	54	54	19	72	6	44
	GTCGACGAGGCGCATCACGCACTTAGAACTCTGGTC	180	43	10	70	34	43	56	9	9	70	108	30	74	111	3	170	9	9	39	7	72	7	72	49	43	38	71	93	25	30	92	32	149	39	51	20	43	99	65	67	4	21	50	37	13	55	10	42
	TAGAACGAAAGCCATACTCGTCGACGAAGTCAGCTG	135	72	20	67	31	35	50	24	12	74	87	23	58	83	4	136	24	17	76	20	59	48	78	47	42	43	59	67	43	25	81	46	99	42	46	28	61	78	76	73	19	24	47	39	28	58	28	33
	TAGAACCGTGGAAACCCATTCACCGTCGACGAAGCC	170	55	18	71	25	35	37	17	20	84	86	23	71	159	8	190	11	16	63	6	69	14	77	52	32	50	87	85	44	44	142	38	158	33	58	17	45	114	73	68	8	27	48	31	35	68	24	47
	ACATGCACCCACGCACCGTGGCTTACGCTGTGCAAT	155	40	10	69	20	34	39	14	7	68	76	19	32	107	6	181	18	14	57	8	61	21	88	27	31	32	67	57	19	33	109	40	126	38	56	12	47	101	59	51	0	24	43	39	13	48	11	39
	ATGACTGCGTAACAAACTACGCGTCGGAGCTACGAC	215	56	15	93	31	56	42	7	10	74	82	14	60	194	7	254	8	11	51	7	83	16	80	39	32	45	96	81	27	29	116	35	160	26	84	19	65	127	87	92	4	17	44	47	13	48	13	37
	GATCGACGAAACGAAATAATTAGTATTTAGAATCAA	210	53	5	83	21	36	37	8	20	72	105	16	69	141	6	201	8	10	41	0	65	12	88	73	41	52	98	98	49	54	156	31	195	33	57	16	36	106	76	100	6	21	54	29	18	57	9	39
	ACTGATTTACAGTTTCTCTGACTAAACAGCCGCTAC	156	36	15	49	19	21	14	0	23	45	35	8	53	32	3	300	0	19	41	4	15	3	70	55	32	93	147	125	30	54	141	43	196	24	22	12	67	104	60	68	11	21	101	33	7	84	4	44
	TGTATGCCGCGAATTGCCAGCAACAATTCCGAATTG	131	44	10	62	31	22	13	0	25	46	33	6	40	23	0	259	0	18	45	7	7	5	61	49	23	110	115	90	21	84	128	35	171	23	32	9	72	111	48	69	5	37	97	36	13	128	0	51
	ACCCATTTTCTCCTTATTGGAGTGGAGAGCTACGAC	215	56	14	81	24	39	31	6	14	78	103	24	76	116	5	266	9	9	48	10	63	11	76	52	42	59	96	99	45	40	148	34	171	33	57	11	55	114	76	84	7	11	59	28	20	62	9	46
	ACTCGGTTGACCAACCGACGAGATACGTCGTGCCCC	151	49	12	78	16	47	42	6	11	53	96	17	48	166	3	236	16	16	68	7	86	14	84	30	32	51	81	91	13	25	114	30	185	43	79	14	55	122	78	85	5	15	46	64	27	46	8	41
	ACGCTTTTCTGCTCGTCGCCACCTACGTGCCCCACA	123	42	14	58	26	30	49	20	14	64	94	28	44	100	21	229	15	22	61	12	82	34	72	33	47	52	66	71	31	31	112	49	150	31	62	12	56	121	57	87	9	20	63	58	28	48	15	36
	TCTTTTTGCACGTCGTGAGCTCCCCCCATTCCACCT	79	25	9	47	29	23	8	5	18	21	24	7	29	30	3	243	0	18	45	5	7	0	38	35	24	95	103	72	25	70	116	24	203	24	27	21	57	82	52	55	12	33	127	25	6	170	0	44
	CTCGGCCGAGCATAAGTAAATGCGATTTATACCGAC	176	64	7	74	29	28	30	7	20	70	99	18	76	171	0	240	10	17	41	9	51	18	90	75	37	48	115	113	49	51	137	49	190	36	63	24	38	93	71	100	4	16	53	29	25	68	15	36
	TAGAACCGCAACCCATGTTGAGCTGTCGACGAAGGC	164	36	14	66	20	28	43	5	17	59	98	28	48	141	5	171	8	7	65	8	86	19	57	50	30	55	67	94	25	36	99	39	148	35	55	18	41	102	70	83	7	31	66	54	34	74	21	35
	TAGAACTGATGTCTAAATTGACAAAGTCGACGAAGG	177	66	12	74	38	47	26	11	22	70	93	27	80	140	4	247	4	11	52	13	74	18	86	64	35	45	81	98	42	49	123	36	190	22	65	19	46	106	76	87	11	26	45	49	24	93	4	40
	TCTTCGGGCGACTACTGGCCACGCAGATTCTGCACT	222	50	17	87	24	62	41	9	14	74	108	20	66	138	5	257	13	22	57	9	72	10	81	42	50	48	98	89	37	39	132	34	178	53	61	21	48	107	85	78	3	13	38	56	33	47	22	33
	TAGAACATCTTTCACATAAGAAGGTGTCGACGAAGG	212	72	8	85	37	38	46	7	18	79	113	30	76	143	3	268	13	14	50	14	80	27	85	61	36	52	96	83	49	48	125	38	168	29	59	24	36	111	71	80	6	32	46	46	23	80	7	43
	TAGAACCGTTATTCTATACGAGTAGGTCGACGAAGC	194	67	13	92	25	38	46	9	21	87	92	23	53	169	6	221	12	15	61	11	63	23	95	58	38	55	77	87	35	36	98	31	129	24	56	23	60	86	87	68	4	19	42	44	18	53	12	32
	AACTTAAAATCGAATACGACGTGTTAATGACTACTT	162	64	15	80	25	56	21	4	15	89	91	17	66	140	8	250	15	16	73	5	78	13	73	53	43	41	92	90	32	40	132	43	192	23	51	12	57	104	67	79	9	28	46	44	15	58	17	35
	TAGCCTTAAAAGCATAAGTCTGGAACGCCACAATGT	123	43	15	79	23	31	13	0	34	44	26	5	50	30	5	298	7	17	46	5	14	0	76	51	35	77	116	100	22	74	140	31	177	19	33	15	68	125	48	53	8	32	103	26	16	126	0	43
	CGCCTGCTAAGAGTTCTTCTCCATGCCTGTAACATC	157	21	7	73	35	32	20	0	41	50	31	6	60	31	0	227	6	13	33	8	13	5	58	55	35	78	88	109	23	54	132	23	200	35	35	20	59	98	53	63	8	32	96	20	7	113	3	40
	GCATCTGGTTTTACCAAACAGCTGATGCCAATCAAC	237	68	10	108	34	32	48	15	11	96	117	37	65	142	11	269	10	8	76	10	74	26	107	37	38	60	98	105	32	40	160	29	152	31	37	15	45	103	63	91	6	31	44	41	24	54	9	31
	GAGTTAACTTCAAAAGGAATGCTACACAGAATAGTC	182	51	8	64	25	46	42	4	13	76	105	25	60	172	5	237	5	9	39	8	94	10	88	34	26	31	83	65	33	22	113	33	175	32	54	7	56	129	63	90	3	18	39	36	15	51	7	33
	TAGAACCTAGTTTCAACAACCAAGGTCGACGAAGAC	201	49	10	75	39	48	40	7	8	83	91	27	82	130	4	218	14	4	52	6	34	14	80	53	41	48	95	84	34	30	108	25	158	27	53	21	48	84	82	64	6	25	52	39	24	69	15	40
	ATCTGGACAACACCATAGGTGCCAGGGAGCCACGTC	215	42	12	77	30	36	46	4	10	86	96	20	47	135	3	236	9	16	54	13	78	21	99	37	32	44	94	80	45	38	105	38	168	31	56	10	54	123	61	93	0	24	42	37	15	47	6	40
	TGGTCGACGAACGCGTTTGATTTAGAACCACCTGGA	171	61	11	65	21	43	38	9	16	75	90	24	58	140	3	233	11	14	77	15	81	21	82	42	30	60	68	78	38	48	119	38	160	36	50	18	44	122	74	88	4	19	54	41	16	72	14	40
	TAGAACCAGACCATCTGCCTTGTCGACGAAGTCGCT	197	55	11	93	22	59	34	5	9	89	86	16	62	135	5	188	17	20	56	9	58	15	75	44	42	48	95	113	38	28	113	34	162	30	45	20	37	114	81	94	6	20	50	62	22	64	17	52
	CTACCACGCAAGCTACTTTCACGCATTGCCATTACG	150	48	22	96	48	59	46	12	20	83	104	30	57	121	4	194	22	25	57	14	79	27	89	47	43	42	73	79	40	31	78	51	124	44	48	25	71	109	81	94	4	23	56	43	8	49	18	33
	CCGCCAATGCCCTAGCTGGGTGGCGGTCACTACGTG	136	50	10	83	32	40	35	7	7	84	112	18	66	169	0	227	13	19	62	3	87	15	99	32	34	48	105	79	33	35	120	27	164	21	59	19	37	108	68	72	5	27	38	39	22	35	13	52
	TATAAAAGAGGCTTACGCGCTATGGCACCCTCATGC	170	74	9	70	20	37	43	7	18	76	101	26	74	167	4	210	12	9	51	12	73	14	82	38	33	42	96	101	33	39	127	30	195	42	64	24	45	101	77	66	6	18	28	44	17	53	21	27
	AATCAACGCCTACTGTTGGCGGATTACTGACTACTT	137	50	11	84	15	27	29	7	4	77	90	22	57	146	4	217	6	15	67	11	77	25	94	30	37	62	87	85	30	35	132	41	183	24	65	14	46	131	83	95	5	32	49	47	24	45	13	22
	AAAACGTTTAATCTAAGTGATTGTCAGAGCTACGTC	159	56	10	60	27	35	45	4	13	81	107	18	74	111	7	241	11	11	65	6	79	8	102	34	39	45	99	92	26	36	123	25	156	19	46	12	40	132	71	71	4	14	49	47	22	51	11	34
	TTCAACCCAACGGACACCGCAGTGCATTTCCGCCAC	104	13	65	60	87	34	12	7	59	77	10	33	13	73	21	174	52	25	95	120	38	23	17	191	73	39	114	74	26	118	69	10	81	24	26	30	63	35	34	113	20	106	34	81	24	73	17	143
	CCTCCTGCCATCGTTACGTTGGCTTTGTACGAACAA	164	61	9	90	15	27	30	7	12	65	88	13	97	130	3	262	10	14	84	12	63	15	103	77	34	91	60	149	81	74	121	31	310	34	37	8	73	67	73	92	7	35	14	23	18	79	10	39
	GCATTCGGTTAACATGTCGTTCGGTCAAGAAACGCT	127	47	17	86	15	40	36	6	8	91	92	31	37	139	3	197	8	25	65	9	94	23	61	24	29	39	89	83	31	39	96	29	155	25	51	25	44	91	84	83	5	24	72	34	17	82	8	46
	ACCCTAGACTGGGCGTCATTGCTTACGGCCGCTGCT	169	53	11	71	31	31	31	12	10	61	82	22	62	152	8	242	14	18	47	9	85	13	100	45	23	57	78	106	35	36	123	44	183	38	56	16	59	102	79	104	4	12	48	42	27	41	14	46
	GTCGACGCGCATTATAATATGTGGCAGAACTAGTGC	154	43	13	80	21	35	25	4	16	72	97	15	49	131	5	177	8	10	58	7	53	11	62	25	28	58	75	67	36	30	118	33	157	33	50	23	29	93	78	80	8	20	48	37	19	75	6	48
	AATGCATAGACCATATGGTATGCAAGAGCTACGAAC	204	65	11	90	30	54	45	11	16	85	100	28	72	126	4	236	12	9	56	9	61	14	87	81	47	49	100	99	42	37	133	48	152	22	49	16	50	126	76	93	8	26	58	36	22	56	15	47
	AAGGCATTCAGCCTGCAGGCGCGCCGGAGATACGTT	155	79	11	91	35	29	38	14	12	88	83	25	52	137	8	272	6	22	55	7	76	15	107	44	34	50	99	117	44	31	133	32	153	32	47	17	46	113	81	84	7	15	37	44	25	65	18	31
	TCGTCGACGAGACATCGTACCGTACTTAGAACGAAT	191	41	9	73	25	39	44	11	14	88	86	18	72	153	0	202	9	7	46	8	81	20	59	50	36	43	61	81	38	41	91	28	131	33	40	19	46	77	72	68	10	24	45	45	20	61	10	32
	GAGCAAAAACTATCTTGTGTGCCTAATGACTACTCG	124	46	8	74	30	34	35	5	15	69	80	23	70	177	7	194	5	17	60	16	77	16	70	56	48	62	111	81	43	31	118	30	180	23	64	12	41	109	88	100	4	18	53	49	31	61	22	57
	AACGCAAATGTCCTGGCGGACAGCGTGAGCTACGTA	162	51	10	71	24	44	26	8	8	62	103	17	69	159	0	254	7	12	56	3	63	13	78	41	37	57	88	114	34	45	129	53	170	32	56	19	53	107	81	77	8	29	40	42	22	55	12	38
	TTCTCTCTGAACGTCGGGAGCTACGTGCCCCTCGCA	126	40	16	73	33	38	39	7	8	69	106	18	58	137	10	213	9	13	68	6	84	14	103	36	34	53	92	115	46	36	140	43	187	33	50	28	42	112	62	76	8	14	65	39	22	74	9	43
	ACGCTCCGATTTACGATTCGCGAGCCGAGCTACGAC	200	57	14	96	25	48	51	13	13	78	93	21	61	124	4	233	8	10	54	0	51	9	95	43	31	48	61	87	31	42	132	47	142	28	40	13	59	120	67	70	5	27	46	38	26	54	17	36
	TAGAACCTGTATGAGGACGCAAAGGTCGACGAAGTC	199	67	11	90	34	43	54	11	16	75	102	34	70	129	3	177	11	8	44	5	58	5	65	31	25	49	84	84	26	34	150	29	162	36	34	28	48	112	61	88	8	20	59	48	17	76	8	41
	GCGACTTAACATTTATTGCGGTGACTACTCTGCAAA	198	69	3	78	21	36	36	0	19	53	108	26	76	143	3	232	8	10	57	0	83	26	83	68	28	47	68	101	40	35	143	33	188	29	44	11	45	107	77	95	4	19	62	34	23	75	10	39
	AACCGCTGACTGCCACCTTTTCGAATATTGCGCAGG	114	47	6	59	31	38	47	10	14	74	90	27	69	88	5	160	9	14	41	10	64	19	59	50	35	51	85	73	22	35	100	29	127	40	51	28	44	81	72	64	5	16	57	37	20	76	12	37
	GGATCGACGAGCGCAGTGAGCGACTTAGAATCCTGA	253	61	19	85	29	34	37	9	28	93	69	38	79	126	0	241	5	16	58	8	78	14	74	67	45	53	88	77	40	57	109	42	179	44	47	19	44	107	69	67	0	29	40	50	13	84	15	48
	ATTAACACACCTTTCTCGACCGAGACAGCTTACGTA	166	47	18	78	19	34	30	5	6	56	87	28	67	151	0	205	12	11	51	4	74	12	82	36	28	44	79	91	21	34	121	32	166	24	50	16	50	131	87	91	4	21	41	37	16	40	6	54
	TACCAATGACAACAGTTCGTCCACAACCACGACTGA	173	81	14	109	25	50	50	12	10	126	96	22	46	155	4	250	10	20	74	17	94	18	94	39	40	61	97	99	46	40	112	61	162	32	46	26	38	117	73	123	6	29	52	44	20	55	13	37
	TTAGGTGCTCTGAACTTTACATCGGAACTAACGTTG	86	29	13	76	14	53	34	5	12	91	34	8	26	65	7	137	7	16	36	4	35	6	53	41	45	46	127	51	53	48	127	19	165	147	54	12	55	145	51	35	10	43	54	38	10	106	12	44
	GAATCGACGAACACACCATGATTTAGAATTCTGTCA	188	45	14	68	25	47	36	7	12	76	97	12	79	135	3	192	0	12	52	11	64	16	56	60	29	39	85	82	43	28	119	19	152	22	51	15	47	120	71	64	0	22	57	47	6	64	8	36
	AAATTGCGTTACTATGCGATGGAGCTACGGCGTTGG	183	45	18	54	21	33	31	14	17	52	118	18	86	159	8	210	7	11	52	7	62	7	98	44	35	79	100	103	38	45	156	41	159	26	47	11	42	113	84	81	7	17	55	38	19	51	6	49
	TCTGCTCCGCAGGTCTTCTGACGCGACAGTCTCTCG	154	27	5	95	34	35	14	0	32	37	33	14	42	26	0	213	0	16	36	5	10	7	64	64	53	110	103	81	14	49	136	21	170	31	44	32	64	80	39	36	10	22	108	30	8	99	0	51
	AAAGCACACACCTTACGAAGGGGCCGGAGATACGTC	207	68	8	89	25	40	32	9	13	87	99	16	52	155	3	242	8	8	59	11	63	16	78	35	32	48	84	67	45	27	108	30	169	25	57	21	49	103	75	81	4	31	39	46	19	60	4	45
	TAATCCACCTGACCAGCAGTTCCTTCTGACTTGCAG	100	22	3	47	25	22	6	0	15	38	16	6	20	26	4	194	0	23	28	0	4	0	56	34	32	91	113	80	21	62	97	20	145	19	35	23	66	57	51	41	12	41	128	20	9	117	0	42
	AAACACGGGTACCAGGTGGTGGTGTGGAGCTACGTA	157	59	6	63	26	40	42	10	18	60	89	15	86	164	9	259	9	25	61	7	74	12	91	67	45	43	96	100	41	33	147	35	175	30	74	14	44	111	57	113	8	14	60	50	18	59	19	42
	TAGAATCCGACACTGCAAGGTATGGATCGACGAAGC	179	69	9	86	25	50	42	5	15	111	94	31	60	131	8	205	12	15	69	9	68	11	90	56	33	57	80	96	32	29	109	35	123	30	41	20	45	97	64	61	0	32	60	50	16	61	7	39
	CTTCGGGAGACTACTGGCCCCTGATGCAACATCACA	155	40	12	75	26	31	39	6	9	91	100	24	49	131	6	293	9	24	60	6	57	13	89	64	29	50	79	92	42	25	127	60	188	36	55	9	40	133	93	88	6	17	46	38	19	70	11	32
	GTCGACGAACCGGATGGATTTAGAACTTGTTCGATT	197	57	9	63	33	36	36	9	18	59	71	23	73	148	5	223	9	13	53	5	57	8	70	83	28	34	94	86	46	56	145	40	182	19	54	17	28	115	86	102	7	20	48	32	24	63	18	34
	CCCTCTTCACGTCGTTACGTCGTGTCGGTCGGAAGA	151	84	14	88	12	23	36	9	22	55	84	21	118	122	6	260	4	26	88	7	68	17	111	70	23	64	66	137	68	66	169	33	269	31	22	13	44	69	75	82	10	59	20	32	23	68	11	42
	TCAAAATCTGCACGTCGTGCCCCCAAGTCGACTCAT	80	25	6	63	26	24	13	5	26	40	18	5	28	22	4	235	0	11	25	6	4	0	55	43	25	79	86	105	28	53	144	22	202	15	24	10	79	106	50	61	8	28	110	22	5	140	4	70
	TAGAACCTGTGTATAGTATTCACATGTCGACGAAGG	127	57	8	57	16	35	36	9	26	71	106	29	56	148	5	183	12	5	37	3	57	19	62	67	38	48	82	80	34	45	115	19	190	34	50	23	34	106	70	87	5	19	48	31	22	71	8	28
	ACCCCGATAACTTATGTAAGTAGGGCGAGATACGTC	158	45	11	70	44	45	33	4	15	86	105	17	76	148	4	236	7	15	52	9	56	23	86	56	43	60	92	92	33	28	113	38	144	34	33	15	45	125	70	93	8	19	48	52	23	48	18	36
	GCACTCTACCCGACTGGACTGGACTTACGCTGATGC	183	49	8	98	33	31	54	9	14	58	111	22	74	155	5	210	10	11	50	5	51	6	86	42	29	42	75	71	33	26	104	34	158	28	55	18	44	138	62	76	4	25	44	42	20	47	17	34
	AAAGCGAAGTCAGGAAGTCTTCGCTGGAGCTACGAC	202	75	7	89	28	49	29	7	11	71	104	23	82	118	9	283	10	12	58	7	66	16	86	56	36	50	94	109	34	48	150	37	174	27	58	19	48	126	92	110	10	16	36	32	14	67	19	42
	CTTCTTGAATCCGTTGCTTTACGCGCTCCGCGACAT	166	38	10	73	24	43	25	6	9	74	89	16	38	113	4	202	6	19	49	5	84	15	71	26	27	49	92	87	25	24	114	28	173	26	58	13	65	144	83	69	6	17	35	55	18	45	11	44
	CGCGTGCATAAATGTCAGGCCTGTATTTTTAGTCAG	157	57	13	64	36	63	41	7	25	79	85	17	71	133	3	284	8	16	52	16	68	18	95	68	25	39	95	81	38	39	117	44	203	24	57	18	64	102	69	85	8	20	60	45	19	75	8	43
	TAGAACCAGGCGTCGGTCGACGAAGTCGTTAGCGTA	183	49	12	74	22	48	41	7	23	66	98	17	65	141	3	203	13	16	43	7	79	12	74	67	32	50	104	68	41	38	112	35	172	25	39	19	48	104	65	72	9	12	56	39	30	57	6	39
	TATCATTCCACTAAGCGTGAATCGCGGTGACTACTG	153	49	10	66	34	40	35	9	20	81	80	24	68	143	6	230	9	11	51	5	73	14	95	64	36	55	105	80	33	36	142	30	150	30	52	18	61	107	73	82	7	13	40	35	18	75	12	31
	TAGAACCAGGCGACTTTGCGCCGACGTCGACGAAGA	160	54	10	84	30	66	45	11	12	81	90	19	52	134	6	205	9	18	54	12	64	14	77	45	27	46	96	87	43	36	104	40	146	30	45	21	53	117	74	70	6	16	48	33	18	62	7	34
	CTTCGGGTGACTACTGGCCTCCAGCTCCTTCTCGCG	154	67	20	71	19	42	32	4	10	49	73	25	73	141	6	218	16	5	50	5	54	13	74	71	32	60	101	87	44	33	100	43	159	22	55	26	49	108	76	84	13	18	38	45	18	65	18	45
	CCAGACTTGGGTGTGTTCGCACACTATCGCTTGCTG	80	59	14	56	19	47	50	5	14	19	102	8	60	143	7	218	10	28	89	4	51	22	65	60	45	24	27	57	40	50	218	38	20	56	48	9	21	126	35	74	6	18	10	62	36	204	5	44
	CATTCGTCCCCGTTCTACAGTCGAGCGATACCTGAA	136	58	10	68	16	49	52	5	14	71	59	17	78	134	6	223	14	22	47	10	54	21	72	72	29	52	77	72	38	27	122	31	155	35	52	17	47	115	86	83	17	28	54	31	23	86	7	31
	CTATCTTCCCCGTTCTACAGACGAAAGAGACGAATT	186	67	14	80	27	41	39	10	11	86	96	11	73	137	4	218	14	8	39	10	68	6	82	58	39	49	88	81	35	32	122	36	187	18	48	16	45	104	71	67	4	27	41	37	15	54	14	51
	GAGTCTTATCACTAATGTCCGGGAGAAAGCAGATAT	193	56	6	52	23	44	30	8	20	68	102	23	82	119	0	219	9	19	33	0	63	9	68	71	32	27	90	97	36	53	133	30	168	17	66	22	53	107	70	93	8	17	57	37	7	100	7	50
	ACCCTACATTTGGGAGTCGCCAGTTACTGGCCCACC	166	47	11	62	24	38	35	10	13	53	87	19	68	187	13	229	9	21	60	6	72	18	79	42	33	57	108	94	35	34	123	47	202	21	59	17	48	133	75	99	9	34	43	46	15	60	10	50
	TAGAACGAACCCGAGCAACGGGCCGTCGACGAAGCC	191	56	15	73	30	46	23	9	21	69	93	19	48	134	3	201	0	7	58	11	68	15	83	44	36	37	83	92	35	26	94	34	142	33	37	15	31	92	62	78	6	16	42	29	26	86	7	36
	TAGAACCCAAGATGCCATATCGCGGTCGACGAAGTC	214	49	13	85	25	54	37	5	25	81	106	33	54	120	0	171	4	11	38	17	63	13	68	49	27	32	77	76	21	28	97	28	113	20	48	19	46	84	68	71	6	22	46	27	17	62	13	63
	TAGAATTGTGACGCTAAACTGTCCAATCGACGAAGG	129	53	30	94	31	50	50	23	20	78	95	45	66	93	15	175	24	36	68	10	61	34	73	43	59	62	86	72	49	38	100	38	140	52	49	28	48	111	60	45	20	27	41	39	29	47	33	41
	TCTGACCAGCAGTTTCTCTGACTAGGCAGCCACATC	103	31	9	56	17	23	4	3	27	39	22	3	40	19	4	218	4	13	44	6	12	3	44	58	42	84	100	112	21	57	118	18	191	22	19	25	51	111	46	56	4	18	114	27	4	108	0	43
	TAGAACCTACAGGTATGACCGACGGTCGACGAAGTT	209	56	12	77	34	56	46	8	24	75	93	24	85	109	4	212	7	15	46	6	41	17	66	65	51	45	92	79	37	22	125	32	130	31	49	32	61	103	52	73	10	18	40	32	19	56	12	50
	AAGCGACTACGATTGTTTTGTTCGCCCAGCTACGGC	170	58	7	62	36	29	41	8	9	69	83	10	58	125	8	231	8	14	50	9	86	11	84	38	31	53	88	87	39	44	115	37	179	16	56	22	52	110	63	80	3	25	45	44	24	47	14	38
	TTCTTCTAAGATTATTTCTGGTAACTACTCAAAATG	130	40	10	70	37	39	16	3	16	49	81	16	76	160	0	229	7	8	37	11	62	7	67	67	25	57	78	88	30	49	158	22	165	36	59	20	25	124	80	93	4	20	41	27	15	91	10	34
	TGCATTCTTGTGACACGTCGTCATACGTTTCCTTTC	166	81	10	63	36	25	49	11	25	31	90	40	159	135	0	339	0	14	17	7	76	5	49	84	18	113	43	146	33	44	51	27	178	36	16	38	56	37	97	92	6	21	4	49	34	23	6	31
	ATTCGGGTGACTACTGGCCCCTCCGAGCCGTTGAAC	162	50	9	68	17	30	48	13	17	62	89	16	71	147	0	252	7	14	46	8	61	12	66	59	35	46	113	94	29	47	132	29	180	37	55	18	45	153	86	81	0	12	48	39	29	77	16	31
	TCAATCTGCACGTCGTGAGCCTCTAGGCTGGGGTAT	99	22	8	75	19	22	6	0	18	39	14	6	35	18	3	236	0	23	38	3	6	0	64	60	20	104	112	90	23	84	108	19	168	28	21	16	51	90	57	44	9	43	103	20	8	112	4	40
	CTTCGGGCGACTACTGGCCCAGATACACGTACGCTA	163	62	8	60	22	32	35	12	18	68	76	19	56	135	5	192	7	12	53	8	67	19	75	47	32	55	96	100	41	42	109	34	170	28	49	15	56	104	70	80	4	29	34	40	19	73	14	34
	TAGAACCACAGGATCGCCACACCAGGTCGACGAAGC	185	67	13	85	21	60	28	10	16	76	82	25	64	112	5	200	8	18	52	6	54	12	87	54	42	52	83	114	32	36	111	26	139	23	45	25	49	91	75	90	8	22	65	48	9	56	13	47
	TTCTTGTCAGGCATTCGGTTCAGTGAAAGATTATCC	193	51	13	80	27	48	29	8	10	82	97	17	55	144	3	213	6	13	54	11	75	15	68	26	27	48	83	94	34	34	148	34	183	22	58	20	52	108	77	96	5	24	55	40	19	70	11	42
	AAGCTAAATTCCCAGTAGGGATTGCCGAGATACTTC	158	60	11	58	18	36	19	7	18	73	77	16	77	145	6	247	5	10	46	13	49	12	89	54	26	37	96	78	24	39	130	30	152	22	41	13	32	97	64	63	0	15	42	39	16	66	13	41
	TACACCGTTCTACAGCCGATAAATGCCTAAATACTA	136	49	25	59	29	49	54	17	16	66	105	46	50	121	8	132	14	16	53	8	67	25	68	47	38	35	87	82	35	48	113	43	172	38	53	25	39	94	70	79	20	23	52	45	42	107	17	21
	GTCGACGAGGCCAATATGGTACTTAGAACCTTAAAC	160	36	15	64	25	41	37	0	14	55	75	18	68	140	7	192	10	17	53	12	80	10	72	47	19	48	76	89	30	40	98	36	194	29	57	9	45	125	85	99	19	18	63	51	25	68	7	39
	AGCCTTGAACACTTGGCTGTCCGGATATACGGCTCC	149	37	5	84	20	35	38	13	12	47	68	14	71	159	7	193	6	16	72	7	82	18	66	42	37	59	106	82	36	54	124	51	151	28	47	17	42	129	84	78	5	20	52	50	25	67	18	27
	AAGGCCATACGCCACAAGGCTGGCCAGAGCTACGAC	217	72	15	93	35	34	27	8	29	69	85	8	104	141	10	260	9	10	60	10	55	8	79	56	40	51	85	83	42	35	103	34	151	34	67	25	69	112	80	67	5	18	48	41	22	53	11	40
	AAAGTAGGAGACCTTTTCGAATATTCACCTAAACAT	148	64	7	67	24	40	31	8	14	48	73	23	75	118	0	217	7	12	49	9	59	10	59	72	27	47	86	90	32	36	118	24	162	19	40	23	43	116	68	80	8	18	45	36	17	79	17	44
	TCCGTACGTCGCTACGTCGTACGTGACACTCAGGTT	166	74	15	102	17	30	49	4	8	81	99	15	99	122	0	224	8	22	77	11	65	22	100	86	31	68	74	151	67	50	123	25	215	29	29	10	46	67	58	83	11	49	8	25	31	50	17	28
	TAGAACCAGCAGTATTGACACGAAGGTCGACGAAGC	212	56	17	94	29	38	35	14	23	74	102	24	77	145	6	206	11	11	50	13	74	22	65	56	32	53	89	82	29	35	116	25	150	27	46	25	49	72	64	67	7	23	39	47	22	62	9	39
	TAGAACAACTACTACCTACGTTATTGTCGACGAAGC	156	52	9	82	26	34	36	12	18	76	100	14	64	150	8	185	6	8	50	0	64	13	81	38	22	36	78	87	34	26	106	31	134	25	50	17	47	83	67	77	3	20	46	39	20	61	11	31
	TAGAACGAGTATGCGATTTACTACCGTCGACGAAGG	154	50	12	73	29	44	48	5	22	69	103	19	74	114	8	223	8	16	50	8	79	21	79	70	42	51	83	84	34	34	112	36	142	25	46	34	40	83	69	76	3	17	48	47	18	79	7	21
	TAGAACCTGCGTTCACTCGTTCGGGTCGACGAAGCC	184	54	9	73	31	41	42	11	12	85	103	21	53	114	5	181	11	9	55	8	63	18	81	48	29	34	84	91	25	33	131	35	150	31	37	15	43	105	77	60	0	20	48	47	10	59	5	50
	TGCCGCCATCTTTTACTAAGTGTGCCAATGTTCTAC	170	50	15	75	26	25	33	5	8	63	112	17	62	159	5	238	7	18	72	10	67	10	79	32	27	54	70	85	35	39	137	27	200	28	53	17	60	134	62	95	12	18	40	34	16	40	11	42
	AAAGAGCCAAATGCGCTCCGGAGCTACGATGTTGGT	122	35	13	73	20	28	19	9	0	62	82	16	45	121	10	171	9	17	53	0	68	14	75	31	28	44	79	58	38	29	116	36	168	33	50	8	32	102	70	65	7	25	45	45	14	44	17	29
	TAGAACTCGCCTTGAACCTAACGGGTCGACGAAGTC	181	42	12	81	32	48	42	8	16	79	119	24	43	85	0	165	8	13	40	9	63	7	66	34	52	36	70	74	19	31	105	22	117	34	39	22	80	113	68	69	6	21	63	54	15	60	8	37
	TAGAACTTGCGCCGCGCGAGTCGACGAAGTTGACTG	160	71	18	58	21	37	61	12	9	89	101	22	50	146	6	222	7	21	72	13	71	34	79	36	39	50	68	100	40	44	109	44	162	32	39	22	55	95	78	67	12	36	55	33	38	46	19	23
	ACCCAGCACTTACCTGGCGTCTGGCGAGCTACGTGC	157	61	16	79	26	38	42	8	8	84	102	17	50	146	3	219	8	18	59	11	71	11	96	46	37	45	88	94	36	38	112	28	127	33	61	23	56	116	77	75	3	19	41	34	19	41	18	38
	TAAGCCGAATTCGCAAGATGTGCCAGATGACTACTC	183	63	11	99	28	46	36	5	12	67	115	20	71	123	5	197	5	12	57	11	74	9	85	49	23	39	82	103	32	37	101	36	130	25	49	9	43	140	65	65	4	12	49	43	18	47	10	41
	AGCCACAGAAACCTTACGGTAGTGGGGAGATACGTT	164	58	8	72	24	36	43	11	12	70	85	16	73	132	3	229	9	21	47	10	63	13	79	56	32	46	103	83	46	45	122	36	167	23	45	29	37	93	73	70	9	16	44	34	10	67	16	35
	CCTTTGACTCAATGTAGTTCATCGACTACGAATGAA	178	73	8	60	30	38	35	19	11	66	84	21	59	126	3	238	11	17	67	6	67	7	55	42	37	49	88	79	45	44	129	28	166	21	48	21	55	116	80	77	6	18	51	41	23	67	4	42
	TAGAACCTAACTGTTATGGCTAACGTCGACGAAGTC	182	51	10	82	21	42	33	9	19	66	117	23	41	117	0	178	6	12	44	7	54	13	61	56	38	50	90	69	34	32	120	19	107	26	49	30	47	93	83	96	5	17	47	39	17	61	14	42
	TTTGGAGTAACGGGAGATCCGCCCTACCATTACACC	76	57	7	34	18	69	61	11	19	20	89	13	67	126	0	224	0	23	87	6	62	16	67	60	36	18	33	49	67	42	192	48	17	54	28	9	22	151	44	89	10	15	9	55	26	193	8	46
	TAGAACCCGATCGTATGCACGACAGGTCGACGAAGC	178	66	16	89	27	59	45	9	17	79	102	24	48	116	10	202	7	9	67	8	61	17	64	29	36	48	83	70	30	38	91	29	124	25	51	21	45	90	62	77	10	40	50	42	26	65	22	40
	TAGAACTGTCGCTTTATACCGGTAGTCGACGAAGTT	153	46	13	63	18	36	33	3	19	66	102	18	64	147	0	186	10	6	48	13	70	22	67	38	32	59	71	94	28	27	120	21	160	24	33	15	24	113	68	75	6	32	42	43	15	66	20	39
	TGTCGACGAAGTAGAAGTACATTTAGAACAAACATC	159	36	9	70	31	37	29	6	16	52	89	22	64	110	4	186	3	9	46	12	53	15	53	55	15	36	44	85	38	37	92	20	139	18	41	20	33	97	53	72	6	16	50	36	14	79	7	43
	TAGAACCGCCAGGTCGACGAAGTCGTTATACCGCCT	124	66	21	77	22	30	38	12	14	78	68	36	56	131	20	146	18	30	56	19	87	40	54	44	44	50	69	65	47	38	96	53	110	28	46	19	50	101	79	76	11	29	47	39	34	71	29	35
	TCGGAATGTGTCTTTTTGCCATCCGCAACACGTGAT	141	55	13	68	4	16	26	13	17	69	75	20	123	122	7	225	0	24	76	7	67	13	126	79	22	84	55	140	77	77	145	27	246	30	31	5	46	46	78	112	6	38	8	29	24	50	8	36
	ATACGGATGCTTAATTCCATGCCGTGGAGCTACGAC	144	50	10	76	23	28	30	9	10	70	76	17	71	126	0	223	0	18	43	13	72	22	82	52	33	53	97	84	48	46	128	30	161	19	60	11	41	123	82	75	5	18	40	36	22	46	3	27
	AACCACCCGTTAAAATGCGGCGTGGCGAGCTACGAC	180	68	19	66	32	43	35	6	17	74	96	23	69	128	0	243	11	12	52	18	62	13	89	48	27	44	80	80	23	27	119	33	142	19	45	16	42	86	79	68	5	17	40	32	11	54	7	54
	CTTACCCCGTTCTACAGACGATATGGATATACCGTT	128	42	13	69	26	44	31	9	16	64	82	17	48	140	3	193	12	14	46	7	64	20	84	51	20	44	89	101	32	42	103	46	187	33	46	15	39	107	78	70	4	18	50	46	20	66	14	16
	TTGTACATGGAGGTCTTCTCTCAGTATCACAGTGAA	81	28	5	53	21	26	11	0	23	43	18	7	29	21	7	218	5	22	33	0	12	4	66	45	30	79	90	80	24	61	123	18	198	22	27	9	79	98	51	52	14	36	99	27	6	111	5	29
	TAGAACTTCAGCAATATTCTGCGAGTCGACGAAGCC	159	57	12	81	32	40	42	5	15	58	88	15	55	142	3	196	9	14	36	7	63	14	58	50	35	44	88	71	25	22	94	26	153	34	46	23	47	85	78	79	6	14	55	35	15	66	4	34
	TTTGTTATATCTTCGCCGCCCATGCCGCGAAGTTGT	140	40	10	91	11	22	21	11	14	64	84	18	87	148	13	251	3	24	73	9	60	12	137	64	39	84	78	149	76	62	143	28	240	20	25	5	36	71	95	71	6	58	20	32	22	41	4	38
	TAGAACCTCGACCATTGGTTTACGGTCGACGAAGCC	168	38	11	69	21	45	40	6	25	50	80	25	59	95	8	173	6	6	41	13	62	5	69	68	28	61	86	53	25	31	95	28	146	23	56	18	40	75	50	67	9	12	48	29	17	67	12	37
	TAGAACAGATCAGTTAGATGATGCTGTCGACGAAGA	191	73	13	83	28	44	61	8	29	80	77	27	73	135	7	218	5	9	50	9	77	14	73	46	39	45	89	77	56	31	111	32	123	33	39	21	54	88	68	68	9	28	52	38	20	50	13	39
	CTTCGGGCGACTACTGGTCCTGAATCTGAGGCTCCT	130	45	13	51	17	30	24	7	18	67	89	21	68	139	5	253	9	12	39	4	67	12	76	60	27	44	102	81	39	37	129	28	156	31	51	19	33	131	88	77	10	11	43	37	21	76	9	39
	GTTCTTACTCTTGCGTTGGCGAACTCACCATATTCG	113	40	11	92	14	22	26	5	6	60	104	12	87	122	0	204	3	22	66	7	52	15	114	61	22	101	74	123	70	63	143	26	276	43	38	0	53	54	69	76	9	45	18	21	31	50	12	28
	AATCACAAAGCCTAACTGGCGTGAAGAGATACGATC	154	49	22	78	28	49	27	13	25	83	99	41	85	112	9	182	7	10	40	14	74	10	77	49	38	56	84	87	44	28	111	27	147	28	52	21	57	113	65	79	5	13	46	26	28	53	15	36
	CGATATCACATTAACTTTCGACCGAAAGCGAGCTAC	161	35	12	72	22	33	43	7	9	49	87	15	56	116	0	229	5	7	33	10	58	13	78	49	49	38	79	74	33	22	118	44	149	33	48	12	46	110	69	60	5	16	27	48	15	40	17	33
	CTTATACGGACTTGATCCAGTCCGTCTACTACCTCC	77	60	17	38	27	38	64	9	23	28	88	9	70	110	6	175	5	16	61	3	55	30	77	55	37	17	36	49	50	57	215	37	23	48	22	5	15	117	22	51	9	17	28	36	23	182	6	47
	AAGTCAATACCTTTTCTGGTAGACTGGAGATACGAC	189	53	14	74	25	40	43	11	13	55	81	23	79	125	5	253	10	13	36	14	60	8	88	51	32	45	70	77	27	19	116	35	150	16	48	8	39	120	73	76	0	19	44	36	16	51	11	35
	ACCTCATCGGTATCAATGTATGAGAGAGCTACGAAC	167	60	15	80	41	38	27	19	16	65	79	24	77	131	0	194	7	7	43	5	53	11	75	52	35	45	85	89	41	44	136	35	183	29	40	18	45	96	71	98	14	23	38	44	20	57	11	36
	CTTCGGGAGACTACTGGCCCCGTGTACCATACAGCC	185	50	6	72	34	36	24	5	9	56	77	28	61	149	10	213	14	21	51	5	67	17	82	51	41	44	72	80	25	53	140	32	180	40	52	10	41	100	81	84	3	18	58	28	16	60	12	50
	AACATATGAGATCGAACGATTTATGGGAGATACGTC	153	48	6	63	29	33	31	6	17	51	82	22	59	143	0	166	4	6	31	7	54	17	65	48	30	52	69	80	28	33	124	36	128	19	55	14	40	103	69	76	6	10	33	45	16	49	13	40
	CTTCCGGTGACTACTGGCTCCAACTCGCCACGCATT	144	44	6	72	22	46	29	7	8	63	103	24	51	122	9	179	10	21	54	7	86	10	71	35	33	27	100	85	33	38	108	23	165	27	53	7	45	107	66	84	7	13	58	55	30	61	16	29
	TAGAACCGTCAAACCAACAATACGGTCGACGAAGTT	172	55	19	58	28	48	45	15	17	80	73	21	65	124	0	157	5	18	39	6	48	22	71	44	41	40	91	66	23	32	109	29	135	35	37	31	54	82	69	73	5	13	31	45	29	45	13	37
	TAGAACTGCACTGCACTTACAGTCGACGAAGTCCTG	153	41	18	73	19	31	38	14	19	87	103	24	55	116	4	185	7	6	55	10	62	22	86	23	37	51	84	79	22	32	103	29	152	35	40	23	48	86	77	63	12	30	52	38	32	42	19	43
	ACGTAATGGCAATAGGCCTGTTAATGTCCTTTACTG	148	38	19	72	13	29	28	12	12	74	71	13	69	129	6	188	21	10	75	11	81	17	94	54	47	40	91	95	46	42	99	36	160	28	48	12	42	89	68	78	5	18	38	37	20	35	15	33
	ATGCTCAACGCTTGTCGCCGGACTACTATGATGCTT	172	38	7	60	28	36	39	8	25	54	98	17	82	128	0	212	6	20	42	0	73	18	67	82	30	37	76	60	33	28	108	33	164	23	50	15	38	108	65	91	3	21	51	46	18	69	12	37
	ATGATACTTTCCCTTGTTGGGCATCGGAGACACGTC	172	64	5	72	27	26	35	12	20	65	93	16	78	120	0	218	6	10	43	6	63	12	57	68	38	43	76	99	37	34	113	38	144	27	35	12	41	136	64	81	5	17	35	29	14	68	14	34
	ATCGAAGATCGACGCAGTACACGGTACTGCCATCGA	164	48	15	32	80	48	41	0	29	40	67	15	89	127	0	122	5	10	28	0	157	14	29	118	19	45	23	56	21	84	82	27	142	102	63	27	77	60	23	195	23	11	6	57	53	149	9	131
	AAACTGAGCCCTCGAAAGGGCAGTGGAGCTACGTTC	177	59	13	84	21	27	37	6	10	85	89	14	54	155	0	220	10	14	51	3	67	13	78	35	33	41	73	57	43	29	124	23	181	23	37	11	34	83	71	54	3	23	35	47	11	56	15	35
	ATTTAGAACCTTAACCGCCAGGTCGACGAAGGTGCC	155	54	14	73	15	34	42	7	13	63	98	24	59	119	6	225	5	12	55	15	57	10	58	55	20	39	79	77	43	42	141	32	118	15	53	11	34	84	69	77	0	19	53	30	16	53	7	33
	GCACCACTCCAGATGATCCTCAGGAGTTTTGGCCTC	68	48	12	34	22	38	48	15	11	30	69	7	44	101	5	216	7	17	88	5	59	12	79	56	20	32	29	58	39	44	207	40	17	47	30	4	12	166	37	69	5	22	13	38	37	173	7	39
	TGTGCCTACATGGAGTTTCTCTCGCTGACGCCATAT	135	20	8	67	27	17	10	0	18	46	29	5	45	32	3	223	5	17	32	0	12	4	68	41	32	93	103	100	26	53	123	17	155	20	19	16	72	86	59	29	6	23	77	24	4	97	0	45
	ACGCATATATGCTTACTGCATCGCCGAGCTACAGTC	164	38	26	82	21	44	36	7	14	64	92	23	58	118	4	224	4	9	45	8	70	20	77	50	37	47	68	84	23	31	117	44	149	28	58	25	63	103	77	62	3	22	52	37	17	53	16	41
	TAGAACTAAGTGAAAATTCACTCGGTCGACGAAGTA	198	66	13	67	23	44	22	4	18	57	83	19	62	133	8	227	10	5	47	7	50	8	82	48	35	52	82	94	27	25	112	33	171	23	36	25	50	98	68	71	5	18	35	32	18	58	12	42
	ATCGACGAACGGGCGGTCCGATTTAGAATTTTGTAG	125	60	25	64	32	50	27	11	21	50	74	19	60	126	7	164	9	12	29	13	43	9	65	68	26	40	70	72	37	39	119	23	146	20	44	18	30	101	62	88	7	23	56	41	22	78	13	48
	TCTCGTGCGGCAGTGGACACTGCGATACTTAGCCCT	118	47	20	59	15	31	42	11	13	67	71	30	53	134	16	190	19	21	68	12	73	24	87	52	17	50	104	68	39	31	93	32	143	41	59	14	43	98	74	68	14	27	45	34	31	44	10	38
	TCGTCTCTTCGACGAGTGCTTTAGCCGGTTTGTTTC	80	21	74	68	86	32	8	12	72	42	8	17	12	45	7	103	40	22	65	168	28	12	14	173	42	34	51	62	16	110	34	6	49	20	20	24	66	55	18	93	10	79	44	76	18	61	12	166
	ACCCACACCGTCGACCGACGGAGTCGAAACGTAATA	184	56	10	83	33	50	41	12	8	67	102	30	58	122	8	163	20	12	50	6	60	15	75	38	37	42	72	73	30	21	102	37	115	26	60	12	59	112	95	72	3	32	28	52	33	35	21	50
	GCGTGCTATTCGAACGGCCAAAGGCCCTCGACGAAC	56	49	32	21	41	56	16	3	29	26	14	10	136	8	7	195	27	19	151	41	21	29	20	50	64	113	77	125	93	21	67	31	113	9	6	106	14	18	68	114	29	84	23	24	40	13	24	7
	TAGAACGATCGCGGTTACGCGTATTGTCGACGAAGC	179	58	20	85	19	34	44	14	15	73	75	36	61	100	5	219	3	17	63	9	76	19	80	44	35	40	73	77	28	24	79	26	107	32	59	18	47	74	63	65	11	24	43	35	19	45	14	51
	ATGATTCTTCCCCGTTCTACAGTCGAAAAAATCGTC	132	36	10	63	17	33	27	4	17	46	57	18	57	124	0	204	7	9	41	10	66	12	61	57	25	42	73	92	46	43	111	27	194	24	41	21	32	116	60	100	8	23	46	33	17	94	7	37
	AACCCGCGAGTTTACGTAAACTGGGAGAGCTACGCT	161	53	7	62	21	37	35	8	19	71	85	22	45	101	7	199	14	16	54	10	68	12	95	41	31	51	72	77	33	24	118	37	136	34	38	23	40	79	72	50	11	15	35	34	18	45	13	46
	AAGCCAATTGGTCTCTTTGACCGGCCCAGCTACGCT	137	50	9	70	21	41	29	8	12	79	91	19	51	153	6	198	6	16	42	4	69	22	67	29	35	42	94	84	22	36	132	29	190	32	51	13	50	128	65	97	6	20	59	42	19	49	6	33
	ACTTCGGGTGACTACTGGCCCATGCTCTGAGCGGCC	169	48	8	74	30	30	30	5	26	42	93	20	92	143	0	190	6	9	56	6	59	11	81	79	38	51	101	98	40	43	124	40	148	24	56	25	50	90	77	83	14	22	43	43	15	77	17	43
	GGAAACCGTTCTGAGTGTAACAGCCTACCGGTCAAT	166	39	6	55	18	40	39	6	11	51	96	25	64	120	6	194	10	9	48	6	55	19	62	46	18	37	69	63	32	40	107	26	139	29	44	16	33	110	80	71	3	17	41	32	16	76	5	41
	TAGAATCGCTTACTTGCCTGGCGATCGACGAAGTTT	134	48	7	70	25	38	45	8	24	68	87	23	47	101	0	185	0	13	51	11	46	11	63	40	24	33	93	68	36	29	109	33	132	43	49	18	48	88	57	72	4	31	52	42	13	50	10	41
	TCAATTCAAAGTCCCTTTATGGAGCCACCTTACTGA	154	40	7	64	18	32	24	7	14	55	65	19	52	132	3	179	7	11	40	4	83	8	82	43	25	27	85	63	36	27	121	27	182	33	51	10	43	101	65	57	6	26	49	29	12	49	7	46
	ATATCCACATTAGCGACCGATGGTGTCAGGAGATAC	105	36	8	61	16	42	20	0	12	64	80	14	48	143	0	208	9	9	68	7	64	22	72	38	36	47	84	67	26	30	119	36	137	31	60	19	38	157	67	81	4	18	49	31	17	63	9	38
	TAGAACGGTACAAAACTGGAAATCCGTCGACGAAGG	138	44	19	51	21	31	32	8	23	52	73	20	62	109	9	208	10	16	47	13	61	18	86	60	27	54	87	83	41	32	108	27	145	22	44	12	40	110	64	70	6	18	48	29	18	75	19	41
	TATGGCCGACAGCAGACCTTTTCGAATATTCAAGCT	150	35	8	41	17	36	24	9	10	43	76	18	38	111	3	191	6	13	51	8	47	12	84	26	20	52	78	78	32	30	108	34	143	26	37	11	48	120	52	59	5	19	48	24	14	59	7	37
	ACAATCTTACTCTTACTGAGGATTCGAGCTACGTGA	165	68	6	69	24	38	30	4	13	65	84	12	65	132	5	196	8	11	59	5	86	8	80	60	29	49	83	95	36	46	130	34	171	28	58	11	47	108	76	85	4	25	47	40	15	43	16	34
	AAACGCAATTGCGGCGCATGTTTTAATGTAGATACT	162	43	14	87	23	31	22	6	14	51	86	13	45	128	3	230	4	10	52	9	69	18	70	38	23	47	87	105	35	33	112	36	143	24	50	7	37	134	61	75	10	19	45	48	21	50	12	37
	ACATTCACCATTTAGAACCATTTTTGGTCGACGAAG	146	43	9	70	20	32	27	8	14	53	73	9	52	136	3	228	11	14	40	7	61	15	65	39	28	48	72	89	25	36	113	30	148	25	40	15	39	94	66	50	12	12	35	27	22	58	10	32
	TTTTCGGCATTCCGATTCCAAGGTCCGATTACAACC	92	55	20	34	16	46	50	9	11	33	88	12	48	107	0	193	10	18	73	3	61	21	84	53	22	14	31	37	42	40	173	41	15	37	39	0	13	138	39	66	14	15	23	60	27	208	11	45
	AACCCTTCAAATTGGGTGTCGCCATATACGGCCTCA	124	42	10	72	27	28	21	6	14	54	89	18	63	142	0	264	13	15	37	11	77	15	66	49	31	52	103	109	28	32	155	48	157	30	67	7	55	136	67	77	7	13	45	43	25	57	20	40
	AAGTCACTCCACTAACTGCCGTCGTCAAATAGATAT	146	41	11	59	27	54	30	3	22	49	89	27	58	118	0	141	8	8	27	7	64	9	59	46	22	30	62	49	20	39	114	33	172	44	63	22	70	121	88	77	7	20	74	48	8	103	9	47
	ACTGTCGACCCTTACGAATATTCTGACGGTTGGTCG	152	40	10	71	29	59	29	7	19	46	92	16	58	95	3	200	7	15	45	12	58	6	63	51	43	34	64	67	23	24	90	21	129	26	45	13	42	105	55	71	5	16	45	35	16	66	7	56
	AACGCAGTTTGGCTAATTGCTTGCGAGAGCTACGCC	239	66	13	79	31	49	42	15	6	82	103	19	67	130	0	187	9	12	47	7	97	10	80	44	27	39	80	76	32	27	91	33	152	24	50	17	46	112	79	64	0	16	44	36	15	46	18	46
	AACCCAGACAAGGGGGAGCTACGGCGTTTGGTGGTA	129	39	9	60	22	32	28	7	7	46	69	20	67	130	4	202	8	10	48	8	76	11	79	29	36	49	103	98	32	45	123	32	177	32	48	11	31	117	85	86	5	23	46	44	12	72	10	35
	CCACTCACCTTAGTCTAGGCGTCGAATGCATACTCG	149	76	13	77	20	27	28	12	12	77	81	27	60	134	0	202	8	22	53	8	54	10	82	47	36	59	88	71	26	31	112	39	153	31	59	18	40	94	66	68	3	21	28	28	15	42	14	34
	AAGAGCGGTATCCGAGTGATTGCTCCGAGCTACGTG	182	72	16	106	24	30	40	5	17	43	91	23	69	144	6	248	13	19	63	15	61	8	84	52	32	51	58	78	40	37	103	38	153	30	39	19	36	110	68	99	3	16	25	57	13	32	7	37
	TAGAACCTCACACTAACGTTTTGAGGTCGACGAAGC	158	50	14	74	23	33	40	9	19	71	81	26	41	139	0	187	3	14	44	8	56	12	65	25	26	51	75	77	24	36	114	24	136	25	47	25	38	85	91	71	8	17	42	39	11	60	12	35
	CTTCGGGAGACTACTGGCCCAGGCTCCACGCATAGA	129	50	6	58	21	40	31	7	17	54	84	21	76	158	0	196	6	9	56	10	64	8	71	48	25	43	79	77	41	34	119	21	185	21	40	21	37	119	71	98	8	23	36	42	27	60	8	49
	TAGAACCACTCAATACAAAAAGAAGGTCGACGAAGC	176	61	12	67	22	44	31	8	16	76	98	19	62	118	0	198	9	8	49	9	63	14	82	43	32	74	72	91	30	36	124	29	124	26	38	14	50	95	66	60	5	15	45	41	12	48	8	30
	TCTATTACCCGGTCAGTCCGGCGAGCTACAGAATAC	165	49	11	73	25	35	36	8	16	74	79	23	76	114	4	181	5	14	39	6	65	19	88	57	25	46	97	80	28	35	120	33	164	32	43	16	48	99	73	63	5	22	34	43	15	59	15	34
	GGCCAATCGATATTTGGCTTATAAAACAATCTTACC	144	35	8	52	14	36	33	10	12	63	95	18	53	123	0	162	13	10	50	14	80	14	78	34	25	20	83	68	27	30	83	29	182	18	51	17	49	106	68	54	7	11	29	35	12	23	16	40
	TAGAACAGCCATTTAAAGATTGTCTGTCGACGAAGG	159	50	9	79	16	40	29	12	13	58	87	15	79	144	0	206	3	15	58	12	73	16	70	82	22	56	105	92	37	39	110	30	136	32	49	19	37	88	67	86	6	20	45	34	27	59	11	41
	ACGAGTCCATAACTGGTGTTAATGTTAGACTACTTG	143	45	13	61	37	25	31	0	12	67	82	19	45	163	8	200	8	12	57	9	72	13	77	36	31	54	73	98	39	36	117	35	162	20	61	15	47	104	49	77	9	17	37	33	21	37	11	28
	ACTTCAGGAGACTACTGGCCCATATCCAAGGATCAT	134	37	0	59	19	31	28	3	17	59	69	30	67	153	3	187	8	14	49	8	60	10	63	46	22	45	92	95	33	30	125	28	160	28	61	12	39	100	81	86	4	20	45	31	16	72	13	39
	ATAAAAGGCCTTACGCTATTCTGTAGCACGCTTGCC	121	56	5	69	15	35	32	9	15	64	83	14	43	151	0	197	3	11	41	3	72	19	81	36	22	44	74	76	31	34	122	28	163	29	49	14	35	98	72	55	6	24	24	43	13	44	13	33
	TAAACTTTCTGTGAGTCGCCATATACGGCCCAGCCT	143	41	10	50	21	41	22	6	9	55	81	17	56	122	9	184	11	22	54	10	80	13	83	28	26	41	80	94	26	29	107	33	156	22	58	24	34	108	64	60	3	14	44	41	23	47	9	33
	TCTGACTAGCAGACCTTCCTGACTAGCAGTTTGGTT	132	37	15	69	38	42	16	4	30	54	16	5	48	24	3	190	9	18	48	7	10	3	59	69	38	88	106	86	37	58	99	30	156	28	21	21	53	77	56	54	9	28	61	31	7	80	0	48
	AATGCTTCAATTGTGCTTGAAGCAGGAGCTACGAAC	180	68	6	85	23	29	34	12	10	92	78	23	62	118	5	218	9	10	52	11	56	7	89	55	33	56	92	85	31	30	113	32	145	29	60	12	42	107	52	60	3	16	39	42	16	49	7	32
	GCCCGTTAGGCATACGGTTCATTTTCGAGCAATCAA	153	49	13	62	22	43	32	10	20	71	84	16	64	127	0	189	7	5	40	3	81	14	74	45	23	54	81	70	31	35	119	24	168	28	45	16	46	92	54	87	3	21	59	35	10	65	13	33
	AACAACGCGACAACATTTCGCGGCGGGAGCTACGCC	152	35	6	79	19	38	37	7	13	73	80	12	50	132	0	200	6	14	46	12	78	9	72	22	28	26	86	81	24	28	95	27	152	36	46	19	54	109	50	81	9	19	58	53	22	43	13	35
	AACCAAATATCCTATAAAGGATTGGGGAGATACGAA	175	54	12	73	20	31	42	13	15	76	91	19	92	129	5	250	6	14	55	7	57	14	77	62	31	59	108	73	32	54	120	32	157	22	58	28	42	125	60	76	10	18	49	39	12	65	16	29
	AGCTTCGGGTGACTACTGGCCCCTTGCATACTAAAA	130	52	21	85	24	39	36	7	16	62	79	33	60	97	12	180	17	17	57	8	32	16	67	33	36	54	97	70	34	40	115	73	104	32	52	12	62	105	79	60	15	29	64	60	30	63	21	31
	GGTATTTAGAACCTGGTGTCGACGAAACCAAGTATT	139	30	10	55	19	41	34	3	17	49	61	16	64	124	3	164	8	8	45	7	59	12	64	69	28	43	67	77	26	34	126	23	164	14	49	20	42	100	50	77	3	14	69	32	20	69	9	32
	AAGGTTCGATCGAACTAGAGATACGTCGAATATCTG	177	60	9	92	36	49	33	5	9	58	102	21	76	96	0	203	9	13	57	8	79	11	68	32	37	51	96	71	25	35	102	25	145	33	42	7	51	111	62	77	3	18	29	39	14	46	8	40
	TAGAACAAATGACCACATTCCGTTTGTCGACGAAGC	167	51	10	79	31	35	44	5	10	60	94	19	42	109	9	203	8	13	52	8	56	12	54	34	43	51	71	77	34	24	99	30	101	14	40	18	49	83	77	65	6	32	45	32	12	32	16	33
	GTACATGCCGACCTTTTCGAATATTCTGGCCAGTCC	125	38	8	61	18	44	31	5	12	38	90	15	68	121	4	193	8	10	37	5	67	11	64	48	25	47	53	78	37	34	107	28	155	20	51	15	35	111	62	63	7	23	49	29	21	63	7	30
	AAGGCGCACTATAGACGCCGGAGCTACGTTACGTTG	159	50	12	74	33	39	36	10	10	70	75	17	45	139	0	181	4	15	45	6	51	10	79	30	20	49	75	65	25	32	112	27	142	23	53	21	47	91	60	79	4	24	55	42	25	26	7	32
	ACTTCAGGTGACTACTGGCCTCGCAGCAGCATATCC	136	43	8	52	21	33	38	9	12	73	73	18	55	129	4	191	15	8	57	8	54	19	65	52	27	40	69	92	27	38	100	35	160	26	52	18	48	126	92	68	7	23	39	36	18	75	14	39
	AAGCGAGATCTCTAAAATGAGTCGCCGAGTTACGAC	166	44	7	81	24	46	31	7	15	73	82	18	65	130	3	259	5	6	50	8	54	5	59	40	42	45	96	87	20	42	113	24	146	24	47	14	47	113	61	76	8	21	45	54	12	56	12	25
	ATCGTGCCAGAGTCGCACGGGAGATACGACGTTGGT	123	40	12	71	26	32	44	9	11	56	77	17	38	129	7	160	11	17	45	14	59	30	99	17	33	49	78	72	39	25	119	27	101	23	40	18	38	93	60	61	8	22	43	48	26	28	11	28
	TGCGTTCTACGTCATTCAACCTGCCGAATATCCGCT	83	80	23	30	40	51	4	0	33	46	40	9	137	16	15	228	25	31	116	14	38	27	11	57	75	112	68	140	106	20	74	31	172	15	0	76	14	13	86	132	36	40	27	21	41	18	30	11
	AATGCGAATTGTGAACACATGTCTTTAATCTCTACC	161	49	9	65	18	26	36	9	23	68	80	23	71	138	6	196	9	14	37	0	65	26	75	44	29	41	78	63	23	31	126	23	176	23	65	11	45	117	60	66	14	16	38	32	14	48	20	43
	ATGCCAATCTCTAACTTTGAGCGGCGGAGCTACGGC	180	69	12	75	24	42	32	6	18	81	87	17	81	151	0	259	9	8	48	5	56	9	73	52	40	41	94	76	24	37	107	30	150	16	45	8	42	91	65	73	11	18	40	47	17	46	6	35
	AAACGTCAGGCTAAAACTGTACGTGGAGATACGTAC	155	53	11	91	29	41	43	13	8	82	84	19	52	95	4	209	9	15	39	10	76	14	66	32	41	57	69	73	32	36	117	36	138	37	56	13	54	96	69	63	6	21	37	41	15	32	11	53
	ACACCATAATTCCTTTAGGAAAGGCCGAGATACGTT	143	66	13	70	23	25	31	8	17	69	88	18	61	101	5	210	6	13	53	9	66	3	85	31	31	40	99	76	31	27	106	29	147	20	42	16	42	115	65	88	7	12	34	43	19	42	5	44
	CCGAACTGCGCATACGGTTGATCTGCTCGGCTATCC	168	56	12	73	25	53	37	6	10	82	92	18	74	108	3	219	3	17	39	5	61	18	65	38	37	41	83	74	36	43	123	27	131	32	47	19	56	86	68	65	6	19	42	46	21	56	11	33
	GCACGTCATCCTACTGTGCAGTTCTTCTGCCACATA	129	40	8	79	24	43	24	6	23	51	22	9	52	41	8	246	8	14	45	4	11	7	62	54	52	78	92	90	21	52	144	21	183	28	30	11	62	92	54	62	11	31	68	30	11	90	10	53
	TAGAATAGGCCAATTACTACCGCTTATCGACGAAGC	134	39	9	59	19	27	22	10	15	59	81	15	39	135	3	177	9	12	51	7	48	17	60	29	24	40	83	74	30	39	96	34	143	31	23	10	47	74	70	79	4	27	46	32	18	50	9	29
	ACTGATGTGCTATGCACACGCTGTCCTTTATATCTC	167	50	7	58	21	36	34	7	19	74	93	19	62	118	3	200	0	15	52	5	87	6	69	49	35	51	62	121	31	23	116	36	170	27	45	7	45	123	67	75	7	14	49	42	21	42	17	46
	ATGGAGTTTATGGATGTGTAGTCATATCCAAACGTA	163	46	8	49	38	54	48	5	52	54	85	22	146	83	0	196	7	34	10	15	55	10	61	145	55	80	112	128	59	32	202	33	181	36	85	56	46	126	101	96	8	10	81	51	33	77	10	44
	ATCTTGTTGCCAGGCTAGTATAACCTGGATATGCTG	14	19	16	32	39	25	16	3	14	38	25	3	77	16	6	227	13	27	117	18	40	18	18	55	53	83	53	111	63	32	88	14	116	16	6	49	9	14	87	138	10	40	44	29	34	24	24	11
	AACGCATATCTCTCCTTTGAGTGCGGGAGTTACGTC	176	61	9	61	27	43	38	3	13	63	71	23	66	119	4	190	8	12	42	8	46	9	75	57	35	40	87	72	35	33	120	21	134	22	52	14	34	123	61	72	4	7	38	35	16	38	9	38
	TCACTATCTGCACGTCGCGTCCCCAAAATCTACTTG	126	32	5	52	23	32	12	3	22	41	27	7	38	24	4	186	4	13	35	0	12	6	61	52	31	64	103	92	21	50	98	28	188	19	28	13	44	112	55	47	11	34	97	22	6	104	0	40
	AGCGTATCCCCGAGTAACAGCGTGCTATTTTAAAGC	55	39	26	44	41	17	9	14	22	32	30	8	75	19	11	261	15	18	78	35	40	21	32	52	26	77	44	74	56	34	109	20	136	11	8	50	18	38	88	123	12	54	43	31	20	33	17	16
	AATCGCATCGTCTTTATTCTCGCGAGGAGCTACGGC	159	63	11	73	23	42	35	6	6	47	85	16	67	149	5	226	9	13	53	8	58	12	83	71	40	43	72	91	30	36	100	34	157	24	44	16	28	102	48	51	7	24	35	25	16	58	14	40
	TAGAACATCGCGCCAGTACGTGACAGTCGACGAAGG	133	57	23	87	32	34	63	18	18	73	65	41	63	96	12	116	15	37	50	20	77	23	55	31	46	44	61	59	36	23	61	37	114	35	52	27	42	73	62	46	16	34	47	43	35	43	33	41
	TAGAACCTGAACCGTTGTCTGAAGGTCGACGAAGGC	163	51	16	85	28	33	41	6	15	84	76	28	57	92	3	141	7	9	60	6	53	20	49	47	31	46	87	69	28	29	105	25	134	34	39	18	59	94	45	51	5	18	41	27	14	48	10	44
	TAGAACCGCTGGCCGAAGCATGCAGTCGACGAAGCC	136	54	14	60	18	50	40	15	11	68	72	23	49	91	8	165	13	11	52	8	49	14	74	46	27	41	72	77	29	44	80	38	126	37	51	24	45	84	66	71	0	26	57	54	14	56	18	34
	GTCTATTCTCTTCATCCCCGTTCTACAGTCGAGTGA	132	38	11	69	16	45	27	4	11	51	78	15	63	131	6	217	8	17	42	12	65	10	69	50	26	44	82	90	35	37	115	27	154	22	55	13	44	96	77	85	10	20	45	34	8	57	9	25
	AACTCCATACAGTAGGAGCGAGCTACGGCGTCGGTG	132	33	12	85	24	35	21	8	7	59	67	11	41	139	6	210	4	11	63	8	60	20	72	25	20	42	77	76	21	36	121	23	140	26	72	16	38	94	59	73	6	12	59	40	15	64	12	35
	AACCCATAGACTCCGTAGAGTCGGGCAAGCTACGCC	191	63	7	84	17	37	32	3	14	62	99	20	86	121	9	196	11	10	44	6	71	7	59	45	34	32	83	82	36	34	107	29	141	31	48	23	52	94	73	50	6	20	44	40	15	40	20	36
	TAGAACCACAGTAGCCGAAGCGTGGTCGACGAAGGC	192	39	14	74	32	38	36	5	15	79	99	17	50	110	3	188	6	10	42	3	54	8	59	40	32	53	80	81	42	26	80	23	102	33	41	17	46	90	73	53	7	18	46	36	23	54	13	30
	TAGAACGATCGCAAAACGGCGCTTCGTCGACGAAGG	169	49	12	84	36	77	54	8	21	78	78	30	57	146	3	223	8	13	60	10	54	19	82	65	24	56	68	78	48	34	121	31	145	29	39	21	39	107	47	72	3	23	49	38	21	71	9	34
	TAGAACCAAAAACCCCTATCGCAGGTCGACGAAGAC	139	49	8	53	18	29	25	8	12	49	77	17	58	160	7	203	8	15	44	8	54	11	74	40	23	46	92	88	43	29	98	31	152	28	41	17	31	109	85	70	4	17	56	38	14	63	10	27
	TAGAATTGCGTGTAACCGCGACCAATCGACGAAGCC	154	52	10	65	38	62	35	16	16	64	68	18	46	101	8	158	12	10	55	5	46	7	78	42	28	47	65	68	35	31	90	26	119	23	31	27	56	100	49	57	0	17	34	33	20	45	14	32
	TGCTCTTCCCCCCGTTCTACAGTCGAGGAAGACGCC	185	59	5	61	25	31	40	5	23	54	67	20	82	127	0	221	12	13	43	3	54	9	86	56	36	41	86	83	34	48	112	23	158	27	35	11	45	99	69	78	3	20	43	32	19	59	15	33
	AACGGTTTTATTTCGTCCAGCAAAACAGCTAGACAC	118	35	8	70	23	32	28	5	14	52	75	13	46	107	3	205	5	8	28	8	50	10	61	40	27	49	65	77	30	30	89	21	116	24	52	19	36	83	60	67	3	18	28	33	18	59	9	43
	TCTCCCGCGCGGCACATATCGCATCGTTGGCTCATG	88	34	12	39	21	29	58	0	31	52	90	11	80	91	0	146	8	10	29	5	79	13	38	127	22	34	33	55	32	66	83	28	126	58	42	17	44	97	49	132	11	5	20	28	32	102	6	61
	ATAGAGTTTTTGTCATCTCTGGAGCTACGTTTGTTG	131	47	12	59	11	16	30	8	13	61	69	21	61	134	0	205	5	9	51	12	54	15	70	37	27	49	77	96	31	32	99	30	155	17	34	9	39	112	52	57	4	9	36	36	9	55	11	36
	CGCAGCGCGCAGTTTACTTCCCGCCGATGACACGAA	143	54	10	84	12	22	35	8	15	66	98	23	104	94	3	223	4	12	56	9	60	11	90	80	34	78	71	117	57	56	121	31	205	18	23	15	45	84	85	82	9	19	19	33	14	52	10	29
	AGAGTCGCGTACACTCTAATGACGGTAAAAGAGATA	179	40	8	78	21	45	34	7	23	65	77	20	68	128	0	166	13	9	35	8	62	12	58	40	26	52	79	58	27	32	123	18	130	29	43	18	43	117	86	70	3	11	42	33	13	64	10	43
	TAGAACTCCCGTACGCATATACGGAGTCGACGAAGC	158	55	16	66	30	35	29	12	20	73	75	19	44	133	0	159	7	15	51	12	66	14	68	37	18	42	70	73	10	21	102	26	113	19	40	11	45	96	55	52	6	23	32	25	25	45	12	32
	TAGAACCAGAAACTCACTTATCTGGTCGACGAAGCG	128	40	12	57	20	42	33	3	14	55	92	15	27	145	7	188	7	15	39	7	60	9	72	33	30	46	82	58	27	21	105	39	116	25	25	16	43	90	58	68	0	21	39	31	20	45	16	32
	AAACATGATATTATACGAATACGGTGGAGCTACGGC	98	49	9	72	15	58	36	3	12	47	96	11	66	142	0	205	4	9	48	4	76	13	62	48	22	37	75	102	43	29	135	31	163	26	52	18	41	110	67	76	0	22	50	46	18	39	10	30
	TAGTTATTTTCACACTAAACGACTACTCGCTGGCGT	140	39	7	52	29	27	24	5	12	42	73	15	53	102	3	186	5	5	30	3	54	8	69	32	21	42	63	58	28	21	99	35	131	27	37	9	35	98	43	54	0	17	35	35	15	50	9	30
	TGTGCTATTCGAATTGAACCGCCTCGTATTGACGCT	90	95	24	33	34	51	5	5	57	23	40	10	268	7	11	169	35	19	162	22	41	24	13	68	94	101	139	209	138	21	57	48	281	10	9	69	4	16	72	193	42	57	17	34	83	8	25	4
	AAGCACGACTGTGCAGAGATACGAAGATGGTGGCTG	124	40	16	74	14	29	42	8	7	58	96	15	49	126	4	187	13	8	51	7	93	9	88	26	33	39	93	95	37	24	103	29	175	28	41	14	45	108	58	81	3	9	42	46	15	47	8	37
	TAGAACCGTAATTCGTCTGTCATGGTCGACGAAGTC	146	59	17	65	24	46	40	11	18	81	76	38	50	108	12	137	6	10	36	11	54	10	53	44	36	41	70	48	28	31	56	15	120	25	33	18	46	77	63	66	5	31	49	26	19	60	13	33
	CGGTATTTAGAATCTAAAAAGATCGACGAAACCCAT	125	46	4	74	26	29	22	5	18	59	74	16	58	120	4	184	9	12	42	5	49	10	65	32	27	50	79	102	21	46	116	24	141	21	25	9	35	105	59	81	4	9	38	40	16	62	9	27
	CCCTGGTCGGCAAAGTGTTCGACCATGTCTACGACT	183	39	8	51	23	39	37	7	11	74	93	22	54	122	4	202	7	7	56	11	75	8	72	38	21	36	78	85	32	41	105	21	156	23	51	12	54	107	53	67	3	13	46	39	10	44	8	34
	TATTTAGAACGCACAAGCGTCGACGAAAGATGATTA	161	59	11	60	18	40	23	6	9	62	88	28	68	118	3	249	0	16	59	9	67	13	83	52	31	52	84	81	44	34	106	24	144	22	49	16	44	96	61	60	10	23	38	31	17	62	11	39
	ACTTCGGGTGACTACTGGCTCCCCCTATCCTAGACC	154	36	8	59	19	44	20	10	21	63	88	16	56	114	0	205	14	9	54	11	53	18	58	44	38	59	73	77	51	48	119	40	192	17	51	14	42	109	60	84	12	19	37	33	21	59	22	50
	CTTCAACACTTACCGTAATAAATCGGGGTGACTACT	129	55	5	63	18	45	30	5	12	39	83	20	57	142	3	188	6	12	44	6	57	6	70	66	27	30	61	90	43	41	111	20	182	26	50	17	31	100	55	76	7	23	46	39	13	66	5	26
	CGGCTTAGGCTTACAAGCCAGTTAGTGCGTATCGCA	156	55	13	92	31	39	53	9	10	97	94	17	47	104	6	199	6	17	81	19	85	20	88	43	24	64	82	96	44	31	125	40	118	25	39	21	37	83	52	91	6	35	48	35	25	37	10	24
	AATGAAGAAAGCTCGATTGCCATCAGGAGATACGCC	140	43	11	59	33	32	23	5	21	55	86	23	57	126	0	210	5	9	46	9	54	15	64	51	33	46	72	86	26	27	96	26	140	16	36	20	32	98	55	74	4	20	41	31	20	63	7	37
	GTACGTCGACGCGCAATAACAAATTTGTGGCAGAAC	119	46	11	41	20	31	27	5	6	47	61	22	39	119	0	144	13	16	38	10	71	10	45	27	24	36	83	59	27	29	104	32	126	32	37	9	40	72	57	53	7	14	36	34	9	46	6	38
	AGCAATCGCTGATTTGCAGTTCTTCTGACCTACAGT	67	24	9	49	17	19	8	0	15	28	14	7	21	16	7	187	6	30	38	3	8	3	70	30	25	78	99	105	14	49	89	26	140	20	21	19	62	66	48	42	8	39	129	24	8	94	3	45
	GGAATTGCCCGGACAAGTCCGGTCTAAGTCGTATCC	179	32	9	59	14	41	33	6	16	50	80	24	76	137	4	172	3	14	35	5	67	17	58	41	26	31	73	55	33	34	97	25	157	25	39	20	46	71	60	65	6	15	41	31	13	53	8	31
	ATGCCGAACGGCGGAGCTACGTCGTCCAACGCCCAG	146	52	7	78	24	24	33	7	14	64	80	27	56	111	0	206	9	9	51	5	76	19	66	22	24	35	74	75	31	41	128	32	162	24	46	16	44	112	50	61	8	18	34	42	14	43	8	35
	CGATCGCACCATCGTCTTTCGTGGTCAAAGAGATAT	148	43	0	56	26	28	34	3	16	33	73	20	48	111	0	193	8	8	28	11	54	10	51	69	34	38	70	84	48	36	96	36	147	22	45	22	34	94	68	85	4	11	47	25	10	77	13	33
	TTACCGTTCAGTTTGAGCTGGTCCGTTACGAAAAAT	110	44	3	56	19	23	27	5	22	29	77	14	64	159	0	197	5	9	44	9	58	10	49	59	21	49	67	83	28	48	107	19	149	28	53	11	33	115	76	77	8	16	63	26	19	78	12	24
	CTTCGGGTGACTACTGGCCTATGAAGACCCCGGCAT	134	39	4	70	12	28	32	5	16	64	87	14	78	151	0	202	3	12	55	7	66	10	66	46	33	47	77	71	25	31	131	36	160	26	45	11	43	113	69	95	7	12	47	33	26	56	8	27
	TGACCCAATTTAGGCTCGTCGCCATCTACGTGCCCC	122	48	10	79	19	23	26	12	14	55	75	19	57	135	3	207	10	13	37	7	91	5	69	36	45	40	83	83	37	32	109	41	164	21	52	19	58	116	64	54	4	13	40	42	14	40	17	33
	TAGAACACGCAGTAAGCATGCGTGTCGACGAAGCCT	132	43	12	64	30	43	34	10	7	78	80	21	32	116	13	147	6	13	56	9	66	17	84	18	35	36	53	84	24	22	81	39	116	32	50	21	37	91	46	61	0	19	56	39	23	46	12	37
	TAGAATCGTACGACACGATCGACGAAGTCGTCCACG	147	39	9	91	35	39	46	16	7	67	64	20	51	127	6	157	17	12	57	8	57	16	67	31	16	43	60	69	28	33	102	28	125	25	45	18	42	73	59	59	6	26	47	34	19	45	10	26
	GGGTCGACGAAATCGCATAGATATTTAGAACTCATA	184	57	14	75	18	30	30	0	25	62	73	11	92	131	0	167	8	11	42	4	60	11	61	57	31	57	72	71	28	29	125	28	158	23	49	19	40	117	66	77	7	14	53	49	35	65	14	26
	TCGGCATGACCTTTTCGAATATTCGGTGCCTGATAA	132	34	5	74	12	39	24	4	13	33	66	16	55	128	4	191	6	12	62	8	46	11	66	44	34	42	77	93	36	33	117	21	134	20	55	9	38	116	83	75	7	20	45	35	11	94	5	28
	GTGTCTCCACGTCAGATTGCGTGCTGTTTTAATTTC	39	27	22	38	47	40	16	5	25	31	25	14	83	25	6	195	6	16	49	21	42	13	27	72	39	76	40	98	30	33	81	19	106	15	9	50	20	30	88	105	6	41	47	26	20	47	13	15
	CACTCTATCTAGCCTACATGGCGGCAACTACTAGAG	142	57	15	68	20	28	41	19	28	62	70	34	59	81	9	138	18	23	50	11	57	30	60	51	31	40	64	51	40	24	69	34	107	39	38	24	46	94	66	63	13	36	39	24	24	60	18	34
	AATCCGTGCCGCATGCGATCACGGAGGAGCTACGGC	155	44	12	62	30	28	36	10	9	83	69	17	66	122	6	211	11	13	42	8	55	15	96	34	27	45	78	72	36	37	95	30	136	23	32	11	45	80	61	54	6	17	27	37	13	46	9	43
	AAGCCATTATACCGTTAGGCATGGCCGAGCTACGCT	122	45	6	62	28	36	34	3	5	52	88	13	43	131	3	194	9	11	45	11	73	8	69	21	31	33	72	69	23	35	99	37	154	32	47	8	46	121	60	65	6	20	34	40	22	29	12	38
	AAACTTTTCTGTTTGTCGGGAGCTACGGCCCAAGGG	134	56	13	68	22	27	26	11	11	44	56	15	63	126	5	229	13	14	62	7	47	8	74	48	35	51	86	73	36	32	146	37	149	18	50	12	34	118	69	77	8	18	38	30	24	36	14	34
	GATAAAGACCTTTAAGAATATTCGTTTACTGTCGCT	121	23	5	55	8	33	24	5	18	40	53	8	57	104	0	197	4	10	34	6	56	12	59	60	17	33	80	69	28	27	90	23	135	23	40	15	37	108	69	69	3	13	36	37	21	64	9	27
	GGAAATCCTGCATTTAAGCAGCGCTACACATAAAAT	134	45	5	65	32	33	28	10	10	59	94	22	57	128	3	184	0	11	39	12	69	14	59	32	17	25	76	88	21	28	114	17	140	23	46	14	58	82	60	78	6	14	48	44	10	58	11	30
	GGAGTGACAGGATCAGCTTTTCTGGTGGACGCCCTT	121	39	4	53	14	33	29	4	10	33	63	21	59	113	8	197	7	8	39	7	31	11	50	58	33	52	57	72	26	41	95	30	134	23	51	14	37	98	75	81	8	17	54	23	18	73	6	30
	CTTCGGGCGACTACTGGCCCCGCAAGCCGTGTAACT	183	50	11	52	28	43	24	8	18	56	104	13	52	106	4	217	9	17	73	9	42	8	80	48	27	37	93	80	34	36	116	25	179	27	42	13	57	96	52	74	6	17	42	42	17	51	17	30
	AGAGCGATGAACATGAACTGGCGCTTGAGCTACGTC	150	47	10	67	28	40	33	10	15	74	97	14	37	104	0	173	5	18	46	5	66	22	58	31	36	35	81	85	24	28	92	20	127	26	50	9	51	105	63	64	9	13	46	41	24	37	13	28
	TAGAACTGGCTAGCAACAAGTATAAGTCGACGAAGC	157	49	10	61	21	39	27	6	23	63	84	17	60	139	9	186	7	14	67	7	69	13	59	47	36	43	73	98	35	35	100	34	132	21	31	13	46	78	55	59	8	12	43	41	18	52	10	37
	ACAGTTATTCCTTGGTTGTGCTACCACCATGCCCAC	108	41	6	52	11	18	34	0	16	40	78	8	103	147	0	225	3	13	65	4	57	19	99	82	22	73	54	116	68	43	133	23	216	19	30	7	45	59	63	97	9	24	16	28	0	63	0	25
	TAGAACTTTGGCCATACCATGTAGTCGACGAAGTCG	119	46	10	48	21	31	31	11	15	61	84	20	33	112	10	138	11	18	46	14	52	11	57	31	30	43	70	89	22	24	89	28	130	40	27	16	35	57	68	73	9	18	35	26	27	55	20	34
	TAGAACCGAAGGATGTAAATCAATGGTCGACGAAGC	162	78	10	57	23	48	42	14	16	63	77	27	67	95	10	154	10	14	55	10	50	23	80	46	53	46	61	58	28	42	88	43	114	29	43	25	42	82	50	80	9	18	24	31	20	59	14	31
	TAATAAGTGGCATTCGGTTCAGACATATTAAATCAA	133	37	8	57	25	19	18	19	11	60	79	19	53	120	3	153	11	10	43	13	53	18	58	48	28	42	77	85	38	31	109	26	104	22	39	19	33	96	73	54	14	24	52	32	32	76	18	21
	TCCTGGCTTTGGACGTCGTTTGCCTACGGACCCCGA	113	31	8	75	11	22	32	7	11	61	66	12	40	128	5	209	8	11	41	10	65	17	86	33	37	45	69	101	39	37	95	50	150	26	34	9	28	115	67	90	14	15	40	31	28	45	18	25
	CCCCTACCGTTCTACAGTCGAGGGGTATCCGATACG	118	39	7	60	21	30	35	3	14	44	75	13	55	118	0	185	0	6	44	6	58	9	54	37	13	43	51	64	31	38	95	23	186	29	42	12	36	96	62	77	0	14	61	28	17	66	7	50
	AACTCGTCAAACTAACACGACGAGGGAGCTACGAAC	163	55	14	69	18	32	35	8	11	67	97	25	61	109	0	204	9	8	42	5	66	15	84	30	33	40	87	59	28	31	87	23	144	27	54	15	37	110	58	56	9	19	41	31	12	32	6	47
	AAATGCGAGACCAACTCCGCATGGAGCTACGGCGTT	122	48	6	57	22	38	23	3	13	48	59	16	61	138	0	207	10	13	67	8	57	12	62	41	31	41	74	80	33	29	116	37	152	19	35	14	37	94	76	78	5	21	35	29	25	42	7	32
	GCGACATAGTCGATGTTTTGAGGAATGATTCCTAAT	21	34	18	23	31	30	3	0	10	30	23	3	94	6	6	184	9	19	105	16	30	21	11	44	53	76	65	89	64	13	76	23	104	4	5	52	8	25	82	122	27	41	44	12	27	24	29	12
	TAGAACTGAGAACGCTCCCAACTTAGTCGACGAAGC	112	61	10	90	27	44	27	7	11	69	65	19	54	130	4	163	6	7	49	4	72	15	71	53	22	41	77	81	34	40	99	31	107	34	46	14	42	74	69	65	4	21	52	31	15	68	5	30
	TAGAACGGATTCCTTAGCGACTCTGTCGACGAAGTT	163	44	16	62	21	29	42	4	13	69	90	18	49	112	4	192	4	15	37	10	53	14	55	45	25	37	103	76	25	31	95	35	124	22	46	18	47	84	55	59	4	25	43	38	17	67	10	39
	TAGAACTGATCGATACAACGTACAGTCGACGAAGGC	128	57	24	71	31	47	49	9	8	75	78	23	42	70	4	161	9	17	44	10	69	19	58	36	29	37	72	47	21	23	71	27	105	31	43	32	34	72	64	59	5	21	41	27	25	60	10	23
	AGTACATACTCCTAGTTGGAGGTACGGAGATACGGA	173	52	7	69	23	42	23	11	18	60	89	22	59	113	3	223	11	14	46	15	64	11	68	81	31	42	68	90	30	36	112	37	139	19	36	11	29	115	66	80	5	16	47	36	24	59	15	33
	ATGGCGAAGTACCGTAAGTTGTTCATAATCTTTACC	154	46	8	90	26	40	25	12	9	53	99	23	66	88	4	176	8	7	34	12	71	18	67	45	32	46	80	78	39	34	107	24	124	20	51	9	40	103	65	69	8	16	39	45	23	42	7	20
	GCCTCTTCATCTCGTGATGTGATGGTCGTTCGCAGT	123	62	8	58	19	24	37	10	16	65	77	17	82	110	5	172	4	26	69	7	60	10	119	62	28	71	60	120	67	72	129	32	215	29	21	10	27	55	70	65	13	68	7	30	20	44	7	27
	CAGCTGCTAGCGCAGCCCTTGTGCCCTTCGACGGCT	59	53	21	36	9	32	46	8	12	21	84	10	61	110	3	200	8	11	71	11	55	21	71	44	29	16	29	68	44	40	186	49	13	38	35	6	16	147	44	47	3	18	25	52	29	131	6	39
	TAGAACGACTGTATGAAACCACGTTGTCGACGAAGG	153	45	12	66	21	30	30	6	21	65	96	15	45	110	4	186	3	12	51	6	50	20	68	54	28	59	76	67	39	33	116	29	135	24	43	10	30	110	50	87	9	15	39	33	20	65	8	33
	TAGAATTTGATTATCAATAATCCGATCGACGAAGTG	146	50	11	74	23	32	29	5	22	53	79	16	56	123	6	184	8	9	33	12	64	8	72	52	31	41	63	71	33	32	87	29	136	23	43	15	47	86	51	68	5	22	38	31	27	64	6	29
	GGTCGACGAGCGGGATAAACGACTTAGAACCGGCGC	141	35	12	63	30	44	41	7	16	53	76	16	79	111	0	159	4	12	44	10	53	16	74	54	32	42	75	69	32	46	76	15	159	22	44	13	38	70	59	72	7	8	27	28	13	66	13	29
	TAGAACGGTAATTGCCCTTTACCCGTCGACGAAGCC	153	64	7	72	21	43	42	5	13	78	84	23	52	135	3	148	3	11	48	8	66	15	69	45	24	46	65	88	21	39	106	24	97	28	39	13	36	93	53	70	9	11	30	30	20	60	13	35
	ATGTCCGAAACACTCGATGTTGTGGTCAAACAGATA	149	41	6	55	16	44	22	5	7	46	89	12	58	129	4	187	11	11	45	6	53	11	48	57	28	42	67	68	31	29	96	33	167	28	51	12	34	84	61	89	7	14	56	41	17	69	3	43
	TAGAACTCGGTGAACGTGGTATCGAGTCGACGAAGC	159	47	19	70	22	37	34	9	17	73	82	20	49	88	3	160	13	14	46	11	58	9	78	37	31	49	63	55	29	24	98	20	107	23	33	22	40	81	49	47	0	20	29	29	16	43	7	31
	TAGAATCTTCTGAACACCCAGTCGATCGACGAAGTA	131	51	14	65	21	42	27	7	20	43	95	21	55	109	3	148	10	11	51	8	44	13	64	43	32	34	67	69	33	32	85	33	105	27	57	27	47	94	59	64	7	23	45	49	28	72	21	35
	GTTCGGGTGACTACTGGCCTCCACGCAATTTGCGAC	125	33	20	58	37	36	20	5	12	45	62	22	55	100	3	154	4	4	50	14	74	14	72	49	30	30	70	76	33	18	78	24	132	24	39	18	39	90	66	71	5	21	38	49	12	35	7	50
	TAGAACTCAGATGTCCCAACCTGAAGTCGACGAAGC	149	50	11	63	20	35	36	6	13	59	75	25	61	122	7	167	6	13	59	10	64	16	60	48	17	30	70	79	21	31	94	20	144	25	46	18	44	82	62	40	3	25	45	44	19	45	10	30
	TAGAACGTCTCAAGCTCGTGAGCATGTCGACGAAGC	122	33	16	69	20	29	37	5	4	75	69	13	40	114	0	142	11	12	57	12	77	23	77	32	26	42	82	73	25	31	75	23	116	25	29	9	33	92	61	71	0	24	41	41	17	26	13	27
	AAACGCCGGCACAGTACGCAGCGTGGAGCTACGTCG	97	49	17	65	32	28	26	11	9	73	68	24	44	111	13	132	18	31	57	10	64	23	90	17	32	34	73	63	31	26	73	41	110	30	33	16	41	75	83	50	15	33	32	33	33	34	18	34
	TAGAACGAAATTAACTGTAAAAGACGTCGACGAAGG	134	49	8	63	21	26	26	6	15	45	91	19	38	96	5	229	7	14	36	10	46	14	44	52	22	58	85	82	25	43	104	27	163	22	49	15	28	72	59	84	8	16	29	25	16	61	14	35
	TAGAACCTCAAACTAGCTACGATAGGTCGACGAAGC	163	49	10	68	23	33	26	5	10	68	68	20	60	117	5	153	6	9	50	9	44	11	66	43	23	51	81	83	35	40	75	26	121	23	39	15	30	70	48	58	0	15	33	38	13	45	17	26
	GATCTGACATACAGGCCTTCTGCTATGCAGCCCGGT	65	20	9	49	17	17	11	0	19	27	13	9	22	10	9	169	0	21	44	5	12	5	49	38	31	64	88	70	19	50	94	24	109	21	26	14	67	80	43	38	12	32	106	31	6	80	3	34
	TAGAACTTAGGCTCACGCCCGAAAGTCGACGAAGTT	141	60	14	55	18	34	48	7	24	59	88	18	54	121	0	149	5	8	30	8	58	14	71	54	21	34	63	42	20	27	106	29	129	23	41	19	45	75	37	53	6	17	31	35	17	45	9	41
	TAGAACAATTAGATAAAGCCCTACTGTCGACGAAGC	126	28	7	79	22	29	41	6	10	68	94	10	40	113	5	137	10	6	51	5	50	18	75	35	18	42	75	66	26	28	112	23	120	16	36	18	22	94	61	73	8	24	42	38	25	45	10	22
	TAGAATCTTATTCGCTAGGTAATGATCGACGAAGTT	133	53	10	56	26	47	48	11	15	52	85	21	61	78	0	184	8	14	33	8	50	7	55	40	33	33	83	68	27	30	96	36	139	26	46	16	37	68	48	35	0	17	32	50	12	55	14	45
	TAGAACCGCTTATGGTGACACATCGGTCGACGAAGG	165	52	6	70	16	47	28	6	23	55	68	11	89	128	9	158	7	12	44	16	53	13	83	68	42	50	58	98	36	46	90	18	142	36	43	18	37	98	70	71	7	14	29	35	20	69	9	25
	AACGCGTATTTAGAACTTGGGGTAGTCGACGAAACC	128	41	8	40	21	29	36	8	17	47	81	22	51	93	0	161	11	15	49	10	58	10	60	61	20	44	69	89	27	35	108	25	124	32	45	11	30	79	69	76	4	27	45	31	9	56	4	31
	TAGAACAAAGTAGAGAAATACCCTGTCGACGAAGTG	132	31	11	53	17	23	32	7	4	59	64	10	49	108	4	159	8	12	44	3	52	10	55	32	18	46	58	70	31	16	90	19	141	21	42	18	40	90	74	59	9	20	38	43	19	49	6	35
	AAACGGAAAGTCCGTCGGGACTCGTGGAGATACTTC	161	35	6	57	33	23	28	9	13	56	80	15	44	121	3	188	8	6	35	4	50	13	75	55	34	35	75	93	26	45	101	34	142	23	38	16	31	84	49	57	3	16	28	39	9	55	6	34
	TCGAGGAAGAGATCCGTTGCTTTACGGCCCCCTCCT	127	46	9	48	12	32	21	7	6	53	71	12	37	131	9	234	13	6	67	15	58	17	92	23	28	40	96	95	29	35	89	39	153	29	47	15	40	112	57	66	10	12	41	45	18	38	3	36
	GTCGACGAGCGAAACGACCTATCGACTTAGAACGGT	146	34	6	71	31	26	24	5	10	50	83	20	67	101	3	158	8	20	49	5	54	12	72	41	26	32	68	74	34	51	90	23	138	16	47	7	44	93	58	57	0	18	34	28	14	47	6	30
	TCTTGCGCGATTATGATCCACTCGCCCACTACCCAC	68	50	13	28	20	61	50	8	16	47	105	18	61	98	3	172	10	15	57	3	65	18	66	43	24	11	29	43	47	59	181	50	25	40	31	6	21	122	33	75	8	12	16	43	18	160	0	38
	GTTTGCACCGGAGACACGCTTACGCTGAACATAGTG	153	48	20	73	20	40	32	8	11	51	79	18	47	106	3	156	7	14	65	9	51	15	68	46	22	30	81	74	19	19	82	34	143	30	37	10	40	89	66	78	7	13	42	38	21	43	14	40
	TAACGACCGCTCGAGAGGTATGAGATCGCAGCGCTT	121	56	8	68	38	31	22	10	8	47	77	15	43	110	4	277	4	15	46	8	45	10	92	30	52	95	102	127	31	37	124	24	95	22	17	29	35	66	41	56	5	10	58	28	19	50	12	30
	TAGAACGTTCCAAAAAGTATGTCGACGAAGTTGCTG	104	26	13	50	17	23	26	7	10	47	69	20	55	102	5	147	3	13	40	3	62	11	58	31	22	39	59	56	13	25	68	19	122	20	37	21	30	83	58	72	6	19	52	33	14	47	8	23
	GCTTTCGTTGGTTCAGTGCTGCAACTATGTCCATAC	16	15	16	41	37	32	13	6	12	35	26	9	103	22	9	222	16	23	87	25	30	22	18	57	51	73	46	72	71	28	101	25	87	7	12	50	12	34	89	108	22	42	38	31	35	45	26	9
	TAGAACAGCGAGTTAACCGGATTTGTCGACGAAGCC	118	43	13	44	20	35	18	3	6	55	75	12	22	101	4	138	4	13	45	6	55	17	42	23	17	47	74	82	22	28	73	20	129	15	42	16	38	74	43	59	4	22	45	35	23	53	13	38
	CTGCTCTACAGTTTCTCTGTTAGATAGATTCTGTCC	105	29	10	44	18	26	10	0	24	47	20	7	51	27	0	210	5	8	27	6	12	3	59	56	41	66	87	78	23	49	108	16	176	24	23	26	43	81	40	46	8	27	81	25	6	100	0	35
	CCCGTTATTCCGAGCGGAACGACCGAAACGAATCGC	192	65	11	82	33	40	40	10	13	56	89	21	59	127	3	174	7	12	47	7	59	11	69	32	30	41	60	66	19	26	102	30	131	20	45	9	46	82	70	70	3	16	25	53	11	28	15	37
	AGGCAGCCATTTTTCGTGTCTGCCGGAGCTACGTTA	158	39	13	71	15	30	23	6	8	54	78	10	58	129	8	205	7	8	45	5	49	9	63	32	29	53	80	83	23	30	91	27	118	17	49	15	51	87	70	52	4	15	44	29	12	33	7	50
	TAGAATCACTGCTGTTTCCACATGATCGACGAAGTC	164	33	19	59	26	42	46	5	13	70	70	19	55	117	4	159	4	16	47	4	48	10	55	47	27	53	60	75	22	16	88	29	125	14	34	12	40	75	61	61	6	12	51	26	9	69	9	43
	AAGACCGGACGGTTAGAGCTACGTCGTTAAACCCCT	130	28	12	56	18	40	28	0	10	54	84	13	36	115	4	196	6	13	48	6	65	12	63	22	35	53	74	65	29	34	93	28	157	18	39	10	43	101	69	76	7	11	45	35	25	42	10	43
	TCCGAAGTGAATCTTTTCAAACTACCGCACTGATCG	117	26	16	51	27	17	12	4	23	34	37	9	37	22	3	172	4	22	37	0	13	3	56	49	33	50	88	110	12	43	97	22	133	19	30	23	46	80	64	53	0	25	70	21	5	85	0	39
	TAGAACCTAAACCCTACATGTGAGGTCGACGAAGCC	145	48	11	62	16	35	39	4	16	53	108	17	41	98	3	162	6	11	41	8	48	17	75	44	30	36	55	52	26	22	92	27	119	17	29	15	36	80	53	47	6	17	31	33	18	45	9	26
	ACCCGAGGGCGATATGCCATACGGCGAGCTACGTGC	178	49	15	73	20	41	36	12	14	72	44	13	51	101	3	183	7	14	69	8	62	20	70	28	41	35	63	53	28	26	101	27	96	35	44	22	41	77	56	46	5	18	29	31	14	26	6	33
	CCCTTTGGACTGCGTGCCACATTGACTACGAATGCA	154	53	8	63	16	29	42	8	7	64	63	23	56	104	6	189	4	6	44	8	55	11	70	41	15	48	72	74	27	26	97	34	145	34	49	10	29	107	53	67	4	12	34	47	9	53	11	33
	TCCCAACCGTTTCGCCGCTAATCTATAGCGCCACGT	110	38	8	50	17	18	22	11	13	58	69	13	92	109	0	189	9	12	42	5	50	13	80	55	32	82	82	94	45	47	120	22	167	30	26	14	53	64	60	69	6	17	16	24	9	52	14	25
	AAGTGCAGATCTATAAAGAGGCACAGGAGGTACGTC	183	33	13	67	29	22	32	5	5	53	92	18	47	98	0	191	6	10	40	7	62	14	67	41	23	39	54	70	29	32	89	17	134	9	37	14	43	100	62	55	7	17	37	41	17	42	3	34
	ACACGGAATAAGTTAATAACGCCGTCGAGCTACGAC	152	37	18	62	20	41	43	13	9	73	68	11	61	116	6	198	6	19	56	5	76	13	72	24	26	53	54	72	21	17	100	28	139	18	46	13	59	94	59	64	0	18	48	32	13	36	11	45
	ACGTTAATCTCTGCCGAAGCTTGTTAACCAACTAAT	120	40	7	79	15	23	25	7	17	60	84	22	87	127	5	209	5	18	46	0	47	7	80	48	28	51	62	95	55	43	117	23	196	22	21	6	42	59	73	82	10	30	20	26	23	43	13	30
	TAGAACTGAGTTTCACTAATCACAGTCGACGAAGTC	161	45	15	67	21	43	26	10	11	68	70	18	39	123	0	127	5	10	32	6	52	7	58	26	22	20	75	64	15	22	88	24	147	17	30	19	46	93	60	68	7	17	27	45	17	47	9	22
	TAGAACGTAGTAGCTCAAGGCCTACGTCGACGAAGG	140	41	9	67	18	40	40	8	12	55	67	24	76	102	4	200	12	11	42	16	62	9	71	61	17	34	76	48	22	28	84	26	127	28	40	22	51	81	57	53	4	19	31	31	15	41	5	26
	TAGAACGGAGAAGCTCAACTTCGCGTCGACGAAGCC	128	51	9	63	22	27	32	9	12	79	89	17	53	106	5	140	10	17	46	10	67	18	49	37	29	30	69	55	24	30	76	32	106	19	29	15	33	80	51	63	3	13	33	30	18	41	15	31
	AAGCAAGACCTTGCAGAGATACGTCGTAACCCTATT	107	25	3	56	21	38	26	8	7	36	102	18	46	126	10	205	8	11	39	6	56	8	69	23	25	32	90	62	24	26	106	23	161	19	51	7	53	122	68	75	7	17	44	45	15	32	9	31
	GTACTTCGGGTGACTACTGGTCCCATCGCTACCCAT	99	53	10	51	20	26	36	8	13	44	82	22	62	111	8	145	12	19	46	9	66	20	67	33	30	25	73	98	32	26	92	32	142	35	50	17	50	78	57	74	6	12	60	31	26	52	18	41
	AACCGCACCGCGACCTTTACGAATATTCTGCGCCTG	107	51	10	51	19	24	31	9	11	42	73	29	40	112	5	165	13	10	41	5	48	15	59	42	33	25	62	61	25	37	84	38	114	25	42	17	29	86	56	42	5	23	35	30	18	62	7	26
	AACGTCATAGTCTAGCGACTGACGGGAGCTACGTTA	142	61	4	65	19	26	33	4	22	63	83	12	39	109	3	206	10	13	63	12	39	13	74	39	34	34	49	86	30	36	94	36	127	26	50	11	48	118	59	58	4	13	55	41	17	41	9	31
	AATTAACGAGAACGGTTTAAAGAGCTACGTCGTTTG	122	44	12	50	10	30	25	7	18	44	66	25	37	102	3	176	3	8	43	14	51	13	53	39	32	31	94	87	27	33	102	19	126	23	48	28	45	87	54	60	0	25	49	34	12	41	11	34
	TACAAATAAGAAATTTGCAGTAAAACACGGCAAGAA	124	38	9	65	17	29	24	6	9	53	68	19	56	132	3	200	5	14	43	9	63	7	59	54	23	57	89	93	36	32	143	24	164	28	55	18	39	111	51	108	0	12	42	29	15	69	11	30
	CAACACATGCCGGATCGACCGATCCTGCCCTACTTG	105	33	22	71	26	23	52	12	5	61	79	40	43	88	3	167	15	20	51	9	68	22	79	18	23	43	68	60	26	47	74	35	118	33	35	15	30	93	57	53	8	24	32	42	20	19	14	29
	TAGAACCTAGTCCCCATAGACTTCGTCGACGAAGCC	134	48	11	52	31	41	32	6	18	38	67	23	50	101	7	192	4	9	36	9	56	12	53	78	28	58	76	57	33	40	94	27	137	27	46	13	40	79	59	59	9	20	38	35	9	44	12	32
	TAGAACCGATTAGAGGTCGACGAAGTCGCTGGACAT	136	43	6	53	26	28	26	4	11	48	66	14	56	105	5	173	5	6	39	4	46	14	66	39	24	40	86	60	19	28	85	20	124	25	28	13	35	87	62	61	3	16	46	30	14	70	10	30
	ATAGTCTGACGTGCAGGCTGGAGCTACGTCGTTCGT	139	37	16	63	22	30	22	13	0	55	64	12	36	112	5	170	13	18	63	5	43	21	76	25	37	43	77	96	21	19	90	22	119	16	36	18	32	88	64	42	3	38	21	38	35	37	12	31
	GCTCAACACCTTTCCCCGTTCTACAGTCGAAAAGTA	146	49	4	62	20	49	24	4	5	46	78	7	38	113	7	160	13	11	44	4	64	15	50	33	23	40	60	64	26	38	90	36	141	38	37	8	34	90	62	67	7	19	54	37	19	64	15	27
	TAGAACCACAAGGCTCGTCCTGTGGTCGACGAAGCT	147	65	19	84	22	56	56	6	8	91	72	13	42	91	10	138	8	18	51	8	49	15	67	46	34	36	53	45	17	26	75	15	110	30	50	16	41	73	64	62	0	26	57	35	28	32	8	28
	TAGAACACTAATGAACAATGCCCTGTCGACGAAGCC	109	37	15	55	19	36	24	9	10	55	65	30	34	128	5	177	7	14	37	11	52	16	52	33	23	26	58	56	28	23	90	22	142	27	50	14	35	89	62	56	7	22	47	32	14	53	15	34
	ATCACCCATTTAGAACGCACATGCCCGTCGACGAAG	142	39	14	54	21	34	30	4	6	65	75	16	37	123	7	146	10	10	56	6	59	23	52	39	17	28	61	82	20	32	71	28	110	37	25	22	33	86	43	72	8	15	43	39	18	63	8	24
	TAGAACGAGACCTGTGACGCAATCGTCGACGAAGTT	162	69	15	71	15	56	35	5	12	74	86	27	45	105	3	146	4	17	58	6	80	13	79	48	39	51	73	76	16	21	86	21	118	34	35	17	47	80	82	62	3	20	43	40	15	36	11	39
	TAGAACGTCATACCGCATAGTAGGCGTCGACGAAGC	153	44	20	85	32	33	56	16	8	83	80	28	34	102	7	145	6	10	44	17	50	18	75	19	29	42	40	59	20	29	78	27	87	33	39	8	47	70	58	67	0	17	32	41	16	35	8	45
	CCCGCACCTTGCATAGGTTAGCCGAAACGAATTTAC	143	51	8	57	13	27	26	0	11	61	74	18	45	105	3	170	3	6	47	3	57	11	65	27	27	32	67	71	15	33	89	34	120	25	21	9	42	78	57	56	5	13	44	31	10	55	11	29
	GTTCAGGTGACTACTGGCCCCACGCTTACGGTATTA	122	35	6	62	17	23	29	4	8	44	73	18	51	95	9	198	9	10	36	7	50	9	74	32	25	35	75	67	16	39	97	30	149	21	46	15	47	96	70	79	4	18	41	23	24	45	8	32
	TCATCATCTGCACGTCGTGTCCCCCGCGGCCACAGA	102	12	5	55	25	20	4	4	19	25	29	6	36	24	3	176	0	22	48	0	9	6	45	44	24	58	77	68	11	42	130	28	129	28	24	16	51	73	37	40	9	19	83	18	7	77	6	35
	TAGAATCGGCGCCACCACGCCTAGATCGACGAAGAC	136	60	14	81	30	35	36	7	15	78	84	25	55	111	5	155	10	20	49	6	62	23	61	43	37	41	68	65	29	25	87	20	112	18	47	25	42	77	61	60	6	21	38	33	20	63	19	37
	TAGAACTGGAATATTACCTGCGACAGTCGACGAAGG	152	50	10	54	24	39	22	6	17	56	73	16	59	128	3	195	8	21	49	11	60	6	68	63	28	57	83	74	49	31	114	29	134	23	59	15	30	90	50	73	4	19	38	33	19	79	11	33
	GTCGACGAAGTTACTTATAATATTTAGAACTTTGTA	122	43	7	60	23	34	27	9	12	49	62	14	43	137	0	185	3	9	40	5	53	11	69	45	25	56	90	76	28	39	104	19	152	18	44	12	29	101	45	72	0	23	51	29	17	72	10	25
	CGCCTGTGCCGAACGGTACTTGCATACTGCAATGAA	138	53	12	73	25	52	34	7	13	53	78	16	76	110	10	182	10	20	43	12	47	14	71	52	47	40	74	66	34	43	78	32	108	18	42	20	51	104	70	77	5	21	36	36	13	57	5	32
	AATTCATAAAATGCAATGAAGGAGCTACGTACGTTG	135	51	4	60	14	35	19	3	4	46	70	20	50	116	0	166	10	19	50	3	42	10	52	19	18	42	75	79	18	21	69	29	113	24	49	7	42	76	42	65	4	16	31	30	13	45	8	28
	TGTCGACGAACCATTAAATGGATTTAGAACAGTACG	155	44	8	51	28	34	41	4	19	64	75	24	43	101	5	164	4	14	39	12	67	18	60	62	26	43	87	71	30	45	90	22	137	24	39	14	40	96	58	65	12	27	29	24	19	46	5	42
	TCCAAATCGACACCGTAGCCGACCGGTTACGCTTAC	146	56	12	66	20	39	42	9	4	58	74	21	48	118	3	189	9	6	55	7	47	15	84	34	32	31	69	63	21	35	94	40	137	35	41	9	34	101	75	80	6	20	31	31	19	40	12	36
	ACCTTTTCATAATTCAAGTATTAGGGAGCTACGAAC	147	50	8	55	16	30	28	3	19	46	65	14	63	120	0	211	10	8	38	7	64	6	61	52	32	43	86	68	29	35	120	31	124	18	51	14	34	94	68	82	0	21	40	25	19	55	7	30
	CCATTTAGAACCAATAGGTCGACGAAGAAATGAACG	171	50	10	51	16	30	33	7	21	56	81	20	71	93	5	203	4	9	49	5	57	14	57	59	34	44	55	69	40	26	90	31	145	16	38	19	29	90	63	69	9	15	53	34	16	43	11	38
	AAGAGCCAGTCATCGTGCTCGGAGCTACGGCGGATG	128	52	19	74	24	32	48	9	16	56	76	27	51	107	10	190	8	12	62	15	60	14	62	49	38	32	75	55	30	38	98	33	138	30	47	13	60	103	76	68	12	19	43	46	20	43	14	32
	TAGAACGACAAATAATTTGCCTCGTCGACGAAGTAC	133	47	17	60	28	41	29	7	7	65	78	25	37	106	0	182	9	8	44	12	42	7	66	28	28	33	70	59	26	22	87	20	130	26	31	22	40	67	46	46	5	13	41	31	18	41	6	24
	TAGAACTCTCGACTATCTGTCGAAGTCGACGAAGCC	123	46	6	62	19	43	25	0	13	60	79	16	49	107	3	157	3	16	38	9	50	10	50	40	22	34	58	47	18	27	95	26	92	24	35	16	34	69	25	61	0	18	33	41	10	55	9	29
	TCTGCTGTACAGGCCTTCTGATATACAGAAGTGCAT	90	20	8	52	22	18	12	0	17	32	19	8	36	19	0	201	7	24	31	7	9	0	50	47	28	74	77	88	18	50	84	19	130	26	11	13	54	74	37	38	15	29	96	25	4	90	3	34
	CGTACGTAATCTTCATAAGTGTGACGAATTTCTACC	143	41	14	64	18	31	17	10	6	51	93	15	40	106	0	181	4	11	34	5	87	16	71	36	20	56	76	88	28	29	116	22	129	16	35	14	36	92	48	62	5	13	39	41	21	44	10	36
	CTTCGGGTGACTACTGGCCGTCCTTATCCGCTCACT	129	49	3	66	14	31	28	7	17	55	77	16	60	98	4	192	9	10	42	3	70	12	61	52	38	28	78	75	26	27	103	23	138	27	43	14	38	94	61	72	4	14	58	29	10	68	14	32
	CACTGTGTCACCAGGACGGTGCGTGACTGACTACTT	135	42	24	62	24	23	35	13	5	74	86	27	44	110	8	164	8	9	46	7	71	9	102	20	29	40	74	71	34	18	97	35	122	26	59	7	43	89	53	64	5	16	29	45	17	40	15	33
	ATCTGCACGGTTCGAATGAACGCAGGGAGCTACGGA	161	56	10	64	21	44	24	6	23	69	86	14	86	134	0	241	6	14	37	11	50	16	65	53	31	48	99	82	30	32	83	41	116	21	55	12	38	113	58	78	4	24	46	36	21	47	13	46
	AAATTACGCCACGCAAGCACCGTTCCGTAGAAATCC	161	49	7	47	18	28	19	7	13	69	91	15	45	143	3	182	0	11	38	6	63	13	62	49	31	43	63	73	40	31	113	18	140	16	35	17	36	111	68	81	9	22	32	21	11	47	10	39
	GTATTTAGAATTGTGAAAACGATCGACGAAACAATC	149	56	9	61	19	23	29	5	13	50	97	21	59	125	3	150	0	8	32	4	52	13	75	47	18	51	80	85	37	18	101	23	112	20	51	17	39	89	57	82	12	19	39	36	19	50	7	30
	ACATAGTCTTACAAAAGTTGCCTACGGTCCCTCCTC	133	31	4	50	15	21	38	4	12	40	74	21	41	125	3	178	6	12	36	5	52	8	75	31	15	45	74	96	24	29	103	28	155	20	49	5	32	101	70	55	4	17	38	40	13	55	8	27
	TAGAACCTCCCTTCGGTCTGGGACGTCGACGAAGTC	157	46	9	72	24	39	33	11	13	63	90	17	49	88	0	159	6	8	26	8	44	18	54	44	26	46	50	57	33	34	87	19	143	22	38	14	50	83	47	60	0	18	52	25	28	69	15	33
	AGTTCGGGTGACTACTGGCCTCGAACCTGACCAAAC	110	45	4	48	15	31	35	5	9	48	84	19	63	114	7	191	9	14	25	9	54	13	50	40	29	44	84	65	22	33	83	39	177	25	42	10	29	98	67	61	6	18	46	31	22	59	13	26
	TAGAACGCATTCAGTAAGAATAGCGTCGACGAAGTC	170	52	9	59	25	44	24	0	8	59	84	24	54	107	6	143	5	10	50	4	45	11	61	33	29	46	83	58	26	24	88	15	123	25	41	11	55	92	60	63	3	17	27	29	22	53	5	26
	ATTCGGGTGACTACTGGCCCACACCGCTATAGTATC	113	36	15	67	22	55	23	6	7	47	71	25	56	103	4	172	6	13	45	8	58	7	67	37	21	46	73	70	31	19	97	32	136	35	40	18	41	83	46	76	12	11	32	26	8	45	6	29
	CCCTGCGTACATTGCCATTCAATCGCCGACTACGCT	57	98	41	11	22	73	5	3	64	16	27	5	254	3	44	72	49	12	122	53	25	34	6	31	129	91	111	172	176	8	22	78	137	16	5	105	4	9	77	137	102	88	6	10	150	5	47	5
	AACCGCGATAACTGCGGCGAGCTACGTCAGCATGGT	128	53	7	73	17	11	24	0	4	62	82	14	38	107	3	175	10	12	52	10	59	15	64	32	23	38	71	65	33	17	110	32	111	17	32	14	39	96	54	60	4	23	33	26	8	47	10	31
	TATACGCCGATTGATTCACTAGCCATACTTAAATTC	112	59	13	41	16	20	20	14	12	54	68	18	69	80	4	141	11	9	31	8	46	11	56	60	31	33	70	59	24	32	67	34	127	18	38	22	52	75	53	48	12	14	42	18	22	58	15	38
	ACTAACTTATTCGACTAATATCGGTTCGTAACGTAT	118	21	14	47	35	36	25	3	35	42	44	14	74	64	3	154	9	18	12	8	46	9	41	83	40	46	84	96	25	34	160	18	160	51	35	44	59	106	65	79	9	19	73	28	17	66	7	47
	GCTAACTGCCTACGTGGTGACATCACGTACATTCAC	112	37	15	55	12	26	22	11	12	34	76	14	76	106	5	231	6	14	62	9	55	15	98	48	20	63	65	121	69	48	132	16	216	40	23	5	29	49	88	94	5	33	20	22	18	49	12	23
	GTAGGTAGAACTTCGCTCTGTGAAGTCGACGCGACT	128	39	5	71	34	36	36	11	19	63	75	14	46	128	3	185	4	18	38	8	67	14	65	57	37	24	75	84	21	36	117	25	127	34	46	19	44	83	52	61	4	30	40	35	15	46	8	40
	TTACGTCGACGAAGCAATAAGCATTTAGAACGTAAA	137	48	3	43	15	23	30	5	13	47	92	11	38	107	3	182	8	12	38	0	51	6	63	42	24	34	55	65	36	26	122	20	126	15	44	16	28	104	61	70	6	14	44	28	19	67	6	17
	ACGTCTAATTTCCTGTCGGAAAGACCGAGCTACGAC	153	48	12	58	24	43	28	6	16	50	63	19	78	114	0	173	10	5	44	5	55	12	72	62	35	49	66	67	26	31	102	21	145	18	57	19	48	86	55	76	5	14	35	41	11	46	6	33
	AATGCATAGTCTCTATTGAGATGCAAGAGTTACGCC	132	37	6	64	20	32	27	10	9	59	68	21	43	108	0	183	5	11	36	0	58	5	71	33	27	30	63	62	26	30	98	17	119	21	47	15	35	90	65	78	3	11	33	36	18	43	9	40
	GACAAATACCCTCGTTTGGGTTGCTAATGACTACTC	135	43	5	50	14	39	24	7	17	35	79	12	65	117	7	182	7	0	28	6	48	5	71	32	43	29	60	48	22	22	105	25	144	19	32	18	48	68	64	61	4	4	40	30	14	45	12	35
	AAGACGTTCCTCTAAGTTGAGAGTCCGAGACACGTT	138	48	10	45	23	27	29	8	14	50	91	20	57	105	4	186	0	7	55	7	61	19	69	35	32	34	76	68	30	33	116	24	106	26	35	14	33	96	58	67	6	13	31	43	12	42	8	34
	ACGCGTCATAGCTCAAGAGCGACGCCGAGCTACGGA	164	43	14	67	16	31	26	4	12	71	76	22	73	121	5	245	0	18	56	10	47	14	72	41	39	39	75	75	31	40	88	40	142	27	39	10	36	95	68	79	0	17	32	47	22	46	14	23
	AAAACCGCACCCTCATCGACCGATAAGGCTTACGCA	123	47	10	55	24	36	32	10	11	54	88	12	35	143	5	173	6	12	27	5	54	10	83	38	16	40	78	55	27	32	109	28	143	27	53	18	36	86	43	57	10	12	46	38	14	29	13	34
	TAGAATCCGCATGTAATGCATGGGATCGACGAAGTA	163	53	7	59	23	40	40	3	19	71	73	22	70	97	0	162	6	11	47	6	49	10	59	32	28	44	67	75	26	40	101	32	134	16	36	15	25	82	72	64	6	19	37	40	22	48	10	32
	GTCGACGAAGCATTATTGTGCATTTAGAACCCAGCC	161	39	4	70	23	36	30	3	17	64	71	19	64	112	5	176	0	10	32	5	69	6	45	42	29	35	58	71	23	35	92	21	142	18	39	9	39	79	55	73	4	14	40	23	14	53	3	25
	TAGAACCATAATCTAAGCATACTGGTCGACGAAGTT	132	50	7	62	29	39	33	8	13	63	83	12	39	85	9	155	3	10	33	5	57	4	60	42	16	51	62	77	29	25	92	16	111	13	28	8	35	92	59	46	5	18	21	34	10	67	13	36
	TAGAACTAATTCTGACGGTAGATTAGTCGACGAAGG	122	36	10	68	17	30	40	5	13	65	65	14	42	129	0	176	8	13	42	5	50	9	79	66	15	54	69	77	30	46	82	20	121	27	40	22	37	80	57	64	5	13	36	20	17	54	10	33
	TAGAATCTCTACGACTGCATAGACTATCGACGAAGC	101	28	19	69	23	33	39	6	13	51	81	13	30	123	3	138	6	6	33	7	49	8	50	41	28	27	45	43	29	40	88	15	145	16	42	16	32	76	43	65	5	12	44	39	28	65	8	22
	ACGCTAACATCCTTACTGGACAGCTGATCTACGCTC	90	44	18	75	21	27	38	10	8	42	61	28	47	100	6	156	9	12	63	6	47	13	67	46	25	41	70	53	21	21	75	30	112	24	44	9	49	86	53	44	5	17	41	31	20	35	22	37
	AACGGTCTCAGTTACTGCGTACGCATTCGATGCGAT	61	50	10	49	18	36	42	10	12	15	97	14	62	108	5	216	8	23	76	0	63	15	63	34	34	26	37	49	39	42	174	46	12	54	20	5	16	124	27	50	8	13	23	64	42	177	6	44
	GTCTCTAGACTGAGCATGTTGCGGCTACGTGGCTCC	157	27	16	59	26	22	19	0	9	69	66	18	42	119	8	179	12	14	49	8	66	16	63	30	38	37	73	78	19	34	71	34	128	13	62	11	50	109	62	64	0	13	41	52	21	17	9	51
	TAGAACATACTCAAAAGGACGATTGTCGACGAAGTA	157	31	10	51	19	26	36	7	15	57	68	14	51	115	3	146	5	12	34	4	53	11	52	48	17	30	67	56	29	22	82	22	128	33	39	15	41	83	66	75	0	18	38	20	18	52	8	36
	AGCGAGTAATTCTTATTGAATTTCGTGAGATACGTG	126	37	8	62	19	25	24	4	9	51	63	9	48	146	5	180	5	6	36	5	54	17	65	29	25	36	64	81	36	34	100	34	116	22	46	11	47	101	49	70	3	17	35	32	9	52	9	21
	TAGAACTGATCGATAGTCGACGAAGTCGGTGTGTGA	142	51	12	54	23	36	21	4	11	49	72	8	40	118	6	194	8	12	52	5	69	11	69	41	27	43	74	71	28	42	92	28	119	14	39	16	32	94	58	59	4	18	35	38	26	43	10	25
	AACGCCGCATTCTATACTGATGGCGGGAGATACGAA	171	55	17	78	31	39	39	9	24	86	82	16	87	118	4	172	4	23	44	6	49	13	51	67	30	45	68	68	26	38	105	33	123	22	41	15	40	105	59	53	4	17	39	35	22	43	18	24
	ACAAGCACCTAAAATTTCAAGCTTCGAGATACGTAC	120	32	4	44	18	28	25	0	12	40	70	16	55	111	8	184	6	11	34	8	47	6	80	37	29	31	70	73	27	30	92	25	120	15	30	7	38	119	46	72	3	10	49	19	17	55	7	27
	AACCAGCAAGTCTGGCGAGCTACGGGCGTTGAGGGA	145	36	11	40	22	33	28	8	14	46	72	18	57	118	5	211	8	11	44	7	61	10	73	47	32	47	69	82	35	43	108	40	119	21	45	10	40	98	56	66	7	22	27	38	12	63	5	31
	ACCGATTGTCCTTGTCTGGATGCGTAATGCCTACTC	138	43	13	65	16	21	29	10	15	52	70	22	61	100	4	175	5	13	44	4	80	16	88	32	26	48	70	86	34	24	79	33	117	40	28	12	37	96	55	57	0	9	42	37	16	33	13	31
	AAACCAGTCTAGAGTCAGTTCTGGTGGAGCTACGAC	123	43	14	68	16	34	24	7	9	63	69	24	52	101	3	182	8	14	42	18	53	18	84	43	33	54	73	65	33	32	105	25	132	35	36	11	50	87	75	80	0	22	41	40	15	46	17	26
	AACGACAATTGCCCACGTGGGCGTCGGGAGCTACGA	172	70	8	76	20	31	31	9	18	53	89	18	69	128	7	197	8	12	47	7	57	17	80	44	31	45	79	77	39	39	85	35	125	29	54	14	36	105	58	71	6	6	29	33	20	50	8	29
	AAGCCAGAAGTTATGAAACTAGGCAGAGCTACGTAC	124	46	11	59	21	24	30	4	18	52	78	22	55	91	0	202	5	12	40	5	63	13	76	27	21	34	67	82	26	21	108	23	138	22	42	8	47	89	46	45	6	11	27	22	24	44	6	45
	TAGAACCGTATGTCTTTATCAATAGGTCGACGAAGG	110	47	10	44	20	37	25	11	10	50	71	11	65	104	5	149	7	16	45	9	48	17	56	50	29	59	54	91	41	32	113	26	111	21	31	20	35	61	46	57	6	22	46	27	28	56	6	28
	TGGTCGACGAACTATTTTTAGATTTAGAACCGCACC	152	44	3	59	16	31	42	5	14	60	83	10	63	99	3	154	6	13	46	3	51	11	55	51	24	38	77	81	28	44	98	34	115	17	36	19	34	71	66	40	5	11	49	32	12	36	0	32
	ATGATTAGAACCCTTATGGTGAATCGGAGATACGGA	143	34	10	63	25	18	17	9	13	50	80	10	60	115	0	177	5	10	43	6	63	10	74	44	21	51	77	74	29	33	126	26	124	12	38	14	36	93	68	65	7	18	30	32	10	33	10	22
	AATCACCCGTTATAATCAAGGGCGAAGAGCTACGAC	149	38	6	56	17	24	24	6	17	46	68	16	69	98	4	177	5	8	44	10	59	12	68	48	23	34	81	57	28	47	85	27	121	12	47	10	30	79	55	60	5	18	28	29	10	42	10	33
	TATTGGTCGACGAGCCTGATAGGACTTAGAACCGGC	153	48	10	62	15	26	24	4	11	66	80	15	57	124	8	168	17	13	35	12	52	19	57	49	24	34	72	65	34	35	92	27	133	16	42	16	44	97	54	69	6	20	33	42	13	57	10	29
	GTATGGACTAGTCGTTTTAATGTGTCGTCCACAAAA	113	37	7	57	17	30	29	9	5	59	80	21	39	107	4	140	9	12	30	7	70	3	54	20	22	35	74	58	22	28	85	17	134	24	39	10	42	105	57	77	3	12	50	37	13	44	5	33
	AATGGTCAGACGATAAGGACCAAGAGCTACGGCGTT	103	45	10	59	18	23	25	7	12	47	68	21	45	125	3	185	5	10	56	6	51	20	71	26	17	40	65	53	21	29	69	28	130	19	39	15	34	89	67	63	14	14	33	31	20	39	11	30
	AAGTTGTAATGAGGTCTTACACACCTAAGCGAACAG	139	40	9	51	21	33	38	4	17	59	74	20	56	118	0	177	7	10	42	13	91	16	73	44	25	59	91	73	28	35	108	36	154	35	37	10	29	80	62	79	5	14	38	36	10	70	10	34
	AAATGTTAAAACCATAAGGTAACATAGAGCTACGTT	135	37	9	64	15	32	21	8	9	64	70	12	42	97	3	196	5	9	42	3	64	6	63	37	25	31	72	71	31	23	93	19	145	22	34	11	36	72	39	69	3	12	35	40	17	30	10	30
	TAGAACTAATCTCTACCAGGACCTCGTCGACGAAGC	128	42	9	59	22	41	20	6	14	45	93	21	51	106	5	169	6	11	56	9	56	8	44	61	35	54	73	60	31	28	101	24	131	27	39	12	25	92	61	60	9	19	49	37	13	65	7	25
	TTAACGTAATCCACTGTGTGTTTAACATGCCTACTC	154	59	12	55	34	30	15	8	8	66	80	23	35	90	4	143	11	14	36	5	52	7	60	37	31	33	56	77	18	23	71	25	98	19	56	8	41	68	70	61	4	7	32	26	17	40	9	38
	AATTGTATTTGCCAGCAGGCAACAAGGAGCTACGAC	147	68	3	66	25	27	27	5	16	50	67	15	51	92	0	193	5	4	47	4	53	13	58	49	22	39	61	64	25	34	81	17	132	22	40	10	35	107	62	64	4	10	33	22	13	52	8	29
	TGAGCGCGCTGAGTATTCTGTCTCAAATGCCTACTC	126	50	13	83	31	31	33	16	9	59	81	29	43	79	6	136	13	15	62	9	55	21	75	37	39	42	61	71	31	25	71	40	81	29	52	15	38	65	51	46	8	21	32	40	26	39	19	27
	TAGAACTAGCCAGTCATGACAAGTCGACGAAGTCAT	116	46	14	54	22	22	35	4	14	69	67	11	34	117	7	150	4	9	53	11	36	18	58	24	30	47	76	81	23	33	95	12	138	21	40	8	25	82	60	74	6	22	57	35	16	54	20	27
	ATACCGAGTCGCTTTAAAGCACGGTGGAGATACGTT	149	41	12	77	25	16	27	4	12	58	64	12	51	125	7	204	4	12	48	8	60	9	66	30	30	45	81	69	36	29	97	19	141	23	26	9	31	91	60	71	6	19	28	41	14	44	11	35
	ACGCGTGCACCGCGAACACCGCGGGATACTCGGCCC	122	28	5	54	17	36	27	7	7	53	62	17	44	125	0	205	6	7	29	6	52	10	57	43	25	49	69	66	15	44	90	18	123	34	41	18	33	108	63	76	3	5	45	23	12	50	7	31
	CCTCTTGTGGATACGTTGCTTTACGGCACCTGCTCC	99	49	12	56	23	28	26	0	9	50	72	20	54	113	4	177	8	12	54	8	56	17	50	32	36	50	67	69	35	29	98	21	141	19	42	18	32	82	62	57	6	20	41	44	20	50	13	38
	AAGAGAAAAACTTCACTAGTTCTTGGAGCTACGTTT	127	51	9	46	10	27	30	6	15	52	68	8	34	109	3	178	4	11	45	6	66	15	68	22	26	41	94	66	23	36	108	28	146	24	41	9	37	78	47	57	4	18	39	35	14	54	6	42
	TAGAACTATAGGAATTCGAGCCTTGTCGACGAAGTG	106	30	10	72	12	30	25	5	6	36	60	10	31	107	4	138	9	12	42	7	51	14	53	25	12	31	72	67	17	29	77	28	127	16	31	7	30	79	53	79	4	16	37	41	14	35	10	31
	AAAACGGGGACCAGGCTGGTACGTTGGAGCTACGTC	119	40	17	74	30	36	28	16	6	66	70	27	42	90	5	177	8	12	44	8	58	16	78	31	48	35	72	55	26	22	102	33	102	25	33	21	29	67	50	51	3	26	36	26	22	22	15	35
	ACATCCCGCCTTCGCCGATCGGCGATTGTCTACCGG	135	32	11	71	26	31	33	14	8	50	70	18	27	113	5	175	7	6	42	5	53	15	64	27	20	38	63	70	19	29	91	23	117	21	36	6	29	100	53	56	3	21	30	28	12	31	7	35
	GCTTGGACCTTTTCGAATATTCACAAGCTTGGGGGG	114	33	7	44	16	20	18	4	10	33	63	20	51	120	3	144	8	14	53	5	63	11	65	50	30	49	71	64	20	32	116	17	155	28	34	13	35	71	49	75	0	11	38	25	19	45	5	27
	GTCGACGAGCAACTTAACGGTGACTTAGAACAAATA	168	43	8	55	25	36	26	9	10	32	78	19	46	114	0	168	5	15	41	9	60	9	46	42	16	38	61	77	18	37	95	22	126	28	38	17	32	89	54	57	9	18	49	26	25	63	8	43
	ACAGCACTGTTCCGACGGGAATGCCAGAGATACGCC	131	36	9	67	26	39	27	4	17	52	74	22	56	104	3	150	8	8	35	8	43	19	46	60	26	32	68	66	19	22	79	28	115	33	39	14	56	74	48	58	11	12	44	34	22	54	11	25
	AAATCGAGGCATTTAGTATGACGATGGAGATACGGC	125	50	10	53	18	24	22	13	10	40	73	18	43	110	5	143	5	18	35	9	50	14	74	33	37	37	84	77	28	22	96	27	115	22	41	8	38	84	34	66	9	17	29	36	17	43	9	29
	TCACTACCAGCTCGCTGCTGGATGCCTACTAGAAGC	139	38	13	38	23	37	43	5	13	64	72	25	51	113	5	169	5	7	52	5	57	6	60	42	18	41	67	77	34	33	97	29	125	25	37	16	42	85	55	63	5	15	29	25	8	41	5	27
	ATCAGCTATTTAGAATTCGCGAGCGAATCGACGAAA	121	41	15	48	13	34	23	0	11	51	71	10	43	103	0	195	4	7	33	6	50	13	64	26	28	48	67	50	25	32	76	23	116	16	31	13	32	89	57	71	7	15	40	30	16	56	6	35
	CGATCCGGTCTCATACGTACCGCTACTGACAACATC	150	46	10	71	30	28	38	8	7	58	90	17	61	102	0	158	4	10	45	5	65	10	66	38	33	26	63	56	18	24	88	13	111	26	43	13	59	89	59	40	4	11	28	33	14	39	3	34
	AGGATTGCATTAATGATCGTCTTTCCGAGCTACGAC	128	55	4	56	17	29	21	6	7	52	78	15	40	112	0	203	4	8	42	6	58	13	59	32	26	34	78	88	35	30	102	30	135	28	48	10	33	93	43	55	7	18	35	30	14	30	13	37
	ATAAATCAAATACGGACCTTTTCGAATATTCACGTA	90	29	7	47	13	20	25	9	13	41	62	21	44	102	5	150	7	9	42	8	32	14	57	40	32	34	66	59	22	26	104	30	124	29	32	11	31	78	57	65	8	17	39	30	9	46	13	20
	CTACATACAGGACCGTGCTAATCGCATTTGAGTCGC	30	32	18	37	32	30	12	3	10	26	20	11	63	15	10	235	14	23	88	18	25	23	10	60	31	69	57	79	41	10	51	23	97	10	6	55	7	24	74	113	24	42	30	15	34	32	21	6
	TAGAACGCTCGATGTAAATATCAGTGTCGACGAAGG	111	46	19	57	17	34	29	8	16	41	62	18	53	114	5	170	6	17	37	7	58	17	64	58	28	43	78	65	41	25	88	31	120	21	41	21	46	70	52	56	8	15	40	26	15	40	13	38
	TAGAACTTACCTATGTAGCGTACAGTCGACGAAGTC	123	48	12	61	22	31	25	0	8	43	67	15	36	74	0	121	0	11	48	6	45	11	55	35	23	36	46	48	22	31	81	25	113	23	34	9	31	70	52	59	4	16	41	33	19	60	4	30
	AAACACAGAAAAATATCATGTGTGGAGCTACGTGCA	120	32	10	40	13	24	24	6	6	43	62	7	39	133	3	161	6	9	32	5	48	12	56	22	22	35	72	87	25	31	90	19	146	22	32	12	30	84	67	70	4	11	42	40	6	29	9	29
	TAGAACGATATCGTCGACGAAGTCGTAGAGCGTGGT	112	49	11	45	11	29	29	0	4	57	51	7	37	104	5	143	7	11	42	9	50	15	88	39	12	42	65	82	26	27	80	23	103	14	39	18	27	84	51	59	3	19	42	38	6	40	10	20
	AAACACTCCCATGCTCGCTACGAGTACTGGTGTACT	105	44	12	52	13	20	21	0	15	43	59	17	79	103	5	179	5	25	62	6	68	12	111	65	15	57	46	106	57	51	122	18	199	31	21	9	32	54	55	63	9	44	8	19	22	49	6	22
	GCGTACTGCGTTAATCTTCGCGCCCACAACGCGCGC	77	114	27	24	29	87	5	3	42	23	23	5	415	11	18	112	26	10	110	33	23	16	15	39	124	123	158	212	171	7	30	68	167	12	4	67	3	9	79	173	59	78	16	24	108	10	16	0
	AAACGAATTGTCTCAATGACACGTGGAGCTACTTTC	120	36	15	52	19	35	28	8	18	55	81	24	56	95	5	182	4	4	35	7	56	10	55	36	21	39	63	72	24	24	101	26	133	20	33	15	32	74	37	69	5	9	30	30	9	52	8	28
	AATAGCGGATATCCGTCGATAGCTAAGAGATACGTA	138	45	16	70	28	51	35	7	14	67	87	27	57	132	7	184	3	15	39	8	64	9	59	54	29	38	59	82	28	27	84	24	124	27	28	11	39	100	61	50	9	18	39	34	16	61	20	26
	TAGAACGGGAGAAACCACGCATCCTGTCGACGAAGA	118	44	12	52	24	38	30	7	8	56	71	25	41	89	3	186	6	10	34	8	46	13	68	40	29	40	57	66	30	25	82	20	142	33	36	14	34	66	60	39	4	20	37	42	15	40	15	32
	ACGCAGCGCCATCAAAATGTCTGCCGAGCTACGTCC	128	40	9	42	11	28	23	6	9	66	66	14	52	89	5	153	7	13	36	5	57	15	80	29	36	35	56	63	26	28	99	20	115	24	33	18	41	98	57	44	3	12	36	28	17	28	8	25
	CTGCTAGGCAGGTCTTCTGACCCACAGATCACTGAA	92	16	12	42	22	25	16	4	23	32	17	7	48	24	0	173	5	19	33	0	3	6	50	41	34	48	73	70	14	43	102	10	165	36	19	12	43	63	37	51	13	20	79	19	3	100	4	47
	ATCCGAACACTGTTCGAGGAGCTACGGCGTTGGACG	110	52	5	51	22	20	14	6	6	58	55	15	41	110	3	189	9	12	57	7	61	10	83	28	28	39	71	66	26	32	99	21	159	20	51	5	39	88	60	60	5	28	28	43	19	43	9	26
	TAGAACCTTGAGAGGAATTGATTGGTCGACGAAGTG	107	35	11	61	17	34	28	6	11	54	63	16	50	105	4	154	3	20	48	9	46	13	52	38	24	44	58	74	39	32	115	31	115	22	56	18	36	78	50	45	5	21	40	21	25	55	9	25
	ACCAACTCGTGACACTTGAACCACTATACAGTTGAT	142	40	7	61	30	29	32	9	8	70	74	16	51	119	3	161	3	12	46	0	47	13	62	32	25	41	72	44	20	21	92	28	105	21	36	17	31	83	47	50	4	25	27	27	10	38	7	35
	CGCTCAATTCCACCGGACCAGGCGACATGACTACTT	145	49	23	54	16	28	35	7	16	58	104	16	51	112	0	203	5	6	48	6	68	14	58	41	25	50	83	67	28	37	94	37	129	23	38	17	37	85	56	78	11	23	22	36	22	41	10	40
	AACGCATTGTCACGTACATTTGGCGGGAGCTACGAC	122	45	11	64	34	37	28	10	10	71	91	25	48	103	0	170	12	16	40	11	54	14	68	34	23	33	69	70	16	22	86	36	149	22	40	15	34	98	53	46	7	19	28	35	19	37	11	43
	GCAACGTAACCACTCTGGGGATCGCAATGACTACTT	141	42	12	80	15	30	23	0	9	67	82	14	47	104	3	206	10	9	48	3	67	8	77	15	33	27	67	81	28	24	95	35	156	26	37	12	40	64	56	69	3	15	36	33	19	26	9	31
	ACTTCGGGCGACTACTGGCTCCTCGTCTGTCTTCAC	131	35	10	50	17	35	21	6	6	42	71	15	68	109	0	165	9	13	54	4	48	10	69	31	22	36	63	66	28	24	112	24	151	20	33	17	33	108	51	70	0	14	33	34	14	51	4	25
	GTATTTAGAATGGCTCGCCGGCATCGACGAAACTCT	130	31	12	47	13	30	34	6	10	61	56	15	41	120	8	149	8	8	36	9	52	18	52	38	20	45	71	70	28	27	87	23	128	21	36	8	32	79	49	57	3	20	32	29	13	54	12	30
	CTTTCCGTTCTACAGTCGAGGAATTTCGTCGGCTTA	95	47	0	43	14	24	18	4	18	40	61	9	36	102	6	151	5	7	32	10	41	11	51	50	23	37	32	74	28	21	79	18	124	16	40	11	25	71	48	60	5	10	36	24	11	41	8	26
	TAGAACAGACCTTTGGAGGATGATGTCGACGAAGTT	108	29	14	55	16	29	22	0	8	42	71	16	40	83	3	144	9	8	39	5	50	12	50	28	26	22	60	54	21	28	71	28	133	33	39	18	47	82	45	53	4	12	29	32	17	50	8	26
	TACTTCGGGTGACTACTGGCCTCGAGAATAAACCGG	145	38	8	60	23	25	38	4	12	45	77	19	70	125	7	204	10	27	52	11	58	10	44	52	32	43	65	71	33	34	87	30	128	21	54	13	45	87	61	57	0	19	38	48	21	63	7	28
	ATTCGATAAGCTTAACATAGCCCGAGGAGCTACGGC	117	44	7	60	30	30	24	5	7	51	69	16	44	112	0	149	7	14	34	4	50	16	64	53	36	31	77	75	26	30	87	22	128	21	40	14	32	106	60	65	8	12	36	28	11	38	4	40
	AACCTAGAATGGTTGTCCGGATATACGGCCCAGTTA	98	31	15	58	14	23	16	10	10	41	77	13	49	107	3	181	6	15	48	6	67	7	60	27	35	38	88	81	39	42	92	21	156	15	39	14	30	103	66	79	6	10	27	28	16	36	11	30
	GACTGACTGCCAGTCCATTACTGAGTAGCAGATTAT	110	18	15	62	24	29	17	0	25	47	28	0	42	33	4	188	7	15	37	3	10	4	69	50	32	63	83	74	27	47	109	24	145	22	19	21	46	79	41	37	5	28	62	26	7	72	0	23
	TAGAACCGCTGCAACGATCCGCGGTCGACGAAGTCA	146	52	10	57	19	34	30	4	12	62	60	16	46	84	3	151	3	7	41	7	45	10	60	25	23	47	52	46	22	22	81	28	103	21	37	22	30	78	56	55	4	19	42	35	29	41	4	39
	CGTGAAGGATCTGCCGTACAGTTTCTCTGATACGCA	74	20	4	67	25	14	14	6	18	27	18	5	29	20	5	186	4	18	40	11	11	6	41	40	44	63	84	95	11	45	90	28	131	14	16	8	56	70	53	38	10	26	77	14	6	80	5	40
	ATTTTCTTTCCGTTCTACAGTCGAGGAACCTAATTC	124	32	6	44	14	35	14	3	18	40	54	9	58	119	7	197	12	5	30	6	46	8	58	43	27	32	78	71	38	28	118	25	138	22	28	13	26	72	60	61	0	25	43	22	12	68	8	26
	TTCTCTGAGACTTACAAGTCAGTCAGCCGCTTATCC	123	48	6	59	15	41	33	4	14	46	70	12	32	136	0	184	5	5	45	5	49	7	57	53	26	47	58	78	32	23	115	17	127	12	31	7	28	76	42	65	0	12	37	21	18	35	7	27
	ATCTTGCAGCAAGGGCAGGGGAGCTACGTCGCCGGT	90	27	9	63	10	24	18	5	7	44	82	10	48	130	0	143	9	7	24	5	48	9	72	32	21	41	73	49	18	27	81	30	108	28	52	13	38	73	55	44	4	19	37	33	9	26	9	25
	TAGAACTTCCTAATCCCCAAGTTAGTCGACGAAGTG	120	34	10	57	13	24	28	0	20	45	70	14	40	107	11	164	7	9	37	3	59	11	45	36	26	25	66	58	17	18	92	24	111	20	40	10	35	71	66	75	4	16	30	25	11	54	12	31
	TTCTGGCATATCGCCACTCTACGTTAGCCAACCCCC	94	40	6	49	9	22	23	7	11	53	74	10	70	121	3	203	7	16	42	4	48	8	63	59	18	46	59	90	48	52	119	14	215	17	18	11	30	49	74	58	3	18	18	13	18	60	11	21
	TGTGTCCCAATTTTTGTGAGTGCCATTTTACTCGTC	25	22	12	42	26	25	7	0	15	23	13	5	61	11	4	176	8	22	82	16	32	15	24	54	32	81	44	83	66	18	82	24	119	12	14	44	16	37	64	105	12	25	38	23	25	38	27	11
	AAGGACGCAACCTATGAAGGTATCTGGAGCTACGTC	139	47	4	58	15	18	24	8	13	51	75	15	52	92	0	201	10	6	37	5	48	14	49	41	24	56	57	71	37	30	114	20	149	12	33	14	29	81	58	67	0	16	31	37	18	55	11	35
	AATTAGCAGTGCGTCTAAGGAGCTACGTCGATAGGT	133	44	6	58	15	30	17	0	9	49	74	9	56	115	6	171	4	13	35	7	43	10	61	58	21	46	70	83	28	32	128	20	150	10	36	13	25	87	57	55	3	18	41	27	17	48	9	23
	TCGACAACAAGGTTAAATGCCCGCATCGTAATGTGT	156	29	6	59	24	30	26	8	5	63	71	13	65	103	5	204	8	12	37	8	47	8	74	32	25	47	80	55	35	23	102	36	101	22	34	10	28	64	55	73	4	11	36	30	13	48	8	25
	CTTCTTACCATGTTTTGGGGCGACTACAAGAGCGAA	109	27	3	42	18	34	30	4	7	35	64	14	61	103	5	213	10	5	32	13	51	10	44	38	28	33	72	49	36	38	123	27	177	22	48	9	26	85	55	70	3	10	24	33	9	59	10	29
	GCTGCGAGTCAATACAATTGTGTCACAATGTTCTAC	135	55	12	81	25	30	20	3	13	56	80	10	51	110	3	155	13	9	42	11	61	14	94	31	31	62	54	72	20	29	105	26	122	15	21	9	37	84	61	62	8	15	29	29	27	29	11	33
	AACAAGACGTACTGTAACGTACTTGCGAGCTACGAC	114	44	16	60	25	43	34	8	8	65	72	23	39	86	15	156	14	10	42	7	50	21	57	30	30	28	49	52	22	27	52	36	103	21	45	9	37	77	44	40	7	31	29	33	21	33	15	31
	AATCTTGGGATGAAGCCAAGAGGAGCTACGTTGTTG	110	40	10	46	20	33	21	3	5	42	54	12	29	96	0	156	6	14	44	9	48	10	78	16	20	29	78	68	28	34	78	29	102	22	40	25	37	81	37	49	0	16	41	54	16	33	12	24
	AAGGCGTAAACTTCTTTAGTTGCCAGAGCTACAGCC	125	37	4	55	26	30	27	8	12	51	79	15	51	98	4	166	0	8	33	5	53	8	61	48	20	33	66	64	28	30	82	26	126	19	34	7	25	83	63	52	3	11	42	30	13	44	4	34
	GCGTACATTGACATTCAACCGCCCTGTACAAGCGTA	71	86	22	31	27	52	8	8	55	26	25	4	194	8	7	153	16	10	102	23	31	20	13	66	89	71	109	161	130	13	46	47	175	12	7	68	13	18	63	114	23	51	15	25	48	10	24	6
	TAGAACAATCTGTTAGCCCTGTATTGTCGACGAAGC	92	24	8	50	15	36	25	4	0	52	68	17	23	100	6	159	5	12	37	9	56	16	59	22	27	36	54	61	21	33	93	24	114	21	48	10	26	82	49	60	0	19	37	31	13	36	11	17
	GTATCCCCCAACCAAACGCGTACCATTTTAATCGTC	27	26	16	21	29	18	7	3	13	19	21	8	68	9	0	186	15	13	78	14	27	14	12	48	30	54	33	82	61	21	79	12	111	12	13	51	12	16	78	118	12	35	33	26	20	39	24	10
	TCGGGAACGAACTTCCTTACAAAACGAACATACGTG	153	35	10	61	21	27	32	6	7	60	82	17	41	82	3	159	6	10	37	5	56	5	82	38	35	35	62	63	34	27	105	18	139	22	53	17	38	70	55	56	5	6	38	27	11	35	3	33
	CAGGCGACCTTCGCAAGATGTACTGAATGCCTACTC	135	43	14	62	15	30	15	6	9	67	78	8	55	85	7	160	6	9	41	7	55	10	87	40	38	35	58	75	27	34	88	31	135	27	33	7	42	84	34	55	5	11	28	46	20	38	15	25
	AGCTTTCGCAAACCGTAGGTGAAAGGGAGATACGTT	116	37	9	55	17	24	23	6	15	49	68	19	44	99	5	183	7	12	36	9	51	14	62	29	20	37	56	88	27	26	112	23	104	15	46	20	35	82	69	60	3	18	27	38	19	31	12	31
	TAGAACTATCTTGCAACAACATCAGTCGACGAAGCC	127	34	6	57	19	29	24	8	18	48	66	12	44	84	0	156	4	3	41	6	54	9	54	40	23	25	61	54	19	27	92	22	114	27	47	18	33	65	49	61	5	12	45	20	17	51	13	23
	ACTCGCTTTCTAAGGATTATGCGACGAGCTACGTAC	130	37	4	56	16	23	28	0	9	73	71	11	50	111	0	162	8	8	46	3	40	9	56	31	29	39	73	59	24	38	118	22	123	13	46	19	36	70	39	56	11	15	32	28	24	27	10	29
	GGTCGACGCGCCGGTTACCGGTGGCAGAACCGGGCT	158	33	16	60	17	27	26	4	13	48	40	15	48	79	3	168	4	6	46	13	43	20	57	37	18	28	62	58	36	30	90	24	104	22	37	10	45	84	44	72	0	15	29	32	15	51	10	31
	ACGTGTTCCGATGCCATTGCTCGAACACCAACTAGT	142	51	9	72	13	21	48	6	9	66	70	20	78	85	5	189	0	16	46	12	48	13	66	68	28	62	57	88	59	35	86	19	164	27	22	15	42	58	59	68	15	22	14	27	18	49	11	24
	ACGGTCGACGAACATTTGGATTTAGAACCGGTACGC	132	26	9	38	13	23	19	4	15	69	87	22	35	111	3	143	6	10	44	0	47	17	60	36	28	34	54	65	18	32	69	23	104	16	30	19	32	68	55	58	5	11	24	23	11	30	3	34
	CTCTACCCCATGCTTGCGGATGCCTACACGAATTTA	126	42	7	45	10	26	27	7	12	50	78	10	40	94	5	109	7	4	29	6	53	5	57	41	22	32	52	80	28	35	95	33	137	21	33	16	28	95	45	94	9	12	47	29	13	54	9	32
	CGTTGCATACGTGCTTACCGGACAGACATATTACCA	99	44	9	60	14	37	39	12	30	54	66	38	56	121	8	146	15	11	39	10	57	17	59	58	35	46	68	80	41	42	70	33	116	30	48	25	49	69	62	64	10	28	43	26	27	54	17	18
	GCTACATGCGACCTTTCTGAATATTCGGCATGTAGT	110	33	5	60	11	22	20	3	8	50	63	12	44	92	7	160	9	6	49	4	39	6	42	23	28	23	74	59	32	24	65	14	135	14	25	16	33	69	55	73	3	22	24	29	11	47	9	35
	CAACGCAATGAAGTCTTATATGACGTAATGGTCAGC	11	14	11	16	35	18	6	3	8	11	5	6	58	4	13	127	26	19	155	29	8	22	7	16	26	87	22	61	87	8	30	10	32	4	6	65	0	10	42	89	25	81	15	6	49	15	54	4
	ACGTCGAATCCCCATAAAGCACAAATAATTGGTGAA	141	23	11	47	12	31	17	7	5	29	60	17	41	105	0	162	9	5	39	10	56	11	44	28	18	25	59	45	21	30	66	10	140	35	50	11	22	79	58	62	5	16	43	34	7	55	5	37
	TAGAACTACAGTTTATTCACTGGTAGTCGACGAAGA	138	40	12	42	13	22	22	5	7	49	75	13	54	123	0	169	10	6	52	9	73	9	70	40	29	48	65	87	33	18	85	33	101	18	33	19	43	53	58	47	3	19	37	32	16	43	5	22
	AGGCTAATATCCTCGATGGACTGTCCGAGTTACGTC	136	46	9	60	19	30	31	10	8	50	71	9	49	94	6	165	4	14	48	3	59	10	53	24	31	30	52	61	25	26	85	23	112	20	36	9	20	105	60	62	0	12	41	28	16	28	5	31
	ATGCCAAGATTACTTACTTGTATGGCGGAGCTACGC	143	51	13	60	25	33	27	11	12	55	91	8	61	100	4	176	9	6	48	4	45	15	56	50	20	41	59	79	18	28	81	24	92	13	34	16	36	78	49	67	0	17	37	28	3	69	6	26
	CTTCGGGTGACTACTGGCTCCAGGCCGTTTGCAACA	122	35	7	54	18	34	14	6	13	53	60	10	71	89	4	175	4	10	41	6	46	9	50	50	30	44	95	68	35	42	105	29	147	19	39	27	37	85	69	69	5	20	35	32	13	58	13	21
	GCCTGGTCGACGAACTAACTGATTTAGAACCGAGCC	99	28	13	46	18	29	39	4	8	48	43	19	48	105	4	150	8	11	38	6	60	11	46	29	30	31	66	64	16	20	87	17	109	27	40	12	48	65	47	51	4	20	46	36	16	45	5	28
	ATGCCCAAAAAGCTTTTGTGCTGGGCGGAGCTACGC	150	29	15	77	27	42	31	4	13	48	73	24	61	112	0	191	5	8	46	7	46	8	42	40	36	45	68	50	19	17	72	24	142	23	33	10	32	70	40	58	6	22	35	33	13	37	4	26
	CTTTTCCGTTCTACAGCCGAGAGTAGTGTCTAAGTA	130	41	10	43	19	30	22	5	5	48	52	10	58	117	0	140	8	6	33	3	47	7	56	42	22	43	52	66	28	40	112	28	146	19	30	8	35	98	58	60	10	16	25	30	8	59	14	20
	TAGAACGAGCAGGAATGCCACATTCGTCGACGAAGC	170	38	17	78	14	30	31	15	8	77	61	16	40	92	4	141	9	11	50	13	38	17	57	29	22	28	56	60	23	28	61	23	89	18	42	13	32	53	50	48	10	14	34	27	21	43	21	29
	AGGCGTCTGACCGCGCAGCGACAATGCTGACCGGCA	57	15	16	31	12	23	8	0	16	24	12	9	24	16	3	112	3	21	19	3	6	3	33	31	19	86	58	54	9	31	66	16	110	20	16	17	48	33	34	20	14	39	100	13	7	69	6	35
	CGTAAAGGCTGTTGATAAACGAACGCGGATAAGATC	120	37	11	42	17	24	33	9	11	51	66	15	48	98	0	120	5	8	23	8	53	9	48	31	25	38	44	52	24	28	96	17	103	22	31	17	35	64	43	57	4	16	47	32	14	55	3	15
	CATGGATTATGTCATCTGCACCTTCCCGCTTGACGG	126	37	15	90	16	23	31	10	3	60	95	17	42	119	3	200	3	27	56	6	60	10	69	23	24	65	59	90	28	30	88	39	146	15	16	16	40	79	46	69	4	19	38	29	19	33	19	31
	GCGACGGTGCTCCAGTCCAACTGGAACTCGCATTGT	77	14	5	48	14	20	28	0	18	69	69	16	20	44	0	159	7	3	21	5	25	8	26	56	27	22	80	56	29	19	93	14	102	32	40	8	48	79	40	63	4	9	44	39	8	68	5	59
	AATCGTCAGCTAAAACAACTGACGAGGAGCTACGAC	132	61	16	52	22	32	36	6	17	64	78	18	42	109	6	168	4	11	36	7	59	12	63	37	25	37	52	61	24	29	91	15	124	14	38	15	29	80	45	42	5	15	39	32	15	27	8	23
	ATACGCACGCTTACTGTAGGTGCGTGGAGCTACGAC	118	40	10	60	19	24	26	11	11	63	81	13	53	114	4	185	10	8	43	0	79	14	75	30	23	36	59	54	27	24	72	20	132	20	32	17	30	83	54	41	3	12	31	35	11	26	12	20
	GGTCGACGAACTGCAGTCGTCAGATTTAGAACCAGC	159	45	13	41	29	18	29	9	12	83	57	21	58	93	0	160	4	22	36	3	57	14	66	36	21	56	71	49	24	19	85	11	105	16	44	9	32	42	49	52	5	11	36	26	10	41	7	28
	AACGAAAACCTAGAATGAGTGGACGGGAGCTACGAC	122	45	10	60	20	25	22	9	8	52	70	11	45	118	4	167	3	16	29	13	55	9	87	30	27	31	47	65	29	20	86	26	130	21	40	8	38	99	45	57	4	12	32	43	17	33	15	29
	GCATCGACTAACATCCAGTGTCGCATAAAAAAGATA	155	28	10	50	17	29	37	7	16	53	73	17	49	95	0	142	4	13	24	0	55	7	51	38	18	39	65	51	21	25	103	21	127	23	42	11	29	92	70	71	6	21	31	26	9	56	5	26
	ACTTCGGGTGACTACTGGCCCGACCCTCACATACCA	131	37	10	49	22	31	33	6	11	45	59	18	62	103	5	145	6	14	34	0	47	13	56	43	34	36	55	71	28	36	94	25	124	22	59	21	32	95	73	72	9	12	44	18	17	68	10	44
	CACTTGTGCTAGCGACATTCTGAAAAATGAATCGCC	32	21	12	26	38	26	11	0	12	17	27	9	77	16	7	214	15	17	66	18	26	18	17	50	26	61	57	68	34	18	79	15	69	12	9	36	16	29	58	118	14	35	35	20	19	24	17	9
	TAGAACCATAGGTCGACGAAGTCGTTTAAAATACAT	110	44	13	42	20	38	30	10	25	59	57	30	49	103	8	111	5	9	31	11	34	15	50	48	22	39	54	76	30	23	86	32	117	14	47	13	33	103	57	64	6	21	16	27	19	53	5	31
	ATGAGACTAAACCGTCAGGCCGCTCGGAGATACGTT	144	48	4	52	13	31	18	6	9	38	69	18	33	91	0	177	7	10	41	8	49	3	57	25	33	44	68	68	32	22	93	25	136	17	38	16	33	104	52	52	3	12	43	46	14	32	10	26
	CACACCTACACCGTTACATACATTAGTCATACTGGT	133	39	7	50	16	22	18	6	5	66	77	15	53	98	3	130	7	8	37	6	47	15	64	37	12	24	55	47	25	24	92	30	114	23	41	17	24	74	46	76	5	10	34	40	18	49	11	37
	CGAGTCGACGCGCTAAGCTAGTGGCAGAACTCTGCT	113	38	10	42	19	46	26	9	8	49	70	11	44	94	3	133	5	9	55	8	59	11	49	27	29	32	63	56	23	25	64	26	121	23	42	14	39	59	67	41	3	20	36	28	15	46	8	24
	TAGAACCCGGTTTCTAGAACAGGGTCGACGAAGTAT	124	49	3	63	15	29	26	5	13	71	76	22	46	78	3	143	9	11	44	8	50	14	46	37	19	32	59	65	18	33	88	32	122	33	24	13	36	83	61	59	0	19	41	25	13	38	10	40
	GTCGACGCAGTCTGTTTCGGACCGGCAGAACATATC	164	21	5	47	26	33	28	9	11	56	57	23	39	81	0	114	3	13	39	9	51	9	40	36	20	30	63	61	21	13	58	14	99	22	26	16	37	63	45	61	0	9	45	22	19	55	10	27
	CGTCCCCGTTCTACAGTCGAGCGATTATCAATATTG	102	30	12	40	23	28	25	7	12	42	59	11	45	82	7	136	6	14	37	0	51	10	61	37	24	46	72	71	28	23	101	26	121	19	32	14	27	74	53	62	0	18	47	21	17	59	17	22
	ATAATTACTCTGACGTACAGTTTCTCTGATGCGCAG	78	18	7	40	20	21	4	0	26	41	19	8	36	18	3	172	3	19	34	0	10	5	39	31	18	56	66	78	13	33	95	18	143	26	21	15	53	60	39	44	8	21	62	12	3	66	0	37
	TGATCAGCAGTTTCTCTGACTGACAATTATCAATAG	73	25	7	41	31	20	12	5	20	42	20	10	27	22	5	154	3	14	37	5	4	0	44	44	30	71	74	58	8	37	85	30	120	19	29	27	66	78	50	47	13	28	80	23	9	79	0	33
	ATACTTCGGGTGACTACTGGCCCCTATTTTATGAGC	96	39	12	48	16	17	27	6	10	41	74	20	43	76	3	180	10	10	38	0	45	13	46	27	32	31	64	71	15	30	90	23	119	19	45	11	48	73	59	63	4	16	25	31	16	57	9	21
	TTTTCGGAAGACGTCGATCCGCGTCCGATTACAACC	79	45	12	30	11	42	41	11	18	31	84	5	50	79	0	179	4	10	51	4	34	11	42	40	20	10	36	27	28	23	139	29	18	31	26	0	16	101	35	49	4	10	20	38	18	157	13	29
	AACAGGCGATTCCGCGTGATGTCTGCGAGCTACGAC	129	44	16	74	25	32	34	16	14	60	88	17	46	90	4	173	15	16	44	6	55	18	68	38	26	34	55	54	35	33	72	31	96	17	37	9	42	81	55	60	7	18	28	25	22	21	11	29
	GTCGACGAGCAGCTTCATGCAGACTTAGAACTAGAC	167	24	6	49	26	34	28	7	22	35	73	15	46	94	0	147	12	4	35	6	59	11	45	53	21	31	52	36	31	25	68	22	122	14	28	14	30	85	39	67	0	9	47	16	12	49	4	23
	AAGGAGCTAGTTGTACCTCGTCTCCCGAGCTACGGA	120	44	4	57	20	26	27	3	8	43	71	15	45	115	4	194	7	7	40	6	51	6	68	29	34	39	82	72	31	28	113	30	126	20	42	10	35	80	43	46	5	11	33	34	12	46	11	25
	AATCGGATCAATTGTTATGCCGAGGAGCTACGTTAC	129	38	12	53	15	33	23	4	4	37	89	13	48	107	4	181	10	10	53	6	59	14	67	25	32	45	62	43	25	23	90	23	119	19	36	14	30	81	53	48	4	14	31	36	17	41	8	29
	AATCGCATGAACTTTTTTGTTGCGAAGAGCTACTTC	114	36	11	57	12	31	22	9	13	39	71	7	50	83	0	139	5	7	33	3	68	7	35	30	19	31	72	61	26	27	87	17	111	17	34	12	35	82	37	61	6	10	35	26	12	32	9	34
	ATATTTAGAACGGTTACGTCGACGAAATAATTGCGT	115	28	7	41	15	22	17	4	3	51	55	20	54	117	0	151	5	6	41	4	51	15	55	46	20	40	70	56	27	23	99	25	133	14	43	8	31	85	42	43	4	16	36	20	8	54	8	21
	ACGCTTGTCGACCATAAGGTTAAGCCGAGATACGAA	122	50	10	43	28	44	19	5	12	57	88	10	43	100	7	165	10	8	51	0	66	15	53	43	26	40	75	72	27	32	95	24	154	21	47	5	38	94	59	72	6	20	33	21	18	23	7	33
	ACCCCGTACATACTTGTACCTGACTACGCGATGTAC	122	21	8	54	21	30	33	13	13	53	72	19	41	92	0	145	10	8	33	6	70	13	43	34	26	32	56	48	20	24	56	14	95	39	53	11	44	92	52	48	0	11	30	33	10	42	6	28
	ATTCGGGTGACTACTGGCCTTCCAAGACTTAGGCGT	108	34	9	49	16	34	32	12	6	53	82	10	54	107	0	161	8	4	38	0	53	11	47	46	24	36	60	64	37	22	89	20	136	14	38	12	26	81	62	56	5	11	30	25	22	38	10	31
	TAGAACTTAGCATTATGTTGCGGTGTCGACGAAGCC	117	48	8	58	21	37	21	5	20	43	63	15	34	95	5	120	5	9	39	6	47	8	71	32	27	29	65	63	23	34	74	32	113	19	33	17	32	77	50	52	0	13	20	25	13	54	5	31
	TATTACAACATCAGTGTTATCCCGTACGCATAACAC	161	19	9	50	20	20	18	6	0	54	79	16	34	104	4	158	6	5	42	6	53	16	58	13	19	29	59	50	24	12	73	30	109	18	43	8	50	81	53	54	4	20	38	27	13	29	8	40
	ACCTTCAACGTCGACTGACGTTGTCGTCTACGCAAT	120	36	7	62	9	17	30	6	0	60	78	18	35	102	4	144	12	14	38	11	63	13	50	15	37	45	51	56	17	12	68	31	132	16	52	4	47	117	42	49	3	27	19	26	11	14	9	33
	TAGAACGACTGATACTGGATTGGCCGTCGACGAAGG	105	43	12	56	21	36	28	8	18	60	59	16	56	102	5	156	6	12	40	14	60	11	73	40	29	35	45	51	26	27	102	26	114	31	39	13	37	65	66	63	5	23	29	31	18	49	6	32
	GTGCTTCGTGTAGCAGTCGAGAGCTACGGCCTCGGG	106	34	17	61	17	23	19	7	3	55	80	12	44	104	4	193	13	16	44	7	68	14	58	15	26	44	89	74	29	22	84	16	121	24	52	10	35	81	72	54	5	14	45	42	19	22	9	20
	ATGCTCAATTATGTGAGAGCGGAGATACGTTTGTTG	104	32	7	61	19	25	26	0	12	39	62	13	45	109	4	152	0	17	40	6	57	20	65	17	24	42	60	73	26	31	89	27	109	16	30	9	36	78	47	42	4	11	16	28	10	25	3	26
	TAGAACCCAGACCAGTATGGCTTGGGTCGACGAAGA	155	49	17	67	17	35	28	4	17	51	70	15	58	91	7	155	7	15	43	7	56	12	73	28	30	40	68	66	20	34	70	26	118	24	33	13	45	88	49	63	5	17	21	29	16	42	13	33
	CCGCAGTTCCTCCGATGGACGCGCAATGACTACTCG	115	47	10	50	22	39	21	13	8	65	72	14	44	80	4	169	11	16	38	17	58	14	60	38	31	37	64	57	30	35	57	32	115	27	55	12	40	86	55	72	4	23	18	34	23	29	26	29
	AACGACCTTTAGTTATTTTCACACTCGAGCTTTACC	114	30	9	56	23	24	27	3	13	36	45	14	39	123	0	180	6	4	41	4	47	5	60	24	20	27	50	64	20	24	90	20	113	12	41	18	33	93	63	64	4	20	41	39	15	23	6	20
	TCACTTATCTGTACGTAGTGAGCCGCACACCAACTT	68	13	8	31	13	22	3	0	14	23	8	10	18	14	9	116	0	21	32	3	8	0	37	19	23	59	64	39	15	37	39	29	110	22	17	8	71	41	21	33	10	38	117	10	7	91	0	29
	ACAGACGGTTGACCTTTTCGAATATTCAAACCAGAT	120	27	11	53	18	33	15	3	10	37	67	15	49	88	5	129	4	10	31	10	67	11	51	37	22	26	66	51	32	26	77	31	144	36	39	15	33	78	54	51	9	13	36	31	20	45	17	29
	AAGTTGACCTGACGAACTGTGCAACCGAGCTACGAC	118	30	17	71	20	39	33	11	17	52	78	22	51	101	0	160	12	5	37	7	57	16	58	40	20	40	57	50	35	30	78	29	93	15	44	13	42	89	49	44	7	15	38	33	10	31	8	35
	ATTGTATCGAACTACCCGAGGCAGACGTCCGCGGCT	160	38	3	48	26	34	26	0	14	37	63	16	40	80	0	192	5	4	31	7	46	4	59	36	16	38	37	55	18	21	74	25	124	24	36	13	45	69	50	49	4	14	29	28	5	49	3	31
	GGCCGTAGATGCGCCGGGGGGCGCCTGGTACTTACG	140	33	12	59	17	32	19	3	10	51	59	14	33	94	4	165	8	6	36	6	51	8	45	31	15	40	70	57	20	30	92	23	86	24	39	7	15	77	35	40	0	23	35	40	8	51	6	31
	GATGCTTACGAAGAACCTTATTGGTCTTCCTTGCTC	115	36	7	52	9	26	35	8	19	39	61	18	30	103	3	132	0	9	34	5	55	10	68	47	23	22	59	68	20	26	93	16	94	22	45	12	26	73	41	53	6	11	18	22	10	40	10	27
	ACTACTTGACCAAGTACGAGCTACGTCGCTGCCCTT	110	37	7	50	17	20	22	8	11	57	77	17	31	85	3	166	8	14	31	5	44	8	53	24	26	35	52	44	22	22	86	26	104	21	34	12	33	78	59	61	5	11	32	38	20	54	4	28
	TAGAACGGACATCTGCATGATACTGTCGACGAAGTT	128	33	12	41	12	28	17	9	10	73	62	20	34	77	4	131	8	13	33	5	46	14	62	32	18	28	54	48	26	25	71	29	78	22	41	11	27	75	53	50	3	15	32	35	11	50	10	37
	TTATATCACAAATGCCACCTTTTCGAATATTGTGCT	101	32	7	43	10	28	15	0	6	38	54	7	23	113	0	131	0	4	22	3	51	5	48	21	20	44	44	49	13	27	77	25	100	22	41	12	22	79	69	70	0	11	34	28	8	43	4	28
	CTTCGGGAGACTACTGGCCCTTCACGATTACGCCCG	115	27	8	58	16	15	25	7	11	46	62	15	36	80	10	153	4	6	30	0	36	9	51	43	19	35	54	61	21	28	80	28	104	28	34	14	26	85	59	52	0	19	18	23	12	45	6	25
	CAACTTTGACTTACCTCACGTAGGGGCGACTACTCG	135	39	8	44	19	15	36	3	14	36	73	19	75	108	3	159	5	8	35	10	47	9	64	37	23	29	70	59	32	27	99	26	125	19	50	15	31	80	46	59	9	11	34	29	13	41	8	30
	TCAAAATTCGTCTAAGATGTAAGTGCTGACTACTTG	103	30	5	40	17	23	28	7	11	46	65	22	41	97	0	134	4	12	32	4	39	5	34	42	27	26	58	54	25	25	103	23	119	18	42	8	39	95	55	50	6	14	46	40	9	24	11	33
	TGCCATTTAGAACCTAAAACCGGTCGACGAAGGTAT	144	42	12	50	17	25	23	0	12	50	64	20	54	92	6	157	5	8	28	9	57	13	62	38	26	29	39	63	27	25	79	20	95	22	44	16	34	68	32	52	0	12	29	29	12	34	5	24
	TAGAACTACACCACGCTTGGATAAGTCGACGAAGCC	131	47	7	51	16	31	22	6	11	55	51	11	45	90	5	138	4	11	33	0	46	7	39	25	21	29	52	58	29	22	69	12	103	18	39	21	27	69	57	55	6	11	29	24	10	56	7	23
	ACGGGACACGGCTATGTTGCCGCCTTGAGCTACGCC	160	46	6	60	30	37	29	8	12	54	55	11	45	95	0	188	4	9	50	4	51	10	67	29	23	33	60	63	20	20	85	32	121	11	35	9	40	88	56	54	3	11	35	20	7	42	9	28
	TAGAACCCATATTGCTTCTCCAGGGTCGACGAAGCC	111	47	10	46	19	28	23	0	14	45	52	16	34	109	4	127	0	8	39	7	32	9	58	34	25	42	61	49	25	22	70	15	97	12	27	12	39	62	50	37	4	11	33	32	19	40	8	28
	AGTCTTACTGACTGTCGCGATATACGGCCCATGAAA	109	25	13	51	13	25	23	8	5	46	52	11	47	117	4	149	6	14	61	6	56	6	44	39	28	43	66	58	21	22	108	28	136	16	50	13	43	101	56	67	3	10	28	34	17	44	5	26
	TAGAACTGTAATGCGCTCTCTGCAGTCGACGAAGTC	119	45	9	50	8	32	52	9	3	57	73	25	33	79	0	125	4	7	37	4	38	9	54	23	19	30	46	60	19	27	81	22	81	19	17	18	42	64	42	52	3	11	40	20	18	43	5	27
	TAGAACTTCAATGACAATTTCGAAGTCGACGAAGCC	126	36	7	53	22	30	25	9	9	47	61	19	28	98	0	139	4	13	54	9	49	6	49	34	14	40	57	56	19	17	78	15	114	22	32	15	25	74	43	48	0	23	16	23	13	39	10	26
	TAGAATCGAAATAGGAAAGTACTCGATCGACGAAGC	100	30	6	52	20	23	37	7	8	47	69	21	40	92	7	143	5	12	36	5	47	11	59	26	24	36	65	60	24	32	91	16	86	17	29	19	30	71	40	41	5	11	32	39	22	43	8	33
	GTGTGCTTACTTCATATCAAGCCCGTTCTACAGTCG	100	16	6	56	14	32	16	8	9	37	56	9	22	96	6	119	6	11	41	4	74	10	53	19	12	36	58	38	24	18	88	18	107	19	35	8	35	82	46	36	4	11	41	18	9	31	4	32
	GCCTAGAGGATGCTTTGCCGGCCTTCAAACCGGAAT	32	33	9	25	30	25	11	0	14	29	19	10	79	17	7	227	11	15	64	14	33	16	28	49	23	48	48	78	51	20	96	13	97	8	5	29	8	30	77	92	8	37	40	16	26	40	26	9
	AGACGACTCACCACATTTTGTGCTTACGAGAACGCG	105	33	7	45	9	29	34	0	6	42	44	12	36	86	0	139	3	8	32	6	37	12	59	17	20	25	57	43	20	25	81	20	115	25	23	11	28	76	40	50	6	18	39	25	4	44	4	30
	TAGAACTTTGCTGCCGTAGAGCGTTGTCGACGAAGC	117	41	11	48	21	14	35	8	8	44	71	21	41	81	4	169	3	8	48	3	46	7	47	44	29	41	51	62	30	28	93	19	90	28	37	11	45	71	49	69	0	15	40	32	12	48	13	23
	TCAACCCGGCTTACTATTTTCACGCAAGCCCGCAAC	113	25	11	54	12	25	30	8	3	38	84	20	28	66	0	163	5	9	35	8	75	13	51	31	28	19	60	64	22	25	68	22	90	20	37	12	24	86	42	54	7	5	43	32	18	42	7	16
	AATCCTGCACGCACTTCCAATGCTTGCCTGCCCTTC	45	41	10	22	10	36	47	6	16	11	78	9	32	85	4	164	4	11	59	5	53	11	73	40	20	11	26	38	34	48	144	48	23	46	11	7	15	78	25	41	3	10	20	36	18	143	0	45
	TTGCAGATGTCTTATAACAGTTGCTAAGGCCTTAAA	78	29	3	49	18	15	32	3	5	38	65	15	38	82	4	137	7	6	24	0	58	17	43	28	12	20	56	68	22	25	89	34	149	15	55	12	35	99	56	51	0	14	29	31	12	32	3	20
	TAGAACGCGACGACATAATCGTCGCGTCGACGAAGA	104	32	12	60	23	26	23	5	10	63	51	13	29	92	3	146	8	10	40	8	61	10	48	28	24	29	71	48	23	26	72	20	87	20	34	17	34	85	55	55	4	17	32	30	15	37	7	32
	AGCTCTGACTATCGTTACGTTAGTCATGTACCTACT	96	47	6	51	14	25	27	3	15	37	63	17	68	112	4	173	0	18	48	7	45	11	76	53	19	54	42	93	67	49	112	23	172	27	20	10	34	40	66	61	15	24	12	20	13	36	6	21
	CCTATTAACCTTGCACGTCCTGCCAAGCTAGACGCG	53	35	15	24	15	38	53	14	17	15	48	10	36	63	0	134	12	20	75	7	53	11	51	29	16	8	17	30	48	37	136	41	9	40	31	5	20	70	27	42	6	15	14	41	28	174	11	25
	GTCGACGAACGCCGAGTGATGATTTAGAACTTTGTA	147	49	9	43	21	35	21	8	11	41	77	21	52	66	0	133	9	16	40	6	42	16	43	43	27	44	68	67	28	30	105	17	86	21	46	17	38	79	42	55	0	19	49	37	10	56	6	34
	AGTCCTTTTAGCATATCTGGACGATGTCCTCTACTG	101	33	10	45	23	24	22	3	11	43	62	21	30	117	0	171	8	6	30	0	59	21	64	34	21	49	49	58	18	25	64	20	135	24	47	11	46	79	35	62	3	12	29	25	12	24	7	33
	TAGAACTGCAACGATACGGGTTCAGTCGACGAAGGC	135	37	9	59	17	37	20	5	11	52	59	19	38	87	3	145	6	16	36	3	66	10	56	23	27	27	46	67	13	19	67	15	97	9	29	15	45	62	48	47	7	10	25	24	28	31	11	29
	TAGAACTTACTAGAATTGGTTAGTCGACGAAGTCTT	107	30	8	48	18	25	17	4	10	39	49	8	42	80	0	128	0	0	35	8	46	10	44	30	33	33	63	40	25	19	90	17	109	20	37	10	22	74	41	52	3	15	24	23	13	37	7	27
	GCGTTCTATTCTCATTCAATTGTCAGCTCAGCTCGC	49	74	17	12	14	55	5	0	42	14	26	4	235	5	15	154	19	14	101	22	11	16	7	39	91	91	101	163	108	9	30	42	138	14	0	95	5	12	48	108	42	49	13	18	69	5	22	0
	ATTTTGATCGTTCGCCAGTCGTTGTAATGTGACGCG	109	29	5	47	10	28	13	3	11	35	54	14	35	96	0	140	4	11	32	0	55	8	44	26	20	31	55	63	20	28	76	13	101	27	27	15	25	84	51	34	3	16	37	30	4	44	8	24
	ATGTACATTGACGACGACCCTTCTGAATATTCGGTC	93	24	10	54	30	33	19	9	11	31	70	15	26	96	0	157	6	10	36	5	52	10	51	33	23	31	73	53	11	30	81	19	94	23	23	11	32	90	44	77	3	10	32	31	8	44	5	35
	AAGGCTTACATTGAGCGAATGTGCCGGAGCTACGCC	124	43	8	62	22	23	17	4	9	43	69	10	48	86	0	166	5	8	28	8	45	15	40	36	22	43	49	47	22	26	90	31	110	15	31	11	28	89	50	71	7	13	33	31	10	36	7	23
	TAGAACTCTTAACCCGTGTTAAGTGTCGACGAAGCT	131	48	5	48	24	18	34	0	9	66	58	11	41	81	3	126	6	6	39	13	56	8	50	35	29	30	58	53	25	28	73	22	94	20	35	16	39	75	52	51	0	18	29	27	12	50	9	29
	GAGGAACGTAGAGTCCCTTTATAAAACAATCATACC	125	42	11	63	17	26	43	7	10	54	97	20	34	100	0	165	6	10	34	10	50	8	51	24	25	29	54	62	26	41	86	26	143	23	33	8	32	87	41	60	5	15	36	31	13	27	5	29
	TTAGCACGCGGTTACGCGTCACTCACGTCTCACGGT	115	54	13	58	6	16	25	5	8	45	66	16	81	94	0	182	0	17	49	8	43	12	91	64	22	68	41	113	46	39	113	28	208	26	24	8	28	44	55	53	3	28	11	15	8	40	7	18
	CTTCGGGTGACTACTGGTTCCCCTCACCATAGCGCT	102	36	13	50	14	17	21	6	6	51	69	21	38	95	0	159	5	7	50	4	44	14	81	20	25	22	62	60	27	33	88	20	122	19	35	9	35	75	55	57	7	9	39	29	11	55	5	35
	AACCGCAACCACATCGTACTGGCGGAGAGCTACGAC	93	41	12	42	15	25	33	10	3	48	57	22	48	72	11	125	7	10	40	6	50	17	78	23	32	29	53	65	28	18	68	28	106	33	37	9	29	92	58	53	5	23	31	26	23	30	9	21
	CCGGTAATGATGCCTTTGCTCTGCCACAACTTATGC	116	45	12	48	17	24	31	4	8	39	65	14	78	93	0	181	4	16	38	10	37	10	72	56	22	31	67	71	46	29	81	19	130	21	28	8	51	57	64	48	10	21	15	18	19	40	6	22
	AAGACCTAGTCCTCGCTTGGATGTCCGAGATTCGTC	119	28	9	57	28	26	24	3	6	57	75	12	44	87	5	176	7	10	35	6	41	9	64	35	30	27	69	68	18	12	67	16	110	31	35	11	31	83	36	49	0	10	23	39	12	34	6	23
	TAGAACTCAGCACTACGTGCAGGAGTCGACGAAGTA	126	42	5	57	22	39	38	4	15	75	49	14	46	106	3	151	4	4	43	7	40	8	48	37	22	35	53	48	19	24	70	22	98	20	39	15	46	86	47	52	3	11	28	19	16	24	6	31
	TAGAACGCTTAGACTAGAGCTGGGCGTCGACGAAGC	165	46	18	58	16	29	33	6	11	65	60	16	54	94	0	142	4	5	39	8	59	16	49	28	25	42	54	53	20	17	73	23	95	24	21	16	28	68	45	42	3	17	28	34	13	38	9	25
	TAGAACCTGCGATTCAGAAACCGCGGTCGACGAAGC	140	40	9	71	19	44	25	3	11	53	66	26	43	83	4	120	5	6	30	7	39	12	49	42	19	27	63	61	17	21	60	15	107	21	36	15	37	61	44	29	5	19	24	23	18	33	8	27
	TAGAACACCATTTCCTCCCCATGCTGTCGACGAAGA	106	30	10	51	13	25	20	5	8	44	69	12	33	113	6	119	7	7	54	9	61	15	51	30	18	33	50	51	29	16	67	24	113	17	34	9	33	74	49	48	4	9	44	27	15	57	19	34
	ATCCCTCAGCATTGTTTGTCGGACTACGGAAAATGA	150	40	10	43	18	37	22	3	12	37	54	16	43	77	0	153	3	12	37	8	51	8	57	43	14	49	58	49	30	33	83	11	125	17	27	15	24	73	46	58	0	16	23	30	13	45	8	34
	TAGAACTCGAGTCTCGCGCATCGGGTCGACGAAGAC	113	35	10	72	37	45	31	6	20	44	67	15	39	76	3	122	4	7	27	11	60	9	46	35	31	32	49	52	18	12	73	20	90	25	33	15	36	62	36	61	5	15	39	23	15	38	8	33
	TAGAACCTCTTGCCATTATTTCGAGGTCGACGAAGC	101	57	14	60	17	32	31	8	8	61	60	11	43	84	0	131	6	9	27	9	31	10	44	30	24	37	43	36	28	18	56	21	84	20	39	19	36	54	49	48	3	19	30	26	14	26	7	31
	CAATCTTTCTTCCCCGTTCTACAGTCGAAAGTCCAG	99	24	8	35	23	24	29	9	12	47	69	19	52	90	0	151	9	14	34	8	65	14	56	49	23	29	70	51	40	29	80	25	111	14	38	11	23	76	51	49	4	18	23	19	10	63	16	18
	CGAACGGTTGGTTTTTTCCTGTTTTGAATCGCTACC	116	34	7	55	11	23	23	0	7	37	61	10	50	116	4	196	0	7	35	8	50	5	46	23	22	31	67	51	24	18	93	21	140	14	41	7	33	71	45	46	3	11	36	33	9	41	9	17
[truncated: 454 more rows]
[truncated: 296 more columns]
