# Supplementary material for: Global protein profiling of human milk using pre-enriched RNA-sequence libraries
Source: Sci Rep. 2026 Mar 3;16:11827. doi: 10.1038/s41598-026-41374-w (PMC13066517; doi:10.1038/s41598-026-41374-w)
Supplement: Supplementary file 3 — Supplementary Material 3 [file 41598_2026_41374_MOESM3_ESM.xlsx]

## Sheet: OLS output and de novo motifs
	ID	Global alignment RNA Sequences (OLS output)	Sequence	Length random region	BH adjusted p-values	-log10(BH adjusted p-values)	Regression coefficient change	Total counts	APTASHAPE Model	Comparison	Is_Duplicate	Duplicate_IDs	Aptamer selected for pulldown	Motif1	Motif2
	105_MO1	-TA--------AA----------AGCGTCGGGCCGTAC---TGTCAATACATACAATG----	TAAAAGCGTCGGGCCGTACTGTCAATACATACAATG	36	9.26435e-11	10.0332	-1.40801	2082057	MO1	3Days vs MO1	TRUE	['105_MO1', '117_MO2', '135_MO3']
	117_MO2	-TA--------AA----------AGCGTCGGGCCGTAC---TGTCAATACATACAATG----	TAAAAGCGTCGGGCCGTACTGTCAATACATACAATG	36	5.56123e-15	14.2548	-1.60469	2082057	MO2	3Days vs MO2	TRUE	['105_MO1', '117_MO2', '135_MO3']
	135_MO3	-TA--------AA----------AGCGTCGGGCCGTAC---TGTCAATACATACAATG----	TAAAAGCGTCGGGCCGTACTGTCAATACATACAATG	36	1.27794e-17	16.8935	-1.74356	2082057	MO3	3Days vs MO3	TRUE	['105_MO1', '117_MO2', '135_MO3']
	7_BMI	-GG--------TT----------TCAATGTCCCGGTAC---TGTCATCACATACAATG----	GGTTTCAATGTCCCGGTACTGTCATCACATACAATG	36	0.0119916	1.92112	0.2928	3558149	BMI	LowBMI vs highBMI	TRUE	['7_BMI', '104_MO1', '116_MO2', '134_MO3']
	104_MO1	-GG--------TT----------TCAATGTCCCGGTAC---TGTCATCACATACAATG----	GGTTTCAATGTCCCGGTACTGTCATCACATACAATG	36	6.00739e-20	19.2213	-1.35197	3558149	MO1	3Days vs MO1	TRUE	['7_BMI', '104_MO1', '116_MO2', '134_MO3']
	116_MO2	-GG--------TT----------TCAATGTCCCGGTAC---TGTCATCACATACAATG----	GGTTTCAATGTCCCGGTACTGTCATCACATACAATG	36	1.8721e-23	22.7277	-1.45903	3558149	MO2	3Days vs MO2	TRUE	['7_BMI', '104_MO1', '116_MO2', '134_MO3']
	134_MO3	-GG--------TT----------TCAATGTCCCGGTAC---TGTCATCACATACAATG----	GGTTTCAATGTCCCGGTACTGTCATCACATACAATG	36	1.41288e-26	25.8499	-1.55063	3558149	MO3	3Days vs MO3	TRUE	['7_BMI', '104_MO1', '116_MO2', '134_MO3']
	6_BMI	-GT--------TT----------ATCGTGTCTTGGTAC---TGTCAATACATACAATG----	GTTTATCGTGTCTTGGTACTGTCAATACATACAATG	36	0.0297925	1.52589	0.28711	97902	BMI	LowBMI vs highBMI	TRUE	['6_BMI', '110_MO1', '123_MO2', '149_MO3']
	110_MO1	-GT--------TT----------ATCGTGTCTTGGTAC---TGTCAATACATACAATG----	GTTTATCGTGTCTTGGTACTGTCAATACATACAATG	36	2.22633e-18	17.6524	-1.47	97902	MO1	3Days vs MO1	TRUE	['6_BMI', '110_MO1', '123_MO2', '149_MO3']
	123_MO2	-GT--------TT----------ATCGTGTCTTGGTAC---TGTCAATACATACAATG----	GTTTATCGTGTCTTGGTACTGTCAATACATACAATG	36	5.32097e-21	20.274	-1.57168	97902	MO2	3Days vs MO2	TRUE	['6_BMI', '110_MO1', '123_MO2', '149_MO3']
	149_MO3	-GT--------TT----------ATCGTGTCTTGGTAC---TGTCAATACATACAATG----	GTTTATCGTGTCTTGGTACTGTCAATACATACAATG	36	1.12116e-24	23.9503	-1.70175	97902	MO3	3Days vs MO3	TRUE	['6_BMI', '110_MO1', '123_MO2', '149_MO3']
	5_BMI	-GC--------TT----------ATCGTGTCTTGGTAC---TGTCAGCACATACTATG----	GCTTATCGTGTCTTGGTACTGTCAGCACATACTATG	36	0.0123967	1.90669	0.282416	71737649	BMI	LowBMI vs highBMI	TRUE	['5_BMI', '102_MO1', '114_MO2', '129_MO3']	Apt_x1	CTTAT	GGTACTG
	102_MO1	-GC--------TT----------ATCGTGTCTTGGTAC---TGTCAGCACATACTATG----	GCTTATCGTGTCTTGGTACTGTCAGCACATACTATG	36	4.12845e-18	17.3842	-1.24576	71737649	MO1	3Days vs MO1	TRUE	['5_BMI', '102_MO1', '114_MO2', '129_MO3']	Apt_x1	CTTAT	GGTACTG
	114_MO2	-GC--------TT----------ATCGTGTCTTGGTAC---TGTCAGCACATACTATG----	GCTTATCGTGTCTTGGTACTGTCAGCACATACTATG	36	3.7629e-21	20.4245	-1.35148	71737649	MO2	3Days vs MO2	TRUE	['5_BMI', '102_MO1', '114_MO2', '129_MO3']	Apt_x1	CTTAT	GGTACTG
	129_MO3	-GC--------TT----------ATCGTGTCTTGGTAC---TGTCAGCACATACTATG----	GCTTATCGTGTCTTGGTACTGTCAGCACATACTATG	36	9.05523e-25	24.0431	-1.45949	71737649	MO3	3Days vs MO3	TRUE	['5_BMI', '102_MO1', '114_MO2', '129_MO3']	Apt_x1	CTTAT	GGTACTG
	113_MO1	-GC--------TT----------ATCGTGTCCCGGTAC---TGTCATCACATACAATG----	GCTTATCGTGTCCCGGTACTGTCATCACATACAATG	36	5.67559e-16	15.246	-1.30044	6053	MO1	3Days vs MO1	TRUE	['113_MO1', '128_MO2', '159_MO3']
	128_MO2	-GC--------TT----------ATCGTGTCCCGGTAC---TGTCATCACATACAATG----	GCTTATCGTGTCCCGGTACTGTCATCACATACAATG	36	6.68843e-16	15.1747	-1.23988	6053	MO2	3Days vs MO2	TRUE	['113_MO1', '128_MO2', '159_MO3']
	159_MO3	-GC--------TT----------ATCGTGTCCCGGTAC---TGTCATCACATACAATG----	GCTTATCGTGTCCCGGTACTGTCATCACATACAATG	36	5.09191e-20	19.2931	-1.40762	6053	MO3	3Days vs MO3	TRUE	['113_MO1', '128_MO2', '159_MO3']
	28_Parity	.-----------------------AACGGTCTCAGTTAC---TGCGTACGCATTCGATGCGAT	AACGGTCTCAGTTACTGCGTACGCATTCGATGCGAT	36	0.00196078	2.70757	-0.235972	14334	Parity	One child vs more children	FALSE	[]
	8_BMI	-TG--------TA----------CGTCTTCGTTGGTAC---TGCCAACACATACTATG----	TGTACGTCTTCGTTGGTACTGCCAACACATACTATG	36	0.00426947	2.36963	0.30713	75920	BMI	LowBMI vs highBMI	TRUE	['8_BMI', '109_MO1', '121_MO2', '144_MO3']
	109_MO1	-TG--------TA----------CGTCTTCGTTGGTAC---TGCCAACACATACTATG----	TGTACGTCTTCGTTGGTACTGCCAACACATACTATG	36	3.92216e-14	13.4065	-1.07081	75920	MO1	3Days vs MO1	TRUE	['8_BMI', '109_MO1', '121_MO2', '144_MO3']
	121_MO2	-TG--------TA----------CGTCTTCGTTGGTAC---TGCCAACACATACTATG----	TGTACGTCTTCGTTGGTACTGCCAACACATACTATG	36	1.56966e-17	16.8042	-1.17187	75920	MO2	3Days vs MO2	TRUE	['8_BMI', '109_MO1', '121_MO2', '144_MO3']
	144_MO3	-TG--------TA----------CGTCTTCGTTGGTAC---TGCCAACACATACTATG----	TGTACGTCTTCGTTGGTACTGCCAACACATACTATG	36	2.53248e-21	20.5965	-1.29657	75920	MO3	3Days vs MO3	TRUE	['8_BMI', '109_MO1', '121_MO2', '144_MO3']
	9_BMI	-TC--------AG----------GTATGTCTCGCGTAC---TGTCAACACATACGATG----	TCAGGTATGTCTCGCGTACTGTCAACACATACGATG	36	0.0116213	1.93475	0.266454	253880	BMI	LowBMI vs highBMI	TRUE	['9_BMI', '106_MO1', '118_MO2', '138_MO3']
	106_MO1	-TC--------AG----------GTATGTCTCGCGTAC---TGTCAACACATACGATG----	TCAGGTATGTCTCGCGTACTGTCAACACATACGATG	36	4.38947e-15	14.3576	-1.07614	253880	MO1	3Days vs MO1	TRUE	['9_BMI', '106_MO1', '118_MO2', '138_MO3']
	118_MO2	-TC--------AG----------GTATGTCTCGCGTAC---TGTCAACACATACGATG----	TCAGGTATGTCTCGCGTACTGTCAACACATACGATG	36	9.45103e-19	18.0245	-1.19658	253880	MO2	3Days vs MO2	TRUE	['9_BMI', '106_MO1', '118_MO2', '138_MO3']
	138_MO3	-TC--------AG----------GTATGTCTCGCGTAC---TGTCAACACATACGATG----	TCAGGTATGTCTCGCGTACTGTCAACACATACGATG	36	3.04462e-22	21.5165	-1.29772	253880	MO3	3Days vs MO3	TRUE	['9_BMI', '106_MO1', '118_MO2', '138_MO3']
	10_BMI	-TT--------CG----------GAATGTCAAGCGTAC---TGCCAACACATACAATG----	TTCGGAATGTCAAGCGTACTGCCAACACATACAATG	36	0.00971499	2.01256	0.280488	59177	BMI	LowBMI vs highBMI	TRUE	['10_BMI', '107_MO1', '119_MO2', '141_MO3']
	107_MO1	-TT--------CG----------GAATGTCAAGCGTAC---TGCCAACACATACAATG----	TTCGGAATGTCAAGCGTACTGCCAACACATACAATG	36	8.58584e-18	17.0662	-1.18402	59177	MO1	3Days vs MO1	TRUE	['10_BMI', '107_MO1', '119_MO2', '141_MO3']
	119_MO2	-TT--------CG----------GAATGTCAAGCGTAC---TGCCAACACATACAATG----	TTCGGAATGTCAAGCGTACTGCCAACACATACAATG	36	1.97914e-21	20.7035	-1.31188	59177	MO2	3Days vs MO2	TRUE	['10_BMI', '107_MO1', '119_MO2', '141_MO3']
	141_MO3	-TT--------CG----------GAATGTCAAGCGTAC---TGCCAACACATACAATG----	TTCGGAATGTCAAGCGTACTGCCAACACATACAATG	36	2.88288e-24	23.5402	-1.38518	59177	MO3	3Days vs MO3	TRUE	['10_BMI', '107_MO1', '119_MO2', '141_MO3']
	11_BMI	-GT--------CT----------AACTGTCGGAGGTAC---TGTCAACACATACGATG----	GTCTAACTGTCGGAGGTACTGTCAACACATACGATG	36	0.0146982	1.83274	0.273109	7162335	BMI	LowBMI vs highBMI	TRUE	['11_BMI', '103_MO1', '115_MO2', '133_MO3']	Apt_x2	GGTACTG
	103_MO1	-GT--------CT----------AACTGTCGGAGGTAC---TGTCAACACATACGATG----	GTCTAACTGTCGGAGGTACTGTCAACACATACGATG	36	4.38945e-18	17.3576	-1.2297	7162335	MO1	3Days vs MO1	TRUE	['11_BMI', '103_MO1', '115_MO2', '133_MO3']	Apt_x2	GGTACTG
	115_MO2	-GT--------CT----------AACTGTCGGAGGTAC---TGTCAACACATACGATG----	GTCTAACTGTCGGAGGTACTGTCAACACATACGATG	36	1.59109e-21	20.7983	-1.35283	7162335	MO2	3Days vs MO2	TRUE	['11_BMI', '103_MO1', '115_MO2', '133_MO3']	Apt_x2	GGTACTG
	133_MO3	-GT--------CT----------AACTGTCGGAGGTAC---TGTCAACACATACGATG----	GTCTAACTGTCGGAGGTACTGTCAACACATACGATG	36	6.56717e-25	24.1826	-1.44964	7162335	MO3	3Days vs MO3	TRUE	['11_BMI', '103_MO1', '115_MO2', '133_MO3']	Apt_x2	GGTACTG
	12_BMI	-CG--------AT----------AATTGTTGTTCGTAC---TGTCAACACATACAATG----	CGATAATTGTTGTTCGTACTGTCAACACATACAATG	36	0.0139305	1.85603	0.27352	67913	BMI	LowBMI vs highBMI	TRUE	['12_BMI', '108_MO1', '120_MO2', '142_MO3']
	108_MO1	-CG--------AT----------AATTGTTGTTCGTAC---TGTCAACACATACAATG----	CGATAATTGTTGTTCGTACTGTCAACACATACAATG	36	1.25123e-16	15.9027	-1.18299	67913	MO1	3Days vs MO1	TRUE	['12_BMI', '108_MO1', '120_MO2', '142_MO3']
	120_MO2	-CG--------AT----------AATTGTTGTTCGTAC---TGTCAACACATACAATG----	CGATAATTGTTGTTCGTACTGTCAACACATACAATG	36	5.62558e-20	19.2498	-1.2992	67913	MO2	3Days vs MO2	TRUE	['12_BMI', '108_MO1', '120_MO2', '142_MO3']
	142_MO3	-CG--------AT----------AATTGTTGTTCGTAC---TGTCAACACATACAATG----	CGATAATTGTTGTTCGTACTGTCAACACATACAATG	36	3.84102e-23	22.4156	-1.39025	67913	MO3	3Days vs MO3	TRUE	['12_BMI', '108_MO1', '120_MO2', '142_MO3']
	112_MO1	-------CCCTGCGTACATTG--CCATTCAATCGCCGA---CTACGCT--------------	CCCTGCGTACATTGCCATTCAATCGCCGACTACGCT	36	7.06869e-09	8.15066	-1.04291	14522	MO1	3Days vs MO1	TRUE	['112_MO1', '124_MO2', '153_MO3']	Apt_x4	CATTCAAT
	124_MO2	-------CCCTGCGTACATTG--CCATTCAATCGCCGA---CTACGCT--------------	CCCTGCGTACATTGCCATTCAATCGCCGACTACGCT	36	6.1284e-16	15.2127	-1.44668	14522	MO2	3Days vs MO2	TRUE	['112_MO1', '124_MO2', '153_MO3']	Apt_x4	CATTCAAT
	153_MO3	-------CCCTGCGTACATTG--CCATTCAATCGCCGA---CTACGCT--------------	CCCTGCGTACATTGCCATTCAATCGCCGACTACGCT	36	2.84609e-19	18.5458	-1.59676	14522	MO3	3Days vs MO3	TRUE	['112_MO1', '124_MO2', '153_MO3']	Apt_x4	CATTCAAT
	127_MO2	----------GCGTTCTATTC--TCATTCAATTGTCAG---CTCAGCTCGC-----------	GCGTTCTATTCTCATTCAATTGTCAGCTCAGCTCGC	36	2.43837e-11	10.6129	-1.00602	12509	MO2	3Days vs MO2	TRUE	['127_MO2', '157_MO3']
	157_MO3	----------GCGTTCTATTC--TCATTCAATTGTCAG---CTCAGCTCGC-----------	GCGTTCTATTCTCATTCAATTGTCAGCTCAGCTCGC	36	1.49687e-15	14.8248	-1.21373	12509	MO3	3Days vs MO3	TRUE	['127_MO2', '157_MO3']
	25_Parity	----------------TTTGT--TATATCTTCGCCGCC---CATGCCGCGAAGTTGT-----	TTTGTTATATCTTCGCCGCCCATGCCGCGAAGTTGT	36	0.000887481	3.05184	-0.240425	17403	Parity	One child vs more children	FALSE	[]
	125_MO2	----------GCGTACTGCGT--TAATCTTCGCGCCCA---CAACGCGCGC-----------	GCGTACTGCGTTAATCTTCGCGCCCACAACGCGCGC	36	2.23302e-09	8.65111	-1.08134	13953	MO2	3Days vs MO2	TRUE	['125_MO2', '154_MO3']
	154_MO3	----------GCGTACTGCGT--TAATCTTCGCGCCCA---CAACGCGCGC-----------	GCGTACTGCGTTAATCTTCGCGCCCACAACGCGCGC	36	2.22848e-12	11.652	-1.27645	13953	MO3	3Days vs MO3	TRUE	['125_MO2', '154_MO3']
	145_MO3	---------TGCGCGCTGTTC--GAATTCTCCGTGCCC---GTTAGCGCA------------	TGCGCGCTGTTCGAATTCTCCGTGCCCGTTAGCGCA	36	5.05043e-12	11.2967	-1.15945	25887	MO3	3Days vs MO3	FALSE	[]
	139_MO3	-------------GTAGACAC--GATGTCCCTGGTTAAA--AATAAGATCAAC---------	GTAGACACGATGTCCCTGGTTAAAAATAAGATCAAC	36	7.34375e-31	30.1341	1.20379	117003	MO3	3Days vs MO3	FALSE	[]
	148_MO3	------------GGACGCGTT--GGTCAGTGCCGCAACT--ACTTTCCATAT----------	GGACGCGTTGGTCAGTGCCGCAACTACTTTCCATAT	36	6.73384e-37	36.1717	-1.14666	19367	MO3	3Days vs MO3	FALSE	[]
	96_Parity	--------------ACCCGTG--TATACGCAACGTTACA--CCTGGCCAATAAT--------	ACCCGTGTATACGCAACGTTACACCTGGCCAATAAT	36	0.00347314	2.45928	-0.20136	23309	Parity	One child vs more children	FALSE	[]
	29_Parity	---------------AGTGTG--TACGAACAACGTTCGT--CCCATCATAAGCAT-------	AGTGTGTACGAACAACGTTCGTCCCATCATAAGCAT	36	0.000941338	3.02625	-0.234379	11843	Parity	One child vs more children	FALSE	[]
	42_Parity	-----------------TACC--AATGACAACAGTTCGT--CCACAACCACGACTGA-----	TACCAATGACAACAGTTCGTCCACAACCACGACTGA	36	0.000776634	3.10978	-0.22299	18443	Parity	One child vs more children	FALSE	[]
	158_MO3	--------GTCAGCTGTACAA--ACTAAAGCATTAACAC--TCTGTCT--------------	GTCAGCTGTACAAACTAAAGCATTAACACTCTGTCT	36	2.06917e-24	23.6842	1.02921	10255	MO3	3Days vs MO3	FALSE	[]
	33_Parity	----------TTACCAAATGC--CATAACTGATCGTACA--CATCTTTAC------------	TTACCAAATGCCATAACTGATCGTACACATCTTTAC	36	0.000484977	3.31428	-0.232063	5980	Parity	One child vs more children	FALSE	[]
	17_Parity	--------------TACAAAT--GGTAATGAATAGTCAA--TCTCACTTTTCA-T-------	TACAAATGGTAATGAATAGTCAATCTCACTTTTCAT	36	0.0010194	2.99165	-0.256276	9036	Parity	One child vs more children	FALSE	[]
	95_Parity	-----------TAGCGCAATT--GGATATCATGTCTAAA--TCTTACTACC-----------	TAGCGCAATTGGATATCATGTCTAAATCTTACTACC	36	0.00435569	2.36094	-0.201363	12049	Parity	One child vs more children	FALSE	[]
	126_MO2	--------CAACGCAATGAAGTCTTATATGACGTAATGG-TCAGC-----------------	CAACGCAATGAAGTCTTATATGACGTAATGGTCAGC	36	1.49557e-20	19.8252	-1.35792	13357	MO2	3Days vs MO2	TRUE	['126_MO2', '155_MO3']
	155_MO3	--------CAACGCAATGAAGTCTTATATGACGTAATGG-TCAGC-----------------	CAACGCAATGAAGTCTTATATGACGTAATGGTCAGC	36	1.5433e-26	25.8115	-1.57181	13357	MO3	3Days vs MO3	TRUE	['126_MO2', '155_MO3']
	136_MO3	---------TATGAACTTATG-CG-CTTTAACGATATCA-TAATTTCC--------------	TATGAACTTATGCGCTTTAACGATATCATAATTTCC	36	2.13869e-33	32.6699	1.02981	662852	MO3	3Days vs MO3	FALSE	[]
	140_MO3	----------GGAAATTTATG-CGTTTTTAGCGATATTC-TAATTTCG--------------	GGAAATTTATGCGTTTTTAGCGATATTCTAATTTCG	36	7.29714e-26	25.1368	1.00135	102969	MO3	3Days vs MO3	FALSE	[]
	132_MO3	---------CACAAATTTATG-AACGAATAGTTATATTG-CGTTGTA---------------	CACAAATTTATGAACGAATAGTTATATTGCGTTGTA	36	2.9815e-28	27.5256	1.00141	4153805	MO3	3Days vs MO3	FALSE	[]
	130_MO3	----------TCGAATTGATG-AGTGAATAACTATATCG-AGTGTATT--------------	TCGAATTGATGAGTGAATAACTATATCGAGTGTATT	36	5.45019e-21	20.2636	1.03729	6092756	MO3	3Days vs MO3	FALSE	[]	Apt_x5	AATTGATG
	131_MO3	---------GTCGAATTGATG-CCACAATATGGATATCT-ACACGTC---------------	GTCGAATTGATGCCACAATATGGATATCTACACGTC	36	6.73384e-37	36.1717	1.00647	5081137	MO3	3Days vs MO3	FALSE	[]
	49_Parity	--CGCAG----CGCGCAGTTT-ACTTCCCGCCGATGACA-----CGAA--------------	CGCAGCGCGCAGTTTACTTCCCGCCGATGACACGAA	36	0.000493265	3.30692	-0.218416	16026	Parity	One child vs more children	FALSE	[]
	51_Parity	-----------CGCGCACGGC-GCTTCCCTGCGCATGGACTCGTCGAG--------------	CGCGCACGGCGCTTCCCTGCGCATGGACTCGTCGAG	36	0.00127054	2.89601	-0.217822	12189	Parity	One child vs more children	FALSE	[]
	71_Parity	GCATCAC----CGCTCGACTT-ACATCGACCCGTGTAAAAC---------------------	GCATCACCGCTCGACTTACATCGACCCGTGTAAAAC	36	0.00223101	2.6515	-0.208755	88179	Parity	One child vs more children	FALSE	[]
	92_Parity	----TAACGACCGCTCGAGAG-GTATGAGATCGCAGCGCTT---------------------	TAACGACCGCTCGAGAGGTATGAGATCGCAGCGCTT	36	0.00445686	2.35097	-0.201414	15122	Parity	One child vs more children	FALSE	[]
	62_Parity	-ACCAACTCGTGACACTTGAA-CCACTATACAGTTGAT------------------------	ACCAACTCGTGACACTTGAACCACTATACAGTTGAT	36	0.000589067	3.22983	-0.211791	13886	Parity	One child vs more children	FALSE	[]
	14_BMI	CAAGCAACAAGCTGACTGGTC-TTATCAACCCGTTGT-------------------------	CAAGCAACAAGCTGACTGGTCTTATCAACCCGTTGT	36	0.00776703	2.10974	0.205833	9213	BMI	LowBMI vs highBMI	TRUE	['14_BMI', '81_Parity']
	81_Parity	CAAGCAACAAGCTGACTGGTC-TTATCAACCCGTTGT-------------------------	CAAGCAACAAGCTGACTGGTCTTATCAACCCGTTGT	36	0.00655377	2.18351	-0.205922	9213	Parity	One child vs more children	TRUE	['14_BMI', '81_Parity']
	35_Parity	----------TCCTCTTGGTT-CTACAGGACAGCTGGAGAGAATCGA---------------	TCCTCTTGGTTCTACAGGACAGCTGGAGAGAATCGA	36	0.000925005	3.03386	-0.2303	29722	Parity	One child vs more children	FALSE	[]
	44_Parity	-----------GCATCTGGTT-TTACCAAACAGCTGATGCCAATCAAC--------------	GCATCTGGTTTTACCAAACAGCTGATGCCAATCAAC	36	0.000790232	3.10225	-0.222316	18761	Parity	One child vs more children	FALSE	[]
	46_Parity	----------CTCGTCTAGAT-TTACCAATCAGTGGATGGTTATCAA---------------	CTCGTCTAGATTTACCAATCAGTGGATGGTTATCAA	36	0.000668554	3.17486	-0.221878	63388	Parity	One child vs more children	FALSE	[]
	18_Parity	----------CTGACAAAGTC-TTTCGAGATAGTCTGCCTCAATCGA---------------	CTGACAAAGTCTTTCGAGATAGTCTGCCTCAATCGA	36	0.000666004	3.17652	-0.248709	8522	Parity	One child vs more children	FALSE	[]
	53_Parity	-----------CGGCTTAGGC-TTACAAGCCAGTTAGTGCGTATCGCA--------------	CGGCTTAGGCTTACAAGCCAGTTAGTGCGTATCGCA	36	0.00104537	2.98073	-0.21697	15859	Parity	One child vs more children	FALSE	[]
	45_Parity	---------CTGAGCGTAGTC-TTACAAGATAATGCGCCTTTATCC----------------	CTGAGCGTAGTCTTACAAGATAATGCGCCTTTATCC	36	0.00207651	2.68267	-0.222092	9510	Parity	One child vs more children	FALSE	[]
	100_Parity	--------CTGCGCATTAGTC-TTACAAGATAGTGATGCCCTACT-----------------	CTGCGCATTAGTCTTACAAGATAGTGATGCCCTACT	36	0.00274164	2.56199	-0.200544	38758	Parity	One child vs more children	FALSE	[]	Apt_x3	CTTACAA
	143_MO3	----------TCACCGTGACTACACAGGGCCC---AGCGACTCATTACG-------------	TCACCGTGACTACACAGGGCCCAGCGACTCATTACG	36	2.9122e-34	33.5358	1.11034	41203	MO3	3Days vs MO3	FALSE	[]
	83_Parity	----------GCAACGTAACCACTCTGGGGATCGCAATGACTACTT----------------	GCAACGTAACCACTCTGGGGATCGCAATGACTACTT	36	0.00368082	2.43406	-0.204699	13848	Parity	One child vs more children	FALSE	[]
	122_MO2	--------ATGCAACGCGACCATTACGGCCCCGGCAACGACGGC------------------	ATGCAACGCGACCATTACGGCCCCGGCAACGACGGC	36	1.19821e-28	27.9215	1.03039	21010	MO2	3Days vs MO2	TRUE	['122_MO2', '146_MO3']
	146_MO3	--------ATGCAACGCGACCATTACGGCCCCGGCAACGACGGC------------------	ATGCAACGCGACCATTACGGCCCCGGCAACGACGGC	36	2.91744e-41	40.535	1.29578	21010	MO3	3Days vs MO3	TRUE	['122_MO2', '146_MO3']
	20_Parity	--------GTCG--------------CCCTCGGATACAGACTAACGACCGCGACTGGC----	GTCGCCCTCGGATACAGACTAACGACCGCGACTGGC	36	0.00316656	2.49941	-0.246858	470386	Parity	One child vs more children	FALSE	[]	Apt_x12	x
	66_Parity	---------------------CCGGGGACCAGGATGAAAACTGCGTTCCGGGCCTGA-----	CCGGGGACCAGGATGAAAACTGCGTTCCGGGCCTGA	36	0.00224078	2.6496	-0.209882	9903	Parity	One child vs more children	FALSE	[]
	74_Parity	--------ATCGGGCGGGTATCCCCCAACCGGGATGTGAACCGC------------------	ATCGGGCGGGTATCCCCCAACCGGGATGTGAACCGC	36	0.00304406	2.51655	-0.207966	8213	Parity	One child vs more children	FALSE	[]
	150_MO3	---------------ATCGAAGATCGACGCA------GTACACGGTACTGCCATCGA-----	ATCGAAGATCGACGCAGTACACGGTACTGCCATCGA	36	5.7641e-18	17.2393	1.02139	17164	MO3	3Days vs MO3	FALSE	[]
	54_Parity	---TTT----TCGGCATTCCGATTCCAAGGTCCGATTACAACC-------------------	TTTTCGGCATTCCGATTCCAAGGTCCGATTACAACC	36	0.00659288	2.18092	-0.215983	16838	Parity	One child vs more children	FALSE	[]
	30_Parity	-----------------CGACTTACGCTGGTTC---ATTGAACTGCACTCGTTTGG------	CGACTTACGCTGGTTCATTGAACTGCACTCGTTTGG	36	0.000919208	3.03659	-0.233771	7747	Parity	One child vs more children	FALSE	[]
	4_BMI	------------------TTGTCTGCGTGGCGTGTTATCGACGGCTACGGCTGT--------	TTGTCTGCGTGGCGTGTTATCGACGGCTACGGCTGT	36	7.402e-05	4.13065	-0.216155	9125	BMI	LowBMI vs highBMI	FALSE	[]
	3_BMI	-------------AAGTCGTATTTGCGTGCTTT---ATCTAAGGCCAAGGCC----------	AAGTCGTATTTGCGTGCTTTATCTAAGGCCAAGGCC	36	7.9314e-05	4.10065	-0.253493	19285	BMI	LowBMI vs highBMI	FALSE	[]
	47_Parity	---------------ACAGTTATTCCTTGGTTG---TGCTACCACCATGCCCAC--------	ACAGTTATTCCTTGGTTGTGCTACCACCATGCCCAC	36	0.00247229	2.6069	-0.221121	15626	Parity	One child vs more children	FALSE	[]
	15_BMI	--------------TTACCTACTCCGTACATTCGGATGGTG-CCGAACGTT-----------	TTACCTACTCCGTACATTCGGATGGTGCCGAACGTT	36	0.000952957	3.02093	0.25399	138516	BMI	LowBMI vs highBMI	FALSE	[]	Apt_x7	CCTACTCCGT	ATTCGGATGGTGC
	16_BMI	-------------ACAACCTACTCCGTGCATTCGGATGGTG-CTGAAAAC------------	ACAACCTACTCCGTGCATTCGGATGGTGCTGAAAAC	36	0.000516646	3.28681	0.251264	52761	BMI	LowBMI vs highBMI	FALSE	[]
	111_MO1	----------------------TGCATTCTTGTGACACGTCGTCATACGTTTCCTTTC----	TGCATTCTTGTGACACGTCGTCATACGTTTCCTTTC	36	6.19219e-21	20.2082	1.06518	17834	MO1	3Days vs MO1	FALSE	[]
	63_Parity	-------------------AAACGCGGAATCTTAGCGCGTGGAGCTACGCACGTG-------	AAACGCGGAATCTTAGCGCGTGGAGCTACGCACGTG	36	0.00102323	2.99003	-0.211421	7859	Parity	One child vs more children	FALSE	[]
	69_Parity	-------------------ACGCGCCTTGACTAAGTGCGCCGAGCTACGTCGCTG-------	ACGCGCCTTGACTAAGTGCGCCGAGCTACGTCGCTG	36	0.00356376	2.44809	-0.209513	9703	Parity	One child vs more children	FALSE	[]
	89_Parity	-------------------ACCCGCAGCGACTTGTTGCGGCGAGCTACGACGTTG-------	ACCCGCAGCGACTTGTTGCGGCGAGCTACGACGTTG	36	0.00172958	2.76206	-0.202705	22892	Parity	One child vs more children	FALSE	[]	Apt_x13	GAGCTAC
	97_Parity	---------------AAACTCGTACCGGTTCGGTACGAGTGGAGCTACGAC-----------	AAACTCGTACCGGTTCGGTACGAGTGGAGCTACGAC	36	0.00344796	2.46244	-0.201299	11927	Parity	One child vs more children	FALSE	[]
	70_Parity	---------------ACCCATTTTTCCTATGTAGGATTGGCGAGATACTTT-----------	ACCCATTTTTCCTATGTAGGATTGGCGAGATACTTT	36	0.00100259	2.99888	-0.209418	22968	Parity	One child vs more children	FALSE	[]
	82_Parity	---------------ACCCTCCCTAACGATATAGGCGAGGCGAGCTACGAC-----------	ACCCTCCCTAACGATATAGGCGAGGCGAGCTACGAC	36	0.00216277	2.66499	-0.205614	11990	Parity	One child vs more children	FALSE	[]
	137_MO3	---TTCCT---TGGACTAGACTAACAACCA--AAATG----TCGCACC--------------	TTCCTTGGACTAGACTAACAACCAAAATGTCGCACC	36	6.98251e-30	29.156	1.05016	350767	MO3	3Days vs MO3	FALSE	[]
	77_Parity	---TTAGG----------TGCTCTGAACTTTACATCG----GAACTAACGTTG---------	TTAGGTGCTCTGAACTTTACATCGGAACTAACGTTG	36	0.00538409	2.26889	-0.207446	18428	Parity	One child vs more children	FALSE	[]
	75_Parity	----TAGCAACACGTCTCGTCACC--------AAGCG----GTGCCACGTTT----------	TAGCAACACGTCTCGTCACCAAGCGGTGCCACGTTT	36	0.00280622	2.55188	-0.207495	27635	Parity	One child vs more children	FALSE	[]
	41_Parity	-----------AAAATTGGCCGTAAGTTCGCTAATTG----GAGCTACGAC-----------	AAAATTGGCCGTAAGTTCGCTAATTGGAGCTACGAC	36	0.00159889	2.79618	-0.224306	10003	Parity	One child vs more children	FALSE	[]
	22_Parity	---TTAGCACGCGGTTACGCGTCACTCACGTCTCACG----GT-------------------	TTAGCACGCGGTTACGCGTCACTCACGTCTCACGGT	36	0.000692585	3.15953	-0.244683	12469	Parity	One child vs more children	FALSE	[]
	55_Parity	--------ATACCGTTTCGCCTCCGTAACTACTTACG----GAGCCAC--------------	ATACCGTTTCGCCTCCGTAACTACTTACGGAGCCAC	36	0.00188505	2.72468	-0.214713	29182	Parity	One child vs more children	FALSE	[]
	39_Parity	-----------AATGCTTCAAT-TGTGCTTGAAGCAG----GAGCTACGAAC----------	AATGCTTCAATTGTGCTTGAAGCAGGAGCTACGAAC	36	0.000531491	3.2745	-0.225687	16618	Parity	One child vs more children	FALSE	[]
	78_Parity	-----------AAGTCCTCTTTCGAAAACTTAGGACG----GAGCTACGAC-----------	AAGTCCTCTTTCGAAAACTTAGGACGGAGCTACGAC	36	0.00245316	2.61027	-0.206881	11141	Parity	One child vs more children	FALSE	[]
	80_Parity	-----------AAAGCTACATTAAAGCACTGTGGCCA----GAGCTACGAC-----------	AAAGCTACATTAAAGCACTGTGGCCAGAGCTACGAC	36	0.00306198	2.514	-0.205924	11880	Parity	One child vs more children	FALSE	[]
	13_BMI	---------TACAGCTGTGACGTTTCAAACGTCGGTA----TTTGACTT-------------	TACAGCTGTGACGTTTCAAACGTCGGTATTTGACTT	36	0.0166736	1.77797	0.207177	21624	BMI	LowBMI vs highBMI	FALSE	[]	Apt_x6	AGCTG	AAAC
	40_Parity	------------TGCTGTGGTTTTCGAACGGTAGCAG----TACAATCCTTC----------	TGCTGTGGTTTTCGAACGGTAGCAGTACAATCCTTC	36	0.00103338	2.98574	-0.225211	8095	Parity	One child vs more children	FALSE	[]
	151_MO3	--------------GCGTGCTATTCGAACGGCCAAAG----GCCCTCGACGAAC--------	GCGTGCTATTCGAACGGCCAAAGGCCCTCGACGAAC	36	2.09766e-20	19.6783	-1.10276	17006	MO3	3Days vs MO3	FALSE	[]
	26_Parity	-----------CCCTCTACATTATTGGGCGTCGGGAGA----TACGGCCAC-----------	CCCTCTACATTATTGGGCGTCGGGAGATACGGCCAC	36	0.000579722	3.23678	-0.239421	11260	Parity	One child vs more children	FALSE	[]
	58_Parity	-----------------GTCCTGAAGGAGGTCGGGAGC----TACGGCCCTCAACAT-----	GTCCTGAAGGAGGTCGGGAGCTACGGCCCTCAACAT	36	0.00120728	2.91819	-0.21229	7291	Parity	One child vs more children	FALSE	[]
	48_Parity	--------TATCAGCCGTTTCGTACTGCAGACGCAGTCCACGTA------------------	TATCAGCCGTTTCGTACTGCAGACGCAGTCCACGTA	36	0.000596441	3.22443	-0.219044	29116	Parity	One child vs more children	FALSE	[]
	50_Parity	--------TGCAACTCGCCTCGCACCTTGCACAAGGTCTGCGTA------------------	TGCAACTCGCCTCGCACCTTGCACAAGGTCTGCGTA	36	0.0024731	2.60676	-0.218092	11258	Parity	One child vs more children	FALSE	[]
	21_Parity	------------------TAACGAATATGATCCGATTCGCTCTCAGCACATCAC--------	TAACGAATATGATCCGATTCGCTCTCAGCACATCAC	36	0.000654462	3.18412	-0.246069	12405	Parity	One child vs more children	FALSE	[]
	156_MO3	--------------------GCGACGGTGCTCCAGTCCAAC-TGGAACTCGCATTGT-----	GCGACGGTGCTCCAGTCCAACTGGAACTCGCATTGT	36	2.56722e-25	24.5905	1.08404	13274	MO3	3Days vs MO3	FALSE	[]
	86_Parity	--------------CCTTATCGGTTTTTGATCCGAA-CCGC-TACTGCCACC----------	CCTTATCGGTTTTTGATCCGAACCGCTACTGCCACC	36	0.00621841	2.20632	-0.203645	25357	Parity	One child vs more children	FALSE	[]	Apt_x10	CTTAT	CCACC
	90_Parity	---------------CTTATACGGACTTGATCCAGTCCGTC-TACTACCTCC----------	CTTATACGGACTTGATCCAGTCCGTCTACTACCTCC	36	0.00780199	2.10779	-0.202528	17267	Parity	One child vs more children	FALSE	[]
	38_Parity	-----------TGACCTAGCACCGCAGATCATCCCTGTGGCGGTCAC---------------	TGACCTAGCACCGCAGATCATCCCTGTGGCGGTCAC	36	0.00515381	2.28787	-0.226038	9722	Parity	One child vs more children	FALSE	[]
	147_MO3	-----------CCATCGTCTACGTCATTCAACCGCCAAACCTTTGCT---------------	CCATCGTCTACGTCATTCAACCGCCAAACCTTTGCT	36	5.9731e-22	21.2238	-1.17674	19666	MO3	3Days vs MO3	FALSE	[]
	1_BMI	---------ACGTCTCTTCGACGGCATATCATAGCAATTTGTTTC-----------------	ACGTCTCTTCGACGGCATATCATAGCAATTTGTTTC	36	2.10962e-05	4.6758	-0.319773	144791353	BMI	LowBMI vs highBMI	FALSE	[]	Apt_x11	TCTCTTCGA	TTTGTTTC
	2_BMI	---------TCGTCTCTTCGACGAGTGCTTTAGCCGGTTTGTTTC-----------------	TCGTCTCTTCGACGAGTGCTTTAGCCGGTTTGTTTC	36	0.000970465	3.01302	-0.211907	17019	BMI	LowBMI vs highBMI	FALSE	[]
	68_Parity	-------------------CAGCTGCTAGCGCAGCCCTTGTGCCCTTCGACGGCT-------	CAGCTGCTAGCGCAGCCCTTGTGCCCTTCGACGGCT	36	0.00598123	2.22321	-0.209516	15458	Parity	One child vs more children	FALSE	[]
	23_Parity	------------AATCCTGCACGCACTTCCAATGCTTGCCTGCCCTTC--------------	AATCCTGCACGCACTTCCAATGCTTGCCTGCCCTTC	36	0.00476773	2.32169	-0.243851	12615	Parity	One child vs more children	FALSE	[]
	36_Parity	------CCTATTAACCTTGCACGTCCTGCCAAGCTAGACGCG--------------------	CCTATTAACCTTGCACGTCCTGCCAAGCTAGACGCG	36	0.00274464	2.56151	-0.230296	12552	Parity	One child vs more children	FALSE	[]
	152_MO3	-AAGTCACTCCACTAACTGCCGTCGTCAAATA------GA-TAT------------------	AAGTCACTCCACTAACTGCCGTCGTCAAATAGATAT	36	7.44829e-30	29.1279	1.01313	16833	MO3	3Days vs MO3	FALSE	[]
	37_Parity	---AAATTTCCCTAAAT-----TGTAGGCAGG------TA-CACCGTACCC-----------	AAATTTCCCTAAATTGTAGGCAGGTACACCGTACCC	36	0.00171947	2.76461	-0.229039	1769743	Parity	One child vs more children	FALSE	[]	Apt_x8	x
	76_Parity	-------TCCCACCGCCTCGCGTGCACATTGG------TG-CACCTGCGT------------	TCCCACCGCCTCGCGTGCACATTGGTGCACCTGCGT	36	0.00491021	2.3089	-0.207463	8116	Parity	One child vs more children	FALSE	[]
	19_Parity	----AAGCGCCAAAACCTGACGGCGACGCTGA------GC-TACGTG---------------	AAGCGCCAAAACCTGACGGCGACGCTGAGCTACGTG	36	0.000172063	3.76431	-0.247728	7771	Parity	One child vs more children	FALSE	[]
	94_Parity	-----ACCCGACAAACGTGAAGTGTTCGGCGA------GC-TACGTGC--------------	ACCCGACAAACGTGAAGTGTTCGGCGAGCTACGTGC	36	0.00242082	2.61604	-0.201401	9459	Parity	One child vs more children	FALSE	[]
	98_Parity	-ACTACCCCGCGCGTCGCTACGGCGCAGCGTGCGCTA-------------------------	ACTACCCCGCGCGTCGCTACGGCGCAGCGTGCGCTA	36	0.00504497	2.29714	-0.200751	22901	Parity	One child vs more children	FALSE	[]
	24_Parity	---GCCTCTTCATCTCGTGATGTGATGGTCGTTCGCAGT-----------------------	GCCTCTTCATCTCGTGATGTGATGGTCGTTCGCAGT	36	0.000499659	3.30133	-0.241063	15469	Parity	One child vs more children	FALSE	[]
	65_Parity	---CCCTCTTCACGTCGTTACGTCGTGTCGGTCGGAAGA-----------------------	CCCTCTTCACGTCGTTACGTCGTGTCGGTCGGAAGA	36	0.00180714	2.74301	-0.210476	18319	Parity	One child vs more children	FALSE	[]
	27_Parity	--CTCC---TTCCACCGCTACGGTGTGATTGTTCAATGCC-T--------------------	CTCCTTCCACCGCTACGGTGTGATTGTTCAATGCCT	36	0.000942123	3.02589	-0.23745	10442	Parity	One child vs more children	FALSE	[]
	31_Parity	---GAC---TCCGCCCTTCATCGTCACGTTGACGGATGCC-GA-------------------	GACTCCGCCCTTCATCGTCACGTTGACGGATGCCGA	36	0.00165504	2.78119	-0.233216	11729	Parity	One child vs more children	FALSE	[]
	99_Parity	---------TCGGAATGTGTCTTTTTGCCATCCGCAACAC-GTGAT----------------	TCGGAATGTGTCTTTTTGCCATCCGCAACACGTGAT	36	0.00360667	2.44289	-0.200605	17492	Parity	One child vs more children	FALSE	[]
	61_Parity	-----------GCGGTGCTTCGCTGCGACATCCGCGAAAC-CAACGTC--------------	GCGGTGCTTCGCTGCGACATCCGCGAAACCAACGTC	36	0.00163756	2.7858	-0.211974	119128	Parity	One child vs more children	FALSE	[]
	73_Parity	----------------TTTTAGCTCTGATCTAAGCTAAAC-TCACGCCATCCC---------	TTTTAGCTCTGATCTAAGCTAAACTCACGCCATCCC	36	0.00741066	2.13014	-0.208255	7799	Parity	One child vs more children	FALSE	[]
	32_Parity	--------------GCGTCTCGCTCGCGCATCAGCACGAC-CACGTACAAT-----------	GCGTCTCGCTCGCGCATCAGCACGACCACGTACAAT	36	0.000706977	3.15059	-0.232072	19694	Parity	One child vs more children	FALSE	[]
	59_Parity	-----------ATACCGTTTCGCTCTGACAGCACTCTGTC-AGACCAC--------------	ATACCGTTTCGCTCTGACAGCACTCTGTCAGACCAC	36	0.00284807	2.54545	-0.212213	12216	Parity	One child vs more children	FALSE	[]	Apt_x9	ACCGTTTCGC
	88_Parity	---------ATACACCGTTTCGCAGCGATGCTACTCGCTC-CACGT----------------	ATACACCGTTTCGCAGCGATGCTACTCGCTCCACGT	36	0.00547461	2.26165	-0.202874	8310	Parity	One child vs more children	FALSE	[]
	84_Parity	----------TAGAACCTCCACATTACTTTTGGATGTC---GACGAAGG-------------	TAGAACCTCCACATTACTTTTGGATGTCGACGAAGG	36	0.00210573	2.6766	-0.203727	19056	Parity	One child vs more children	FALSE	[]
	67_Parity	----------TAGAACAATTCGGACATATGTCCTTGTC---GACGAAGG-------------	TAGAACAATTCGGACATATGTCCTTGTCGACGAAGG	36	0.000768903	3.11413	-0.20962	10024	Parity	One child vs more children	FALSE	[]
	87_Parity	----------TAGAACGTCTCAAGCTCGTGAGCATGTC---GACGAAGC-------------	TAGAACGTCTCAAGCTCGTGAGCATGTCGACGAAGC	36	0.00136927	2.86351	-0.203495	15318	Parity	One child vs more children	FALSE	[]
	34_Parity	----------TAGAACCCTTTACAGGCCGTGTGGGGTC---GACGAAGC-------------	TAGAACCCTTTACAGGCCGTGTGGGGTCGACGAAGC	36	0.000355831	3.44876	-0.230448	11516	Parity	One child vs more children	FALSE	[]
	52_Parity	----------TAGAATCCTTATGCTAAATAGTGAGATC---GACGAAGC-------------	TAGAATCCTTATGCTAAATAGTGAGATCGACGAAGC	36	0.00139248	2.85621	-0.217124	10547	Parity	One child vs more children	FALSE	[]
	60_Parity	----------TAGAACTGTCCAAACCAAATGACCAGTC---GACGAAGC-------------	TAGAACTGTCCAAACCAAATGACCAGTCGACGAAGC	36	0.00116724	2.93284	-0.21221	11211	Parity	One child vs more children	FALSE	[]
	85_Parity	----------TAGAACTAGCCAG---TCATGACAAGTC---GACGAAGTCAT----------	TAGAACTAGCCAGTCATGACAAGTCGACGAAGTCAT	36	0.00130393	2.88475	-0.203718	14172	Parity	One child vs more children	FALSE	[]
	91_Parity	----------TAGAACGA--CAAATAATTTGCCTCGTC---GACGAAGTAC-----------	TAGAACGACAAATAATTTGCCTCGTCGACGAAGTAC	36	0.00155383	2.8086	-0.202527	14688	Parity	One child vs more children	FALSE	[]
	101_Parity	----------TAGAACTA--TTATGCCTCAAATGAGTC---GACGAAGTAC-----------	TAGAACTATTATGCCTCAAATGAGTCGACGAAGTAC	36	0.00181142	2.74198	-0.200479	21020	Parity	One child vs more children	FALSE	[]	Apt_x14	TAGAAC	GTCGACGAA
	43_Parity	----------------TAT-TTAGAACGCACAAGCGTC---GACGAAAGATGATTA------	TATTTAGAACGCACAAGCGTCGACGAAAGATGATTA	36	0.000434761	3.36175	-0.222813	15889	Parity	One child vs more children	FALSE	[]
	57_Parity	----------TAGAATCTT-TAGTCCCTAGTAAGGATC---GACGAAGTA------------	TAGAATCTTTAGTCCCTAGTAAGGATCGACGAAGTA	36	0.0015259	2.81647	-0.212455	9356	Parity	One child vs more children	FALSE	[]
	93_Parity	----------TAGAACCGC-CTTGC----AGCGCAGTC---GACGAAGTCGTAG--------	TAGAACCGCCTTGCAGCGCAGTCGACGAAGTCGTAG	36	0.000530961	3.27494	-0.201411	9472	Parity	One child vs more children	FALSE	[]
	79_Parity	----------TAGAACCTT-CTTAAC---GAGATAGTC---GACGAAGTCACA---------	TAGAACCTTCTTAACGAGATAGTCGACGAAGTCACA	36	0.00149537	2.82525	-0.206713	9841	Parity	One child vs more children	FALSE	[]
	72_Parity	----------TAGAACTAC-CTGCTCCCACAGGGTGTC---GACGAAACC------------	TAGAACTACCTGCTCCCACAGGGTGTCGACGAAACC	36	0.00166755	2.77792	-0.20865	7780	Parity	One child vs more children	FALSE	[]
	56_Parity	----------TAGAACGCG-TCTAACGTGAGGCGTGTC---GACGAAGTG------------	TAGAACGCGTCTAACGTGAGGCGTGTCGACGAAGTG	36	0.000667737	3.17539	-0.213018	8480	Parity	One child vs more children	FALSE	[]
	64_Parity	----------TAGAACTTA-AGTCACCCGACGTAAGTC---GACGAAGTG------------	TAGAACTTAAGTCACCCGACGTAAGTCGACGAAGTG	36	0.000582704	3.23455	-0.210703	12201	Parity	One child vs more children	FALSE	[]
