# Supplementary material for: Global protein profiling of human milk using pre-enriched RNA-sequence libraries
Source: Sci Rep. 2026 Mar 3;16:11827. doi: 10.1038/s41598-026-41374-w (PMC13066517; doi:10.1038/s41598-026-41374-w)
Supplement: Supplementary file 4 — Supplementary Material 4 [file 41598_2026_41374_MOESM4_ESM.xlsx]

## Sheet: 20250902_validation_input
	Sample_time	2MO	1MO	3MO	3MO	3MO	3MO	3MO	3MO	3D	3D	1MO	2MO	3MO	2MO	3MO	3D	1MO	1MO	1MO	1MO	2MO	3MO	2MO	1MO	2MO	2MO	1MO	1MO	1MO	3D	2MO	1MO	1MO	3MO	2MO	2MO	3D	3MO	3D	3D	3MO	1MO	3MO	3MO	2MO	2MO	1MO	1MO
	No_of_siblings	1	1	0	1	0	1	0	0	0	0	2	0	0	0	0	0	0	0	0	1	2	1	1	0	0	0	1	0	0	0	1	0	0	1	0	0	2	0	1	1	0	0	1	0	1	1	1	0
	BMI	22.7583	28.6501	31.002	27.4693	19.4874	27.7634	26.5338	25.763	25.763	26.5338	24.537	25.6627	19.6052	26.5731	25.6627	31.8773	20.7612	27.3356	27.7744	27.0993	24.537	22.7583	27.4693	23.8751	24.8358	31.002	22.4913	25.4581	25.763	27.3356	28.6501	19.4874	25.6627	22.1453	19.4874	27.7744	25.0995	24.8358	35.7747	22.1453	26.5731	19.6052	22.4913	19.6072	27.7634	35.7747	22.1453	31.002
	Sequence/Barcode ID	JESF01R09	JESF02R09	JESF03R09	JESF04R09	JESF05R09	JESF06R09	JESF07R09	JESF08R09	JESF09R09	JESF10R09	JESF11R09	JESF12R09	JESF01R10	JESF02R10	JESF03R10	JESF04R10	JESF05R10	JESF06R10	JESF07R10	JESF08R10	JESF09R10	JESF10R10	JESF11R10	JESF12R10	JESF01R11	JESF02R11	JESF03R11	JESF04R11	JESF05R11	JESF06R11	JESF07R11	JESF08R11	JESF09R11	JESF10R11	JESF11R11	JESF12R11	JESF01R12	JESF02R12	JESF03R12	JESF04R12	JESF05R12	JESF06R12	JESF07R12	JESF08R12	JESF09R12	JESF10R12	JESF11R12	JESF12R12
	ACGTCTCTTCGACGGCATATCATAGCAATTTGTTTC	268185	231015	62052	370582	172062	202526	70277	42389	77579	309897	106026	355408	232465	193677	478919	53574	959842	184557	149082	636935	113983	137213	289771	282819	410265	39818	1011012	600250	58665	115097	144008	433593	266226	73331	49260	256315	989086	508431	378014	161563	388718	1402406	1153693	334251	171627	1741311	475286	75765
	TGTCCCTCGGACTAGACTAACGACCGACATCAGTAC	576727	218515	151984	384882	737763	336205	3013	261613	185619	928	3376	131873	639811	351453	6655	1166	266449	323023	386708	265816	366129	481124	236071	138564	1003121	880	385667	221378	553	520	405250	504606	1429	358325	524853	416894	751	814398	1166	859	260688	158404	197354	301325	317007	2105	2440	57606
	CGTCGAATTTATGCGCAAAACGATATCGCGTTGTCT	272130	98564	69742	202736	378653	146286	179345	135999	90711	35386	127604	56690	322007	165335	250255	23368	147199	147565	186753	115706	175249	200445	111666	78548	700435	27496	230701	96248	16647	17652	191781	276926	42118	172707	297698	186919	24582	537799	32324	31434	131375	79934	119110	174097	136729	95994	127765	21684
	GCTTATCGTGTCTTGGTACTGTCAGCACATACTATG	111280	215734	320659	63966	46876	73404	115538	165329	171369	251285	153333	325756	61290	154349	131117	363259	44169	77028	71470	42330	75791	107933	114286	141393	53558	428971	92110	148075	319377	366003	177647	43929	240650	63458	81689	71008	247828	36988	347634	294597	69648	39634	29580	97505	87907	44701	48057	362954
	CCGACCTTAGTCAATCACTTCGTTCGATGAATAGCA	40531	21554	15201	37465	24579	21193	24215	13363	16257	11951	26667	12016	40419	36197	34116	9111	16299	35754	27106	31381	46823	36412	27503	34081	48363	8770	41305	27225	10207	6368	34268	39272	11560	54443	23837	38254	11098	32886	7550	16096	25902	16590	14848	30935	29362	16620	38165	6042
	CACGACCTTGCATTTGCCTCGTTCGATTGATTGACT	26541	16381	10602	26973	13846	13772	17733	9617	12488	8872	19614	8706	22293	24721	19861	6534	11905	26466	19130	22049	34076	22694	20464	27202	36248	6203	32846	19854	7949	4611	22356	27659	8190	38438	16335	25888	7793	23623	4352	12019	16647	12823	10482	22477	18839	10982	30314	4310
	GTCGAATTGATGCCACAATATGGATATCTACACGTC	19354	7633	6368	16000	17616	9859	17879	10870	7944	3117	11015	4406	25013	13449	23289	2131	13508	14520	19975	11683	17607	16858	8363	6971	72443	2499	22360	9152	1749	1663	20179	26225	4097	17624	29582	18706	2351	55070	2697	2968	12416	6609	9929	16860	11991	8675	11535	1925
	TCGAATTGATGAGTGAATAACTATATCGAGTGTATT	1687	9829	6321	19799	1178	9873	20404	16323	934	3339	14352	4867	13727	12901	17154	1700	20267	21519	26772	9740	16994	16657	9428	9950	109640	166	2520	12100	2066	1628	18656	33734	4958	19515	44863	1506	104	89705	139	4177	12788	11446	15529	23326	12652	11466	17950	2185
	CGGGAATTTATGCGGTCATACCGATATCCCAGGTCA	20381	8584	5410	16946	11609	9811	17159	16607	11471	2999	12971	3868	12310	11463	14024	1459	18057	18940	23925	8264	15417	14386	7695	9041	108414	2054	28593	9903	1660	1307	15064	32454	3954	15970	43584	15920	748	82514	958	3284	11369	8905	12054	19116	10446	8683	14019	1761
	CACAAATTTATGAACGAATAGTTATATTGCGTTGTA	14542	6743	4622	14088	9145	7262	14690	11407	8030	2105	9865	3286	10955	9117	13160	1106	14632	14826	19234	7091	12577	11780	6652	7203	85331	1724	25378	8475	1325	935	14084	24789	3277	13977	32734	13235	706	63951	837	2589	9628	7041	10328	16308	8577	7095	11084	1423
	CACGCTCTACGCAATGTATTTGCGATGCCAACACGC	12695	8057	4889	11439	2155	7467	13985	4736	5063	4413	7833	6180	8387	16898	9418	2535	9744	12550	13326	14037	16093	10414	7384	12614	12785	2704	15319	10057	3229	3126	8982	10566	4911	23552	9644	16602	8434	15216	3749	6282	11754	5507	6473	10083	9865	10253	15272	2531
	AAATTTCCCTAAATTGTAGGCAGGTACACCGTACCC	9802	3663	2381	8201	5682	5296	7395	2526	2039	1963	5300	2314	13511	11474	14469	1751	3139	6320	9418	5887	15269	9817	7323	3554	8349	1497	4777	4432	1149	1422	9548	7868	2329	16521	7385	15332	3121	6779	3014	2871	7370	1467	3138	5925	8133	4256	5852	820
	AACCGGCACAAGTACGTCCGGCGAGCTACGACGTTG	8347	5230	3173	6884	1356	4717	8879	3258	3778	3934	5424	4487	4714	10313	6711	2153	6845	9027	9830	10124	10270	6644	4697	8440	8183	1726	10227	7496	2774	2913	6532	6778	3922	14181	6201	11337	6329	9077	3367	4932	6741	4055	3850	6581	6240	7359	9797	2071
	TAGAACTACCTCGTACTCGCGAGATGTCGACGAAGC	8037	4955	3323	7685	1560	4932	9716	3105	3398	3962	5137	4033	5744	10560	7388	1953	6412	9210	9211	9397	10674	7059	5098	8388	8856	1630	10119	7084	2834	2747	6149	6604	3376	14184	6471	11429	5270	8966	2916	4444	7416	3523	3590	5751	6402	6430	9226	1754
	GTCTAACTGTCGGAGGTACTGTCAACACATACGATG	11084	25906	34347	5778	4011	7793	10677	19486	18572	27719	16245	43457	3685	15302	9330	35661	2920	5618	4503	2172	4658	8188	10759	14774	3786	40561	6252	12494	30921	36964	12218	2648	21855	3837	6615	4514	27556	2004	37210	29901	4610	3020	2009	6687	6651	2880	2966	43835
	GGTTTCAATGTCCCGGTACTGTCATCACATACAATG	5755	12535	16285	3326	2074	3712	5997	8822	9055	13722	7959	18937	2575	8491	5899	18444	1879	3845	3175	1780	3333	4961	5811	7541	2495	22391	4010	7314	16642	19442	7716	1823	11586	2895	3884	3210	13614	1659	19007	15297	3039	1849	1325	3960	3972	2039	2163	20262
	CTTCATGGAACTTATCGTAGTGCATCAACTGCGATC	3261	2545	2500	4830	1377	2502	8574	1496	1636	1843	2692	2346	4461	5390	5019	945	3950	2983	5421	4098	6064	2952	2573	2694	7111	988	4945	2849	1027	701	6346	4449	1607	6281	2819	7081	1739	6078	821	1579	4639	1691	2259	3501	2699	3279	5141	1088
	TAGAACTGCGTTATGCTCAACGATGTCGACGAAGCC	4292	2508	1877	4342	1169	2888	5158	1866	1863	1810	2764	1885	3651	5465	4129	1040	3553	4614	4847	5006	5613	4073	2670	4126	5451	1024	5456	3647	1495	1219	3689	3658	1626	7316	3530	5644	2540	5314	1516	2209	4219	2120	2241	3862	3674	3599	4927	856
	CTTATGCCCCGTTCTACAGTCGACATATTACGTGTC	2764	2358	1987	3388	594	1852	4925	1609	1618	1574	2475	1768	2627	4830	3586	922	3251	3773	4435	5172	5207	2904	2296	3758	4467	1045	5375	3314	1397	1394	4072	3558	1997	6838	3242	5415	2331	4294	1426	2077	4057	1681	2084	3819	3004	3211	4715	1006
	TAAAAGCGTCGGGCCGTACTGTCAATACATACAATG	3340	7256	11581	1103	1315	1145	4051	2078	5696	2881	2136	10262	699	4748	3735	3984	1417	988	933	546	2040	1343	4020	4724	808	11984	2849	2016	3692	11187	2085	571	2624	1793	3006	1022	3156	1000	3797	8349	2375	1357	1074	3276	1065	699	724	9843
	GGCTGTCATCCTGCTTAGCAGTTCGTCTGACTAACA	3353	2635	708	3359	880	1707	2597	1684	1330	866	3788	2487	2100	2895	6568	1271	2811	2669	7383	6579	6427	3461	2151	2702	1721	579	6498	3464	277	473	4912	2802	2324	2426	2401	7712	1323	5732	743	2241	3353	2935	2298	3122	2064	1931	4132	667
	AATCTGAGTTTGACTCTGAGGAGCTACGGCGTTGGT	2861	1851	1223	2875	420	1732	3374	1196	1310	1033	2048	1352	2083	4204	2555	646	2583	3555	3814	4005	4342	2834	2005	3070	3645	755	4586	3028	958	829	2715	2917	1393	6832	2810	4587	1978	3919	1026	1683	3376	1512	1746	2853	2651	2831	3899	635
	TTTCGCACCGTTCTACAGTCGACGAATATTTAGTTG	2881	1919	1331	2242	395	1719	3228	1129	1287	1249	1976	1453	1710	3839	2422	814	2253	3131	3193	3238	3581	2495	1798	2817	3195	740	3653	2525	1178	966	2615	2402	1323	5176	2443	3748	2043	3468	1229	1664	2495	1300	1155	2247	2222	2227	3399	779
	CGATCGTGACATCGTCTGTCTTCGTCTAATAGATAC	2377	1579	1184	2436	420	1601	3047	1059	1115	692	1532	1212	2032	2882	2154	483	2122	2463	2763	3006	3380	2009	1396	2552	3294	622	3614	2117	544	489	2285	2095	1080	4597	1837	3638	1437	3358	675	1209	2535	1172	1510	2608	2053	2103	3159	509
	GTCGCCCTCGGATACAGACTAACGACCGCGACTGGC	4900	1447	951	3059	7402	2915	1423	1114	704	631	1753	770	7325	3483	5328	625	1052	1805	2189	2459	3194	4402	2214	606	2883	514	1533	1364	284	392	3100	3363	601	3092	2750	3372	512	2551	818	407	1975	631	921	1468	2905	1169	991	329
	AGCTTATTTTGCACCGTTCTACAGTCGACAATTTAA	2212	1432	1003	2163	341	1176	3111	822	910	892	1298	984	1619	2970	1966	404	2021	2225	2579	3021	3387	1770	1330	2319	2680	489	3035	1900	677	509	1987	1912	805	4143	1611	3201	1547	3544	766	1311	2767	1161	1366	2465	2034	2287	3344	485
	TATCGACGAGCATGTGTTATGACTTAGAATTTATGC	2112	1436	992	2158	374	1183	2808	922	968	939	1441	1092	1759	3033	2087	506	2074	2339	2782	3145	3215	2052	1487	2448	2790	494	3117	1975	776	666	2043	2027	943	4364	1819	3394	1479	3048	760	1273	2434	1049	1302	2128	1983	1976	3000	496
	CTCTGTACCGTTCTACAGTCGACAGACCGTGTGTTG	2129	1296	926	1876	334	1368	2803	845	835	748	1402	996	1529	3061	2048	444	1889	2453	2537	2964	3128	1898	1498	2160	2855	479	3480	2016	658	642	2071	2168	943	4700	2076	3425	1510	2590	722	1102	2151	950	1084	1951	1784	1806	2551	452
	TATGAACTTATGCGCTTTAACGATATCATAATTTCC	2815	1183	866	2544	2330	1418	2513	1940	1302	426	1810	565	3108	1947	2947	216	2439	2572	3217	1523	2418	2512	1332	1239	11948	337	3778	1471	264	192	2662	4232	484	2666	4945	2330	229	10974	272	474	1947	1209	1756	2864	1713	1356	1994	274
	GACTCGATCGACGAACGTAACGCGATTTAGAATCGA	2211	1234	1025	1855	293	1466	2293	735	841	679	1346	896	1569	2717	1730	429	1646	2254	2246	2639	3028	1720	1254	2033	2557	497	3006	1861	558	507	1652	1815	791	4394	1665	3086	1422	2619	688	961	2167	1004	1171	1991	1922	1868	2500	376
	ATCGCGAACATAAGCGTTGGTGCGAATAGATATCAT	1875	1165	828	1739	270	1155	2285	762	823	517	1197	804	1261	2531	1523	387	1564	2270	1994	2459	2767	1649	1146	1945	2550	434	3031	1725	506	460	1552	1864	767	4143	1678	2598	1223	2999	683	1037	2324	1014	1271	2047	1774	2009	2535	377
	TAGAACTCGGTTAGTCTTGGCCGTTGTCGACGAAGC	2394	1309	795	1944	501	1504	2312	859	921	919	1236	983	1574	2658	1703	454	1359	2108	2089	2127	2509	1841	1151	1940	2405	379	2365	1636	748	546	1491	1674	817	3506	1604	2633	1249	2169	791	1007	1579	819	967	1498	1580	1564	2133	454
	TGATTCACGCCGACAACGATTCCTTCGGTTTGCCGC	1968	1539	315	1660	524	989	1054	934	635	370	2596	1556	1086	1299	5157	828	1440	1279	5583	4653	3370	2089	1005	1220	822	266	3253	1874	103	212	2533	1222	1422	996	1131	5819	597	3084	290	1113	1586	1979	1139	1468	755	836	1896	321
	CAGGTGCTCGGTGCAGGCGACTGTGCGGAACTGAAT	2476	1815	1309	5155	1313	762	5030	1841	1210	778	1573	1063	2821	1358	455	178	1042	2285	1708	1871	2489	1660	2911	2583	3823	495	2042	637	513	334	2138	1735	469	2125	1548	2044	742	3142	348	364	1127	1065	1527	2253	729	1495	1406	356
	GGATCGATATCATCCTTGCTCGTGGTCTAACAGATA	1692	1129	857	1746	310	1117	2199	746	787	487	1117	847	1310	2189	1611	312	1661	1950	2148	2411	2680	1465	1016	1828	2375	455	2922	1575	381	334	1711	1710	788	3585	1432	2634	1107	2590	578	898	2175	936	1232	2095	1744	1668	2411	392
	AGCCAGTTTAACTTGACTGTTTTGGTGAGATACGTT	1802	1014	687	1479	285	940	1905	562	634	730	860	810	1054	2662	1564	355	1433	2135	2255	1940	2321	1633	1102	1933	1861	426	2372	1705	587	512	1380	1459	805	3875	1407	2535	1272	2366	584	978	1923	817	757	1624	1592	1514	2390	345
	GTCGACGAAACGCTAATGTATTTAGAACAAGCGTTG	1753	1153	735	1587	313	911	2112	672	722	693	1134	807	1249	2372	1580	327	1523	1995	2137	2291	2474	1459	1010	1860	2228	438	2566	1552	550	489	1589	1722	797	3562	1418	2600	1249	2274	638	888	1782	871	1004	1636	1438	1562	2336	358
	AACAGACGCGCCTTATATGGCCCTGCGAGATACGTC	1922	1102	693	1621	244	1086	2100	656	712	763	1039	942	1028	2410	1388	353	1293	2009	2092	1822	2443	1472	1076	1698	1914	398	2451	1600	531	439	1354	1442	835	3892	1444	2686	1153	1969	629	920	1615	744	833	1510	1512	1339	2147	397
	TAGAACTTGCCGAACAAGGGGCATGTCGACGAAGTG	1760	1037	824	1670	300	1198	1903	655	750	795	1053	753	1300	2197	1444	433	1222	1799	1826	1889	2237	1505	1050	1605	2171	491	2397	1432	772	620	1526	1440	749	3341	1588	2364	1162	2072	744	967	1750	818	940	1525	1436	1504	1985	475
	TAGAACCGTGACGTACCCTTGCACGGTCGACGAAGG	2001	1277	892	1734	401	1334	2151	755	881	959	1233	1082	1306	2537	1597	547	1474	1893	1881	1923	2307	1757	1224	1982	1919	513	2209	1473	814	670	1469	1392	767	3240	1640	2427	1266	2139	829	1141	1733	817	781	1531	1436	1421	1968	610
	AACGGCCATACATCACGTGCCGCGAGCTACGTCTTT	1792	1092	765	1582	257	1050	1918	662	691	684	1098	858	1162	2412	1298	330	1291	1937	1981	1982	2131	1459	1014	1695	1917	393	2277	1616	536	463	1320	1488	802	3908	1466	2666	1204	2122	581	918	1800	765	834	1401	1397	1521	2089	381
	TGTTTGATTCGCGACATCTGTGCGACAACCCTATGT	1991	1017	858	1528	1112	1039	1097	629	843	632	1375	633	1901	1810	1832	489	743	1706	1329	1600	2328	1994	1374	1533	1962	558	2131	1256	559	343	1885	1849	612	2644	1177	1754	552	1413	470	756	1226	791	708	1421	1421	759	1731	326
	TGGTCTTCTCACCAAAGGTCGCAGTCGAATAGATAT	1469	1053	717	1649	248	947	2078	654	683	579	1005	778	1155	1960	1358	295	1493	1646	1820	2060	2245	1255	893	1531	1976	388	2267	1466	414	383	1489	1408	636	3071	1179	2372	1121	2354	577	978	1809	899	1020	1705	1457	1592	2211	345
	ATCGACGAGCTTCGTAGGGAGACTTAGAATCTTATC	1542	989	632	1422	266	876	1890	592	574	715	1033	834	1076	2034	1560	381	1466	1687	1840	2135	2137	1292	985	1678	1775	325	2345	1452	530	411	1369	1362	644	2928	1251	2271	1163	2068	556	838	1510	900	956	1371	1264	1621	2017	369
	TACAAATGGCAACGTCACGTCGAAGACACGTCACGT	1898	1107	816	1298	305	1175	2203	560	641	974	1024	768	957	2655	1380	560	869	2013	1610	1601	2216	1739	1195	1305	2153	501	1966	1631	762	771	1096	1466	671	3917	1626	2259	1481	1741	844	1271	1763	746	674	842	1505	1504	1372	480
	GTCATCATCACCTGTCTTGTGTGCGAAGAGATATCA	1428	964	706	1457	195	924	1800	641	661	435	944	731	1019	1960	1273	329	1388	1725	1663	2079	2418	1284	895	1639	1991	399	2241	1405	441	447	1364	1391	659	3322	1345	2131	1034	2121	577	833	1666	728	922	1597	1413	1395	1888	312
	GGAACACGCGCTCAGCACACGTTGTCGGACTACCGC	1376	1025	667	1552	273	869	1721	591	616	512	1028	722	1073	1974	1447	360	1262	1625	1804	2061	2015	1252	871	1558	1875	362	2177	1493	433	436	1587	1408	696	2902	1338	2276	896	1873	505	750	1450	663	849	1447	1161	1230	1875	333
	TTGTTCGATCAGTTACGCAACTGCGACCCTACTGAC	1892	920	761	1583	1444	906	1092	674	712	617	1247	557	2122	1614	2054	537	658	1523	1246	1498	1992	1858	1365	1273	1689	479	1690	1198	540	300	1574	1695	553	2253	1077	1699	517	1317	435	642	1055	619	620	1299	1323	661	1594	367
	AACGATCAAACCTTTTTGGTGTCGCGAGCTACGTTC	1556	825	502	1191	174	811	1482	396	518	534	843	626	835	1848	1021	326	1037	1535	1567	1583	2046	1233	906	1348	1423	270	1844	1264	468	391	1065	1234	631	3178	1197	2210	1034	1505	434	762	1243	569	645	1004	1145	1076	1663	258
	CCCTTCTCCCCGTTCTACAGTCGAAGATCGGTGTCA	1194	812	576	1273	232	783	1670	528	596	450	831	579	932	1740	1206	303	1135	1460	1653	1918	2017	1211	795	1397	1854	288	2285	1202	372	418	1427	1390	696	3006	1143	2055	878	1767	393	671	1559	582	758	1342	1189	1213	1586	267
	GATCGACGAAACAGCGATTGTATTTAGAATCTTTGC	1408	909	606	1376	248	819	1799	478	534	690	898	708	992	2115	1305	296	1179	1446	1580	1620	1843	1155	1014	1423	1647	300	1933	1150	442	391	1195	1205	550	2814	1088	2178	948	1816	494	758	1454	670	752	1140	1201	1203	1815	295
	GTCGACGAAGCTAGCATACAGCATTTAGAACTTGTG	1374	919	530	1283	255	904	1669	545	601	630	961	633	1084	1965	1325	294	1092	1454	1501	1677	2011	1129	834	1384	1659	306	1890	1174	432	393	1164	1267	567	2838	1131	2009	933	1655	450	739	1285	635	682	1174	1161	1200	1649	293
	CTGCCCGGCAGTCTCTCTGACCGGCAGTTTGGCGCA	1550	1112	256	1232	523	829	889	844	492	301	1876	1208	870	1069	3545	590	1143	998	3937	3225	2719	1547	756	944	669	179	2415	1381	83	157	1878	955	1028	838	867	4228	474	2587	248	783	1397	1365	872	1199	716	690	1449	172
	TGTCGACGAAGCACAAGGCATTTAGAACTAATGCAC	1504	980	646	1564	413	1004	1732	611	682	559	966	753	1151	1937	1301	254	1122	1471	1475	1586	1781	1248	879	1364	1709	354	1816	1213	449	409	1123	1193	565	2668	1210	1890	995	1749	492	732	1359	641	740	1085	1134	1196	1599	308
	AACCGAACGTAAATTGGTTCGGGGAGCTACGACGTT	1492	892	560	1135	193	931	1349	515	618	595	997	731	839	2075	1035	393	998	1785	1684	1592	1855	1372	878	1395	1386	404	1883	1317	505	460	1060	1343	749	3267	1244	2003	1104	1626	573	915	1354	614	655	1153	1262	1246	1657	313
	AAGTCACGTATGCCGTGACGGAGCTACGACGTTGCT	1564	913	622	1307	308	977	1382	516	535	460	943	733	1022	1786	1153	336	1076	1631	1538	1633	1796	1366	921	1442	1455	336	1827	1365	430	452	999	1202	693	2854	1196	2023	1050	1713	481	762	1458	725	751	1116	1308	1289	1547	382
	AACCACCTGAATATAGTGGGGAGCTACGGCGTTGGT	1285	963	523	1193	201	674	1592	474	598	554	864	567	853	1814	1192	299	1138	1522	1599	1619	1881	1186	830	1319	1640	382	2012	1347	410	401	1198	1248	639	2919	1255	2063	792	1719	440	714	1394	593	791	1284	1066	1170	1736	267
	TAGAACCTCGCGCCGCAAGAGGTCGACGAAGCATTG	1595	1143	894	1144	373	1063	1573	753	727	952	1005	898	922	2072	1304	660	881	1539	1444	1413	1711	1381	994	1396	1367	524	1594	1313	806	683	1169	1136	766	2546	1242	1753	1175	1381	924	1059	1172	580	636	994	1296	1107	1361	592
	TTCCTTGGACTAGACTAACAACCAAAATGTCGCACC	1876	618	491	1340	2731	1083	978	765	512	247	964	414	3237	1446	2717	238	989	1283	1518	1033	1682	1888	932	401	3743	237	1424	781	125	130	1716	2050	271	1500	1900	1580	141	3076	303	190	1074	491	626	1190	1295	643	756	169
	TAATCGCATTGCACCCCGTTCTACAGTCGATGCAAC	1181	775	575	1141	213	842	1511	470	530	455	824	608	772	2028	1042	337	1077	1434	1345	1543	1819	1173	847	1404	1537	379	1765	1094	414	367	1122	1118	450	2799	1177	1776	856	1722	480	764	1331	573	651	1091	1046	1200	1557	299
	TAGAACCTGCATTACGCATTTGCCGGTCGACGAAGC	1374	870	588	1213	325	927	1473	513	545	597	789	629	1005	1845	1224	282	936	1369	1405	1531	1740	1215	900	1314	1370	266	1659	1019	383	355	890	1095	485	2491	953	1805	834	1569	448	635	1070	560	605	1016	1031	1081	1562	265
	TAGAACGGTTGTGCTAAACACGTCGACGAAGTCGTT	1400	764	505	1185	182	852	1493	506	554	619	800	595	855	1513	923	264	762	1258	1314	1447	1539	1059	650	1134	1369	250	1498	1078	463	381	950	1063	457	2655	1007	1695	1007	1481	492	719	1185	555	593	993	1182	1002	1387	240
	GTCGACGAATGCATACTATGCAATTTAGAACTTTAC	1304	781	497	1362	249	850	1709	465	519	538	825	682	982	1600	1033	246	968	1130	1262	1419	1685	899	824	1152	1602	262	1694	1097	359	329	1044	1062	482	2395	1014	1932	918	1620	406	603	1221	634	786	979	969	1126	1665	232
	TGAAAGCCAGCACTTGATGCTACGTAGTACCTGGCC	653	711	520	1226	282	534	1839	526	590	743	951	603	1044	1219	1555	247	1301	1391	1684	1339	1907	638	727	1367	1708	243	2050	1021	189	274	1468	1080	583	2020	851	1848	484	1882	348	797	1179	594	521	1420	868	1052	2003	277
	AATCCGAGAGCAATTCGGAGGAGCTACGGCGCTGGT	1116	692	542	1087	172	617	1427	418	477	440	750	516	721	1550	1014	308	1021	1436	1496	1523	1687	983	715	1212	1508	269	1950	1117	362	353	1142	1115	619	2609	1061	1787	766	1518	414	653	1133	577	713	1127	996	1019	1580	274
	AACTGCCATTATCCGTGCAGCGAGCTACGACGATTG	1374	857	581	1225	235	751	1569	492	596	631	881	753	882	1890	1104	379	948	1371	1432	1515	1608	1089	756	1313	1211	298	1583	1126	450	443	986	955	641	2224	983	1866	936	1536	555	742	1095	497	623	958	1009	1050	1505	340
	ATCATCGAGTCCAGCACTAGTTGCGGTAACTACTTC	1202	898	680	1154	205	717	1455	569	587	467	820	661	843	1625	973	285	915	1231	1321	1331	1544	913	780	1218	1390	343	1634	1097	416	327	1010	982	551	2399	1006	1721	796	1449	408	653	1109	535	615	1026	878	971	1405	342
	ACCATCGTTTTCCTATCGGATGATGCGAGATACGTT	1318	663	399	847	151	636	1101	392	434	437	702	542	666	1945	912	289	892	1403	1271	1346	1579	1183	737	1250	1205	276	1538	1077	371	332	819	1074	578	2907	979	1731	1022	1496	476	747	1146	464	570	992	1111	1042	1587	235
	ATTGCATTGTCCTTTATGGACGCAGGAGACACGTTC	1357	707	448	1137	202	743	1476	402	483	451	727	567	796	1624	934	174	880	1241	1434	1278	1559	866	831	1142	1253	217	1666	1030	400	287	945	1100	500	2609	975	1877	788	1372	368	593	1032	509	600	978	892	878	1375	225
	GACATCCGTTTGCGTGGCAGGTCTTCTGACCACCAA	1196	1102	226	1066	251	586	756	579	446	191	1587	1091	686	958	3056	539	914	1048	3440	3104	2481	1324	696	868	452	178	2500	1422	88	159	1994	835	980	759	832	3735	437	2211	210	767	1098	1204	710	945	582	534	1242	189
	CACGGACGCGCACTCGATGGTTACCGCTTTTGCGGC	1283	866	531	1189	253	733	1306	423	515	534	804	653	807	1561	1035	288	984	1259	1261	1560	1441	974	809	1234	1310	243	1571	1028	305	337	1011	1118	606	2039	861	1705	875	1344	439	640	1195	623	727	1012	1005	1100	1486	305
	TAGAACGGAGCGAAATTACCCTCTGTCGACGAAGTG	1133	715	532	948	182	635	1288	526	613	504	687	520	866	1377	1019	338	772	1287	1189	1288	1495	960	587	1046	1385	256	1695	1054	500	431	904	991	547	2436	1012	1588	818	1373	534	738	1051	480	607	997	1024	992	1261	280
	CTTCGGGTGACTACTGGCCCACAGAAACGCAAGGCA	1047	687	443	1019	194	684	1377	445	467	436	781	453	800	1501	1005	287	934	1360	1341	1534	1527	1038	821	1154	1335	309	1693	1110	364	370	1066	1107	558	2243	1078	1671	783	1560	453	693	1175	525	607	1049	984	863	1512	270
	CGGTCGACGAACATATTGATTTAGAACCGAACGTAG	1351	753	488	1186	227	724	1441	437	520	480	776	587	693	1634	1064	296	1054	1363	1454	1519	1706	1100	715	1258	1398	240	1785	1179	381	365	1066	1066	530	2418	940	1881	871	1405	430	640	1044	487	561	943	940	1041	1596	239
	TAGAACCGCAAATACGTCACGAGTGGTCGACGAAGC	1339	792	532	1184	325	916	1267	474	539	583	848	612	980	1864	1044	309	960	1582	1349	1434	1665	1239	805	1285	1511	318	1642	1139	483	404	930	1037	508	2607	1133	1591	853	1599	485	735	1298	568	617	914	1064	1057	1444	271
	GTATCGAACACATACACTGTTGTCGTCGAACAGATA	1096	778	501	1072	183	668	1529	460	508	361	788	533	826	1504	1138	232	1096	1234	1378	1673	1612	862	639	1109	1420	274	1731	1009	281	246	1107	1055	507	2080	917	1754	679	1582	341	564	1079	517	718	1215	1010	1038	1554	222
	ACTTCGGGTGACTACTGGCCCTTTTCGCGATGAGGT	962	666	408	1082	173	651	1366	394	485	429	713	490	734	1432	962	241	982	1221	1348	1368	1477	909	709	1141	1366	297	1702	1008	406	337	1078	1115	538	2185	986	1619	695	1320	375	580	1186	525	647	1056	910	991	1447	205
	AAGATGCGTAACGTAAAGGGTCATCGGAGATACGCC	1288	719	411	1021	190	779	1244	381	458	449	621	615	688	1670	817	224	765	1201	1198	1114	1334	929	676	1110	1156	215	1352	968	326	247	790	919	436	2340	863	1680	770	1188	359	587	965	481	470	787	840	849	1165	225
	TCACTTATCTGTACGTCGTGAGCTCTCGCACTGTTT	1018	870	160	883	307	503	514	471	291	178	1609	878	514	649	3682	591	823	723	4119	3217	2067	1135	546	629	360	160	2054	1147	56	133	1735	697	931	609	604	4285	345	1951	195	700	1003	1493	707	855	414	434	1052	143
	CTTGCGTGAAATCGTTGCTTTACGGTACCCCAACAG	1078	691	485	893	128	630	1071	337	441	338	569	421	671	1841	736	274	771	1380	1217	1035	1381	997	728	1108	1161	339	1483	1007	391	335	803	862	442	2789	871	1415	806	1574	424	614	1367	483	633	1021	1113	942	1391	260
	CGATCGCATACATCTAATGCCGAGGTCAAAGAGATA	964	732	554	1135	154	615	1486	449	531	430	765	532	748	1263	961	235	1010	1250	1238	1415	1505	862	568	1077	1362	283	1711	1022	303	302	1109	992	501	1999	828	1439	808	1610	409	584	1315	601	714	1208	949	1039	1543	288
	TAGAACCGTTTGCGCATTGCACACGGTCGACGAAGC	1468	805	524	1150	343	979	1325	466	448	565	736	610	954	1673	907	307	796	1281	1136	1174	1455	997	704	1199	1332	261	1259	879	369	314	790	1000	432	2270	976	1598	784	1445	412	666	1032	496	531	849	933	896	1199	281
	TCATTCATTCTGATCGCGCAGTTTCTCTGACCGACA	972	934	226	925	265	607	706	496	383	238	1282	836	613	843	2550	363	907	781	2832	2645	1973	1056	617	768	475	158	2053	1030	56	120	1601	798	701	710	729	2928	355	1853	190	660	1024	1044	681	865	470	568	1221	171
	TAGAACATGACCATCATGAGATCATGTCGACGAAGG	1053	634	437	931	188	708	1247	389	422	420	684	467	783	1318	949	198	841	1099	1106	1172	1344	872	644	972	1138	220	1372	903	380	251	922	804	398	2040	764	1501	625	1182	353	482	1140	470	458	823	852	883	1164	212
	AGCATCGGAGCTTAGTTTAGTGATGTGAGATACGTT	1156	642	434	861	171	628	995	394	453	456	620	505	639	1509	859	265	758	1290	1319	1099	1381	996	660	1052	874	207	1293	956	385	359	689	830	580	2478	823	1547	818	1102	482	587	980	435	418	837	960	835	1214	254
	GTTCGATCGGCGTTATAATACCACGCGACCCTTGAC	1329	579	472	1092	1247	734	752	417	415	311	815	361	1654	1195	1324	204	526	997	930	864	1568	1156	906	745	1275	276	1109	718	247	140	1098	1184	353	1499	722	1218	309	853	235	353	679	415	429	863	902	484	944	169
	CTTCGGGTGACTACTGGCTCCGCCCTTCACTCGTTT	884	632	480	926	177	552	1175	421	419	385	548	380	694	1289	896	209	839	1153	1160	1307	1398	803	635	942	1324	263	1545	948	327	295	1033	903	427	1898	869	1441	601	1318	344	556	1057	442	608	941	887	915	1232	225
	TAGAACGTGTACGAAAAATTACGATGTCGACGAAGC	1181	558	428	993	228	779	1116	385	431	472	594	480	925	1348	880	222	760	1114	1067	1126	1413	923	674	964	1313	196	1322	840	396	282	790	844	367	2198	926	1405	663	1348	413	533	998	472	566	807	902	810	1083	195
	CCACTAAATCGCAATAAACGTGTTGGAATGTTCTAC	1145	578	309	891	96	556	974	273	292	399	551	430	525	1551	700	240	692	1160	1115	894	1286	972	647	883	785	209	1195	841	363	290	602	814	419	2708	795	1580	716	1067	316	462	898	342	420	737	868	780	1114	177
	TTGTTCACCGTTCTACAGTCGAAGCATGTGTCGCCC	816	628	439	867	134	629	1098	345	402	305	594	415	690	1401	953	216	858	1110	1203	1317	1422	950	607	991	1178	279	1418	858	376	295	867	918	408	2039	862	1322	648	1466	314	566	1074	485	565	966	917	841	1222	204
	TAGAACATTTTGCCCTTAGCAGCGTGTCGACGAAGC	1236	582	371	945	186	655	1164	375	369	484	608	492	764	1484	815	229	728	1104	1079	1178	1227	1078	601	1058	1222	225	1164	845	390	335	699	815	368	2231	838	1342	787	1247	455	543	1122	447	481	776	982	947	1224	209
	GATCGTCCGTACGTACACGTACACTATACATTCATC	1167	897	678	1084	289	759	1431	594	632	576	698	846	730	1296	834	355	704	868	1069	977	1394	880	690	1184	1013	366	1096	834	430	385	828	752	545	1488	746	1382	815	1006	442	650	907	441	461	809	760	695	1101	397
	TCATTCTGCACGTCGTGAGCCCTGCCTCTCACTATC	948	749	147	734	341	501	461	522	317	177	1521	840	568	577	3223	605	639	597	3563	2499	1750	1129	538	502	352	133	1535	935	48	150	1514	667	858	531	600	3882	283	1646	175	539	802	1204	535	770	425	350	806	154
	TAGAACTTAAACGAACATGTTTTTGTCGACGAAGTA	924	586	434	1021	139	601	1236	319	376	397	595	450	825	1277	930	173	805	980	1017	1215	1277	851	590	989	1149	184	1404	828	330	234	850	807	344	1954	770	1375	571	1392	306	521	1087	504	570	935	732	906	1283	207
	TCTGATGAACAGTTTCTCTGACTTCACAGGTTGGTA	904	785	139	797	140	401	561	378	293	207	1132	718	529	726	2382	424	777	736	2921	2466	1924	1073	567	674	381	160	2049	1082	42	129	1482	755	752	695	680	2928	361	1815	193	644	819	929	557	791	409	488	1180	117
	CTCACGTTTGAATCCGTTGCTTTACGTGCCCTGACC	947	542	366	848	137	588	970	258	321	321	487	390	579	1492	714	199	698	1216	1039	917	1337	1005	676	936	870	191	1250	950	330	285	663	754	459	2338	760	1359	610	1211	365	450	1066	383	540	816	893	828	1059	190
	AGAGCGTTGAACTGAACTGTTCGCTGGAGATACGTC	1315	749	535	1017	221	757	1103	417	445	524	718	732	701	1373	758	293	747	1133	1054	870	1241	915	700	1004	845	257	1113	823	348	317	667	736	538	1854	750	1490	710	1017	417	547	860	374	402	661	897	632	1049	305
	TTCACATGCAGTTTCTCTGCTAAAGTAACGTTAGCG	920	810	174	780	162	468	487	435	257	182	1293	673	456	688	2597	507	697	756	2954	2508	1847	1107	544	636	412	156	1925	1010	65	112	1489	638	736	715	670	3262	363	1782	169	647	785	995	557	761	411	417	1049	112
	TAGAACTGGGTCACATGTGCACCCAGTCGACGAAGG	912	537	352	888	180	641	1094	355	362	382	585	432	697	1232	793	198	771	971	1093	1125	1239	768	603	817	1068	235	1271	838	353	273	776	775	360	1822	730	1259	590	1125	341	461	1035	371	545	856	746	741	1126	219
	GTGAATTTATGCGCGAATATCGATATCGCGATGATT	1186	551	318	1062	1007	603	1123	788	579	149	795	237	1039	746	1202	89	1031	1094	1369	634	1019	1025	486	528	5746	146	1868	694	115	82	1249	1945	264	1080	2292	1057	64	4350	144	199	857	569	817	1218	853	614	871	130
	GTCGACGAGCGTCGCGGTGACGACTTAGAACTTTTC	992	592	443	907	251	619	1296	323	376	376	560	505	723	1333	847	167	762	970	977	969	1122	694	629	946	1109	201	1187	737	285	268	724	790	378	1640	711	1377	645	1060	297	498	783	417	470	776	678	704	1069	175
	ATCGACGAGCGTTCAATAACGACTTAGAATCTCGAC	847	521	396	815	192	574	1147	390	343	336	609	413	758	1126	809	199	709	899	1028	1143	1279	697	548	954	1155	203	1263	747	274	229	814	874	372	1662	807	1307	573	1184	288	444	827	419	474	799	720	756	1060	179
	TAGAACGGTTACGCTGCACGATACCGTCGACGAAGG	975	583	425	871	231	647	1042	349	410	502	600	506	701	1293	839	252	689	898	942	880	1071	867	602	900	914	209	1040	736	303	287	644	670	371	1570	685	1179	676	986	418	572	843	361	361	613	780	645	930	254
	TAGAACAGTTTGGTATTACCGATTTGTCGACGAAGC	839	527	389	775	116	536	917	270	281	385	452	387	638	1118	729	223	565	990	910	971	1112	819	528	813	1046	214	1209	807	368	253	648	724	322	1973	766	1164	540	1052	291	450	925	337	470	706	791	747	1002	180
	GTTCTACTGTAACGCTTACAGATGCCTACACACAAT	923	622	379	736	101	485	1007	379	341	263	526	450	583	1246	689	182	610	949	842	980	1179	760	495	879	1005	212	1331	847	237	226	717	858	371	1820	659	1206	591	1081	310	485	863	357	500	753	779	765	1048	196
	TAGAACTCTCACCCGTAAGGGTCACGTCGACGAAGC	1002	576	422	768	200	640	925	376	357	454	581	460	721	1089	739	305	551	876	890	871	1213	741	569	937	1003	210	1094	818	353	314	606	714	364	1740	732	1087	656	954	402	478	774	404	451	773	731	596	855	244
	ACGTGACACATGTTCACTGAGCTACGATACGTGGTG	785	498	343	747	122	605	914	334	351	270	461	367	511	1168	574	194	587	859	863	843	1115	803	522	839	971	224	1064	769	205	214	705	804	402	1941	884	1169	531	1027	287	390	915	366	436	748	791	708	880	194
	TCAATTTCCCACCGTTCTACAGTCGAGGATTTTGAC	840	514	406	701	110	504	1080	298	381	278	481	414	550	1267	713	166	672	998	944	1108	1279	839	509	875	943	196	1195	678	234	216	682	756	304	1800	689	1231	565	1142	330	437	842	441	412	745	792	798	971	189
	AATTCGAATTCCTATTTTGGACGAAGGAGATACGTT	919	459	301	682	120	490	828	227	274	313	406	366	472	1151	576	162	519	1048	995	795	1126	780	476	791	716	158	1120	669	289	218	509	654	372	1992	693	1263	558	877	292	456	650	346	338	712	755	678	938	139
	GCGGTGCTTCGCTGCGACATCCGCGAAACCAACGTC	1275	421	312	839	989	575	728	268	231	228	543	261	1628	1070	1639	235	411	604	799	753	1023	1203	650	316	808	218	634	489	123	142	1106	1039	224	990	598	1237	299	733	396	198	812	350	413	599	870	545	486	133
	AAACCAATACGCCCTTAGGCCTGGTCGAGCTACGTT	922	413	283	708	111	466	821	247	317	371	475	355	485	1210	630	171	539	930	968	771	1068	760	529	763	736	173	1135	675	283	256	477	735	326	1817	677	1138	611	849	307	375	752	306	320	553	710	573	961	161
	GCTTCGGGTGACTACTGGCCCCATCCATCGATTGCA	757	485	316	789	169	467	1045	310	335	323	485	379	562	936	682	179	644	807	951	984	1011	702	499	789	1015	186	1110	705	255	202	723	716	338	1426	674	1195	482	994	241	504	831	357	493	777	689	675	968	156
	TAGAACGGGCTCACTATGCTCGTCGACGAAGTCATT	857	423	333	662	121	479	854	310	312	367	482	374	480	1013	646	217	507	875	754	917	1002	686	454	698	881	137	1007	718	256	244	576	653	327	1860	615	1068	548	997	329	442	683	369	373	651	761	660	935	156
	GAAATATGCTCCAGTATGATACGTTGAATGTCGCAA	604	403	297	685	75	424	1070	274	273	199	411	294	611	900	835	136	655	827	913	1086	1042	520	385	673	1159	155	1331	706	165	128	879	729	274	1609	671	1124	380	997	194	286	747	343	463	796	598	619	947	104
	TAGAACGGTTAGTACGTCGACGAAGAGTTGGTGATC	663	410	365	632	160	412	802	261	282	318	409	288	538	981	651	171	553	800	807	820	890	642	469	727	950	153	1010	710	306	232	582	576	302	1633	573	995	420	777	266	407	804	313	326	589	640	586	781	136
	TAGAACCTACGCCTGCACAGGTCGACGAAGTGGTTG	840	450	348	570	119	483	887	266	346	381	502	368	516	1051	603	216	560	835	897	900	1042	688	477	726	873	158	1043	631	360	278	597	706	325	1596	592	1089	598	863	331	500	697	330	437	624	687	718	845	179
	AGTCGACGAAACGTTGAAGTATTTAGAACTGTGATT	694	467	289	797	104	493	1036	269	294	364	459	372	554	1036	747	154	627	820	844	868	949	616	481	784	915	172	1096	672	236	226	632	640	285	1423	575	1170	467	990	290	386	876	332	485	547	545	660	854	139
	CTTTCGACCCCGTTCTACAGTCGATCGAATATGAAT	697	449	322	695	121	403	1032	267	315	316	439	347	510	852	622	158	552	805	807	909	1082	588	402	698	881	115	1009	617	210	144	716	721	311	1505	620	1143	470	980	201	385	708	326	396	665	631	678	854	153
	TAGAACAAGATCGCAAATGCCTCTTGTCGACGAAGG	743	501	308	732	156	518	871	229	307	352	461	345	539	857	674	187	563	785	773	824	953	625	478	647	847	163	1014	651	269	199	616	563	311	1487	604	952	574	875	289	388	881	278	383	619	561	660	881	142
	GCTTCTACCCCGTTCTACAGTCGATAGATCTTCTTC	620	430	288	759	135	372	962	277	290	248	472	271	483	850	768	133	668	810	830	1020	1037	588	445	682	922	191	1127	612	261	177	753	702	362	1329	600	1061	370	907	221	399	809	305	438	770	594	598	973	117
	AACTACCACGCTTTTCAGGTAGTGAGCTACGGCGTT	718	424	226	592	105	368	808	244	301	265	446	287	461	959	586	164	513	796	844	861	962	568	423	597	759	171	1062	697	263	224	608	645	307	1658	591	951	508	884	226	369	663	287	334	545	665	558	909	147
	TTTCCATCCCCGTTCTACAGTCGAATGGCTATGTCA	656	467	350	598	123	433	969	243	290	251	437	362	540	838	649	123	616	738	806	888	932	543	422	674	890	151	1018	594	193	140	685	648	303	1336	566	1072	405	933	224	325	684	283	368	566	498	489	911	114
	GTCGACGAAACCAGTAATGGTATTTAGAACCATGTA	709	408	280	651	140	401	948	284	292	356	497	325	543	1016	572	165	559	743	809	856	1007	641	463	689	886	165	1030	640	224	183	546	627	285	1489	574	1091	507	838	226	357	688	290	334	577	554	567	853	132
	GACAACCGTGTCGCTGCATACGTGCTTACCAGACTA	689	521	420	697	106	435	883	340	363	374	534	447	459	954	632	212	631	800	771	847	945	592	458	765	836	242	982	663	303	266	671	564	372	1259	586	949	523	794	278	464	753	342	405	699	577	621	863	207
	TGTCGACGAATGAATATTTTCAATTTAGAACTGGCC	547	327	284	633	80	355	900	224	247	272	411	305	456	833	717	159	676	710	760	883	936	584	402	634	873	143	1059	602	230	182	663	616	291	1386	551	893	418	937	221	389	720	277	318	632	562	589	894	138
	TCCTTAGGTTGGACGTCGTTTGTCTACTGGCCTGCA	659	426	252	599	95	423	703	190	237	285	322	323	364	1064	525	204	524	826	786	633	845	704	478	582	611	176	919	607	270	261	533	554	349	1664	563	978	521	858	267	377	784	349	314	577	646	610	821	143
	ACGTCTAATCACGAAGTGTCGGTATAACAGATATCA	805	503	301	759	91	446	998	299	329	223	474	373	535	935	620	127	577	714	780	787	1064	559	395	740	853	172	1014	603	158	190	533	661	281	1451	633	1088	497	900	200	402	681	324	376	646	485	631	883	149
	CGTCGACGAAACTGTAGGATGTATTTAGAACGATGC	771	478	317	709	114	419	881	225	297	262	445	363	472	917	639	115	558	659	676	849	984	577	473	608	845	122	948	600	189	175	583	642	296	1322	562	1031	492	979	232	386	642	326	326	560	509	564	779	154
	AAGCTCATCCTGACTTTCCAGTTTCTCTGCGAAACA	774	584	132	643	170	379	487	366	261	160	875	527	417	568	1441	267	522	586	1774	1563	1314	668	431	505	331	113	1391	686	61	106	1033	446	539	425	530	1945	307	1239	132	443	647	598	390	572	356	395	796	114
	TCCTGCTAACCAGGTCTTCTGAGCTACAGTAGTGAA	875	749	169	678	250	452	504	400	343	195	996	720	457	637	1515	341	483	563	1639	1287	1301	760	448	539	322	118	1092	673	62	91	875	497	517	463	448	1873	310	1181	200	525	604	581	454	496	372	325	692	162
	ACACCATTTTACCTTCTTGGTTGGTAGAGCTACGAC	679	421	291	659	123	420	854	226	236	308	361	379	448	971	601	159	564	829	793	839	909	643	428	767	742	165	871	618	239	199	487	545	291	1455	550	1095	416	814	238	361	782	312	297	591	557	627	874	127
	AAGCGACCGTTACCCAACGTTGCGCCGAGCTACGGC	825	556	346	766	127	499	979	292	323	274	585	427	455	998	513	160	556	799	727	829	937	617	451	806	866	157	949	705	222	253	530	619	349	1600	659	1073	506	855	260	443	689	298	346	541	630	564	827	171
	TCGCCCAATTGTTAAATACATGTCGACTTGTTCTAC	733	355	252	642	114	427	764	214	231	258	360	338	425	1012	516	149	466	847	777	697	800	658	483	647	552	123	817	590	175	184	440	533	308	1705	483	1025	528	816	225	288	691	246	307	605	628	449	842	143
	TCACTTATCTGCACGTCGTGTCCCAACCGCGCATCC	576	504	150	647	195	333	458	349	256	128	933	518	459	492	1848	274	543	397	1753	1690	1253	692	332	440	267	117	1226	758	19	90	1050	497	488	432	441	1967	214	1276	141	456	678	710	421	581	328	316	787	112
	TAGAACTTCCACGCTTTGTGGCCAGTCGACGAAGTA	572	418	279	650	132	374	804	233	279	261	367	271	538	925	577	160	562	691	716	776	859	599	376	634	815	145	918	578	254	216	556	587	275	1317	457	992	407	857	246	334	705	302	367	590	658	569	701	141
	AGGACATAAGCCTTTCTGGCTGTCGGAGCTTCGTTC	748	405	240	614	90	384	815	225	232	246	438	312	425	861	524	110	519	773	693	741	940	586	387	689	762	116	996	619	216	144	516	608	322	1544	496	1067	456	722	193	297	593	294	337	467	520	503	787	90
	TGTCGACGAAACAACTCATGTATTTAGAACAAATCA	678	431	317	600	133	426	953	245	246	329	401	289	460	880	612	143	528	718	781	797	825	535	400	606	801	140	914	574	201	168	623	548	252	1469	483	985	429	924	212	320	746	318	382	664	575	599	902	135
	AAACCAATTTTCTAGACTGAACGGTAGAGCTACGTC	879	443	243	788	161	478	808	241	248	328	424	327	494	1029	599	141	630	780	795	712	971	739	501	722	574	139	747	523	208	150	394	557	286	1386	509	1165	380	785	213	278	628	259	277	452	598	485	767	125
	TAGAACTGCGACGCGCCACGCCGCTGTCGACGAAGG	846	477	354	763	185	609	849	284	306	383	450	386	575	1086	658	174	478	703	643	642	848	682	561	650	678	184	683	601	288	262	439	567	328	1298	528	960	474	701	293	388	667	300	305	439	578	542	662	199
	AATCGGCCTAGCAAAGTGCCGACGAGCTACGACGTT	744	415	260	553	101	384	639	244	275	218	395	270	426	983	455	163	451	900	763	750	929	597	416	708	698	141	938	613	196	187	558	638	333	1703	628	953	454	852	217	385	663	260	348	581	642	567	844	160
	TTTACTTCGGGTGACTACTGGCCCTGCTTAAGCTCT	648	532	320	573	150	436	677	307	341	256	460	350	469	952	551	198	435	755	672	638	828	655	417	711	707	217	860	606	233	249	507	610	342	1282	646	865	444	783	289	388	746	337	384	612	575	558	718	200
	TAGAACTTTGCTCATCAGCTGCAAAGTCGACGAAGG	612	355	248	565	115	404	709	204	233	287	418	328	441	858	519	150	464	714	704	720	818	607	430	650	747	149	869	557	236	219	524	501	234	1331	542	860	388	725	239	311	650	264	282	496	486	569	717	124
	AAGGCGAGCGCTGGAGATACGTCGTGCCCGGCCTCC	643	413	264	578	82	351	613	285	256	129	380	301	339	864	474	149	466	773	793	741	904	527	395	697	897	178	974	636	112	167	452	625	325	1444	611	954	422	853	209	371	794	314	377	600	613	581	748	167
	AACCAAGGAAATCTGTCGATTTTGGCGAGATACGTA	577	321	242	559	71	357	671	226	224	195	316	207	399	928	458	137	537	780	687	626	799	547	408	585	665	120	908	520	173	139	414	485	239	1478	477	844	415	941	185	298	789	290	364	610	556	527	926	88
	ATGACGCGAGCGCGTCGGAGCTACAGATCGTCGGTG	726	413	258	570	114	457	588	315	291	167	402	276	390	925	379	167	414	765	710	751	998	582	413	708	706	221	975	768	185	175	389	768	310	1701	676	912	581	805	261	414	737	357	372	542	637	658	770	145
	AAAACCCAAAATAAGTGGTTGGAGCTACGTACGTTG	615	418	265	570	99	422	649	253	325	269	423	333	365	1072	523	169	495	854	794	819	869	570	390	652	664	169	961	640	211	188	594	613	325	1447	582	940	532	856	253	403	652	300	334	523	565	593	911	168
	TAGAACCGAGTTACTTCAACTGACGGTCGACGAAGC	926	437	243	624	211	548	838	335	299	306	453	319	558	978	600	142	503	721	697	699	890	639	428	634	740	137	749	501	230	209	493	599	247	1215	567	844	462	864	274	354	551	269	347	495	555	532	701	138
	GTGTCAACAACACACAATGATGTAGTCGAGCAGATA	537	400	258	545	90	410	702	252	254	144	355	267	493	801	503	138	586	681	662	799	828	471	320	674	802	196	1030	557	94	119	528	548	282	1372	546	907	347	856	161	326	689	363	386	676	604	541	769	145
	CTGCTTCGCAGTTTCTCTGACGCACAGCTTGTTAGT	551	476	123	510	220	349	373	257	210	124	807	441	386	435	2035	276	527	407	1951	1554	1161	631	331	380	325	73	1161	619	35	48	864	458	531	361	390	2047	181	1091	111	338	544	718	382	528	298	304	633	97
	TGAATCTAGTCGTTGTTATGTGTCGATTGCATGTAC	514	339	267	618	131	399	788	223	250	247	401	261	443	712	554	111	518	542	675	714	830	468	353	519	716	125	803	479	106	123	574	501	256	1101	447	904	328	742	215	259	566	277	306	526	493	458	657	158
	TAGAACTCTTGTGTACGGCAAGCTAGTCGACGAAGC	700	466	298	659	168	470	743	283	263	364	447	332	524	929	558	141	543	693	661	741	804	587	357	599	718	124	748	607	280	220	443	527	269	1200	484	841	496	824	281	371	580	300	327	518	552	669	710	156
	TAGAACTAGTCAATAAGCGACTCAGTCGACGAAGTG	658	427	302	616	102	417	763	213	286	321	403	342	420	843	448	186	419	709	671	694	782	597	354	618	716	124	795	634	269	227	513	514	309	1307	544	911	479	644	298	373	570	291	273	385	522	555	623	145
	TCAACTCCGTTCTACAGTCGATTGATAGAGTCCTTG	591	418	279	647	93	401	826	262	269	259	411	311	448	842	528	137	498	667	703	785	876	512	345	683	831	160	855	592	228	180	625	510	270	1220	522	982	395	805	212	312	671	293	340	511	470	543	741	162
	AACCACAGAAGTCTAACGACAGTGGCCAGCTACGAC	643	436	264	590	166	368	689	244	271	280	365	304	443	907	517	176	473	736	738	722	858	604	436	615	635	135	741	503	175	203	470	523	223	1237	495	924	413	696	235	365	678	267	288	483	548	472	779	127
	ATACGTTAAATTCATGAGAATGCGTGGAGATACGTC	670	342	224	557	86	350	672	216	224	266	337	345	393	1024	530	115	504	663	772	669	858	515	373	645	622	130	771	504	169	125	434	420	176	1400	443	942	472	849	169	312	622	255	286	513	475	481	782	89
	GCGAATGCGCCTGACGAGCAGGTCTTCTGCCTCGCA	602	487	75	596	178	358	339	280	168	147	1002	590	328	415	1946	343	473	354	2209	1542	1236	682	344	381	281	74	1271	705	21	91	905	437	597	388	419	2649	220	1053	142	363	502	829	336	432	275	246	615	102
	TGCATTTAGAACATCACACTGATGTCGACGAAGCAT	738	331	241	587	151	339	692	213	251	250	413	282	498	860	524	149	442	690	620	684	814	535	379	629	686	149	740	493	236	168	451	544	263	1366	511	770	415	761	229	316	615	255	309	462	488	431	647	99
	GAGCTTGAGTGCTTGTCGGGAGCTACGTGCCCACAC	683	373	293	540	84	379	624	243	232	273	377	294	404	831	439	217	431	701	745	619	837	615	379	548	562	151	783	565	196	238	438	490	316	1462	441	895	454	671	240	348	605	301	276	501	540	501	668	147
	TAGAACTATAGCCTCTCGCAGTATGTCGACGAAGCC	530	353	256	516	110	333	667	213	271	250	380	259	422	688	539	137	482	627	694	709	779	506	347	558	646	166	868	502	212	173	562	515	245	1125	442	782	361	767	202	331	559	316	346	542	490	508	750	124
	TAGAATTTCTCAGTTTGCTGGCGAAATCGACGAAGG	529	379	255	581	84	332	725	228	241	241	323	244	433	734	523	127	495	705	686	767	845	531	364	545	750	112	870	533	219	179	604	540	258	1216	504	875	323	696	212	331	628	255	270	569	583	512	674	126
	GTCGACGAAAACTTAACCAAGTTATTTAGAACTATA	555	402	251	619	98	304	797	209	237	202	386	297	408	712	455	84	485	601	601	578	774	494	315	482	558	108	740	420	179	149	441	433	191	1259	408	782	360	879	198	330	654	305	350	596	461	563	810	121
	TCCTACAATTGGAAGTCGATTGCCTACAGGCCCACC	584	378	181	470	81	303	535	177	231	200	319	249	322	959	392	167	395	698	602	476	686	565	383	526	537	158	824	630	216	190	416	449	280	1432	502	878	404	692	248	296	671	244	288	504	612	469	724	129
	AAACGCCCTCTAGTAGATAAGCCTTACTTAATGTTG	573	369	219	527	75	329	689	274	243	193	373	285	364	813	532	105	509	622	701	753	827	510	332	561	726	154	910	542	161	177	545	519	252	1188	491	889	377	759	168	324	520	275	314	549	483	495	719	111
	AAGCAGACCCTTAAGAATATTCGTGCGATTGGTGAC	516	361	205	512	97	283	646	202	223	162	336	230	357	728	462	119	463	552	599	710	773	463	326	535	716	131	847	527	172	129	529	601	252	1119	442	811	359	712	187	318	654	296	315	570	505	494	674	105
	TAGAACCGCTGTTGTCAGCCAGTTGTCGACGAAGCC	599	357	263	557	118	425	676	245	251	302	386	297	471	823	584	132	439	662	644	635	823	502	361	614	659	158	763	534	261	185	514	462	264	1212	460	852	366	743	213	356	572	292	280	473	537	492	701	134
	AATGCATGTCAGGTTGCAAGAGCTACGAACGTTGGT	558	383	243	555	94	323	557	225	226	176	387	304	369	777	422	128	443	715	663	682	868	523	333	606	702	174	747	565	165	160	477	548	233	1515	486	839	408	712	220	361	631	258	319	546	527	480	755	127
	TCTACTTGGCAGTTCGTCTGACCAATAGTTCCCGAA	607	451	95	521	157	305	369	314	200	110	778	441	324	440	1500	219	493	447	1603	1351	1129	637	265	393	292	86	1116	570	52	83	885	435	414	378	374	1763	192	1080	110	357	597	551	356	493	259	278	702	91
	CAGCTTTTTTAACACCGTTCTACAGTCGATTAATCA	610	318	207	454	75	294	737	184	177	216	319	238	399	804	399	127	463	672	526	669	730	478	348	515	712	123	692	492	170	149	431	519	215	1211	512	797	402	837	209	343	710	265	351	473	485	520	679	100
	GTTCGGGTGACTACTGGCTCCACGACCCGTCGTACT	662	371	246	542	133	395	608	239	240	220	385	257	399	841	457	143	349	661	601	567	717	485	389	560	628	144	763	511	173	197	364	517	279	1201	534	779	352	797	181	314	582	261	339	476	498	447	677	135
	TTTCCACACCGTTCTACAGTCGATGGACTTATCGCC	578	424	325	497	125	348	699	229	244	213	318	289	389	809	508	141	428	589	629	527	719	469	426	562	616	137	663	453	207	186	447	430	253	1003	499	732	406	665	219	302	529	253	259	422	422	408	568	141
	TCAAAATCTGCACGTCGTGTCCCCTACTGCGGTGCG	450	396	77	437	125	248	263	248	132	104	845	400	287	306	1645	276	357	327	1951	1454	983	549	270	298	243	75	999	585	20	54	819	366	492	324	345	2092	134	962	74	342	492	602	389	445	241	208	578	67
	CGAAGTTGCCACTTGGCATGTAATGTTCGTCCTACG	622	332	218	455	70	345	589	165	203	232	312	247	305	851	396	137	371	704	623	508	670	510	430	554	423	124	750	486	197	195	343	336	291	1532	480	897	422	598	203	282	586	226	279	367	512	363	702	121
	CCACCCCGTTCTACAGTCGACGGTATGAGACTTGGT	494	318	220	554	73	329	575	197	248	231	378	247	388	726	471	136	465	603	666	726	770	490	329	538	659	130	736	494	170	126	509	506	248	1126	466	800	346	732	202	304	581	276	286	489	481	498	700	155
	TCACTATCTGCACGTCGTGACCCCTTTTCGGCATCA	380	375	100	393	146	253	256	209	133	88	759	402	297	372	1757	203	385	358	1694	1377	975	550	247	253	236	95	1023	528	29	64	728	417	409	367	351	1826	152	1014	71	285	569	634	341	494	300	229	601	74
	ACGGCTGTTAGGCTTTCGGTTCGATCTCCGCAATCC	599	376	284	496	136	336	826	265	228	292	336	277	518	692	538	135	458	518	625	667	717	432	298	493	673	136	685	429	198	152	473	443	190	909	429	806	332	653	164	281	504	236	279	437	448	437	563	142
	TCGTTCGATCTCTCGAGTTCTCAGAGCGACCTTTAT	592	333	244	578	394	263	462	225	241	206	360	184	637	604	649	157	334	569	496	473	848	581	388	429	672	151	748	376	144	90	545	649	176	979	357	615	148	545	111	288	405	270	265	482	459	256	665	82
	AAACGCACATATCGATTGATTGCGTAGAGCTACGTG	606	293	221	438	52	316	516	157	213	217	292	228	285	807	377	125	386	627	610	477	620	511	318	473	488	102	698	526	174	143	377	458	235	1405	421	765	365	593	225	262	515	218	210	385	470	403	635	102
	AACGAAACGTGCCTTCCTGGCCTCGGGAGCTTCGTC	583	300	159	462	85	311	557	162	210	137	310	250	363	750	409	107	354	557	547	444	662	370	331	482	490	141	655	437	145	100	378	493	224	1177	419	813	324	513	142	227	436	205	204	415	426	392	491	81
	TAGAACGCGGTCGACAAAGCCGTCGTCGACGAAGCC	694	362	248	645	171	465	721	229	252	242	384	270	512	771	487	129	373	622	599	551	686	573	332	492	588	113	618	421	190	190	351	478	223	959	487	771	369	644	198	292	503	230	254	348	463	354	585	137
	TAGAATTTGCGGTACAAATCCGCTCATCGACGAAGC	633	337	219	456	110	350	675	201	168	211	319	251	430	781	466	104	414	533	588	690	802	462	316	506	619	85	660	395	168	149	398	461	214	1126	403	773	440	661	188	240	522	237	276	447	407	464	560	104
	TGTCAACTTGACCGCCGTTGCTTTACGGTCCCCAAT	528	312	238	412	88	347	544	167	189	194	263	222	302	854	356	161	381	617	547	457	618	465	350	521	439	188	720	516	197	195	382	421	285	1332	437	778	385	627	266	317	599	208	273	451	460	417	557	131
	ATATTCAACTATGCCCGTGAATCGATAAGCCCTACT	394	348	205	483	83	292	632	161	172	210	323	222	356	654	448	81	487	584	654	701	768	393	291	454	642	102	742	422	165	148	537	518	211	1020	444	667	310	731	163	234	558	228	290	488	383	416	685	86
	TCTTACGCGTTTATCGTCTAGCTACTCGAATCCGTC	549	369	258	580	112	333	728	234	256	174	324	262	427	763	479	98	393	566	631	675	695	450	333	483	730	116	651	417	139	129	453	499	174	1040	442	790	316	779	156	231	500	242	283	483	415	414	646	96
	TCAATGATACGTCGATGAATTCAGAAACCTTACTTC	498	288	239	465	66	262	647	198	212	173	287	250	389	643	418	80	400	585	535	683	729	452	306	526	749	110	722	469	150	134	466	455	199	1079	413	757	368	731	142	256	555	252	310	512	380	426	687	109
	TCTTCGGGTGACTACTGGCCCTTCCCACCTATACAC	438	292	218	438	94	290	631	195	180	222	323	221	352	595	430	127	410	552	631	638	697	442	353	429	651	137	769	500	158	151	448	426	225	942	485	701	338	772	189	319	582	303	293	575	398	439	704	142
	GATGCTTACGGGACAGCACAGACTTGCCCCTTGTAC	515	337	236	478	111	345	595	208	219	169	315	310	404	714	439	112	434	554	566	545	696	458	330	558	635	121	707	544	117	144	426	419	235	1038	386	683	376	667	151	256	548	313	276	446	424	532	602	133
	TACTCGTAATCGTTGTAATGTGTCCGAAGAGATGTA	491	314	221	464	84	299	625	206	195	157	321	249	357	634	537	119	412	572	646	731	774	395	277	536	725	135	874	512	161	131	480	465	207	1110	469	731	342	768	171	251	603	266	376	585	477	467	682	115
	CGAGTGGAGCATAATAAGGGATAATCGCATATGCAC	591	353	196	530	94	380	785	195	173	258	308	250	366	759	520	131	305	566	550	573	683	503	364	451	721	74	696	481	159	163	389	455	185	1106	500	834	386	564	184	278	478	191	226	378	394	414	525	88
	AAAGTCGCAATCTTAAATGAGGACTGGAGCTACGTG	603	366	226	538	85	324	591	203	226	246	326	287	371	848	439	130	348	598	630	585	662	492	383	540	536	140	665	500	201	176	327	402	221	1055	404	813	383	578	204	234	479	223	188	367	433	342	566	94
	CTAAGCAGGTACATCCACACGCCATACTGAATAATC	549	365	281	523	76	369	748	206	274	195	356	279	351	690	453	122	397	493	567	628	688	399	312	497	631	114	765	471	149	121	502	528	226	966	409	811	380	679	173	231	545	279	275	455	361	428	706	98
	TAGAATAGCGCGCATTGAACGCAATATCGACGAAGC	590	254	234	403	106	344	531	167	212	197	316	220	380	654	419	147	355	519	503	559	700	486	306	454	672	118	721	458	249	178	427	453	172	1117	455	679	347	617	233	273	493	236	278	458	529	444	502	101
	GTCGACGAAGCTTAGCATTTAGAACAAAATCAGATC	542	364	199	545	142	361	607	209	216	210	306	244	423	761	476	105	458	515	557	551	722	423	315	498	625	102	606	427	158	131	391	398	192	985	426	696	310	643	162	228	503	231	276	430	467	414	618	102
	AAGCCAATATTCTCATGTGAAGGGTGGAGATACGTA	479	246	199	466	61	272	575	111	185	219	292	226	315	738	435	108	409	646	640	540	679	451	303	441	467	113	615	414	189	171	350	422	205	1216	366	768	380	624	177	277	549	265	231	476	482	408	669	101
	AACTGGCTTCACAACGATGTCCAGCGAGCTACGGAC	593	379	201	520	86	353	599	206	233	189	360	267	350	720	369	103	384	601	542	536	650	441	292	651	572	116	656	488	151	131	329	415	215	1172	415	765	329	587	193	250	520	199	255	362	399	424	651	123
	ATACGCGTATTCTTTATTAGAGCGTGGAGCTACGTC	558	322	181	519	57	292	557	183	134	214	270	236	296	792	402	112	360	623	652	547	699	482	340	483	502	103	689	393	165	154	370	354	250	1164	367	845	293	633	157	233	482	228	200	356	459	416	558	101
	ACGCCGGTAGATCTTGCGATCTGGCTGAGATACGCC	633	362	205	440	98	361	645	202	218	237	333	286	369	802	386	103	349	576	544	486	660	512	320	561	521	120	599	435	156	144	320	482	222	1057	433	757	332	568	182	274	475	200	236	401	435	379	546	118
	GCATTAAGCCGACTGGCAGAGATACGCATACACGTC	649	328	213	469	101	346	538	227	248	125	358	286	332	737	388	94	399	624	615	609	712	452	330	605	697	115	732	495	82	112	295	523	240	1067	492	892	342	650	165	238	521	251	285	373	448	425	647	132
	CTTCGGGTGACTACTGGCCCATCGTAATCTGTGCTT	447	289	221	410	77	254	602	165	204	148	303	218	319	634	442	137	420	528	584	629	730	466	324	432	613	127	741	502	137	140	443	441	227	946	450	725	338	580	206	253	518	264	285	499	369	423	638	106
	ACGCCTGAATCTCAGGAGAGATGGCTGAGATACGTG	527	330	160	483	77	283	429	211	219	160	296	242	309	673	358	128	377	594	522	479	677	439	326	510	433	112	618	475	132	164	324	395	210	1143	446	716	348	579	212	329	580	195	180	406	413	457	615	121
	CATTCATTGTTACCGTATTTGTCGTTCGTCCTGCCC	468	280	235	417	79	294	542	142	162	242	242	156	349	809	457	120	295	559	493	428	691	529	322	422	592	131	661	481	189	167	378	432	175	1089	472	752	403	598	204	293	671	226	194	337	537	455	439	116
	GCTTTGCACCGTTCTACAGCCGACACAGCCTGTTTT	425	271	201	487	82	299	588	142	200	162	287	234	343	559	472	72	356	469	551	673	697	380	275	492	687	91	720	513	122	125	493	437	233	990	469	733	312	622	143	233	507	282	325	428	417	459	610	103
	GCGTTCCGTGCTCGTCACCGTAACTACTGCATAATC	616	308	216	456	117	355	662	237	237	185	336	225	472	717	406	115	385	469	574	563	692	407	316	494	660	129	763	438	134	123	433	447	224	971	434	709	322	637	123	276	496	212	252	426	425	343	587	114
	TAGAACGGTTTGCAACTTCAATCCCGTCGACGAAGC	580	363	276	427	79	370	599	191	219	263	330	248	339	660	398	116	377	581	574	586	699	478	333	516	564	145	691	433	205	150	404	382	215	947	397	738	275	624	216	274	485	230	262	425	400	426	578	124
	ACGCACCGAGATCGTGCCGAGCTACGAAGGTTGGTA	514	300	200	439	111	304	520	202	220	165	300	291	346	619	403	106	369	517	565	557	665	394	306	519	593	110	721	480	121	112	459	447	221	1024	378	704	364	652	181	259	529	278	273	447	438	544	663	116
	GTAGACACGATGTCCCTGGTTAAAAATAAGATCAAC	390	312	250	414	50	289	471	130	143	28	224	151	320	499	293	46	241	595	434	662	728	341	228	429	652	129	934	440	42	46	464	442	121	1291	456	764	152	730	92	207	523	275	350	496	521	499	528	85
	TCCGCGAAATCGTACACCGTGTCGGAAAGTGCTACA	585	326	182	427	98	319	477	163	230	267	332	278	331	885	338	99	353	539	575	522	638	449	299	497	443	105	567	445	174	182	338	379	234	1165	361	770	402	602	182	254	446	166	214	382	450	405	588	129
	TAGAACCTGCGAGTATGAGCCGCCGGTCGACGAAGC	724	349	257	488	149	448	609	219	269	247	357	330	390	796	432	136	312	552	538	539	670	524	343	562	612	141	627	452	187	141	375	474	205	980	490	689	360	611	204	280	444	230	252	380	437	392	512	95
	TAGAACCGCCAATCACTTTGCGTGGTCGACGAAGTC	642	331	236	477	138	428	658	248	244	276	363	287	415	712	366	116	315	457	444	587	614	452	284	383	602	99	629	362	177	145	358	402	184	991	375	690	357	615	188	272	463	241	284	432	431	406	599	108
	TAGAACAAAGTTCAGAAACTGATTGTCGACGAAGCC	530	329	220	433	90	307	607	167	199	222	299	225	401	602	464	104	399	518	551	594	594	382	273	465	626	111	660	428	177	123	403	423	188	1025	422	791	357	622	172	288	552	199	220	391	379	401	565	117
	CCCTGCTTGGCAGTTTCTCTGACCTACAGCAATCTC	522	364	119	581	135	291	366	258	182	138	584	402	362	375	977	171	394	376	1030	1001	978	426	323	358	280	71	914	432	33	68	628	387	328	328	349	1241	209	834	103	294	455	354	274	426	230	237	564	99
	TAGAACCTAGACATCCGTCACATGGTCGACGAAGTC	612	355	217	559	142	397	685	225	211	249	367	258	426	643	378	102	366	520	512	538	621	396	246	497	554	100	630	392	156	125	378	461	169	892	425	601	279	606	188	233	505	213	244	440	508	398	603	112
	CATGCATCGTCTGATAGGCAGGCCTTCTGCCCTACA	524	357	108	401	123	224	315	274	158	104	615	448	288	388	1151	188	358	363	1354	1128	930	558	286	345	241	79	902	523	36	56	683	340	354	321	372	1551	162	826	85	295	408	463	279	386	242	209	496	82
	TGGTCTTATTCACCAAATTTGTAGTAAAAAAGATAT	365	283	220	498	67	229	570	155	192	127	215	179	299	507	403	59	399	435	500	628	714	306	236	454	463	96	637	334	62	67	363	360	149	935	322	616	301	881	145	205	683	257	330	626	477	546	746	88
	TCTTTTTGCACGTCGTGAGCTCCGGTCGACGCGGAC	455	329	56	340	177	219	268	257	138	78	750	321	278	265	1662	271	316	322	1907	1211	867	592	258	218	164	84	872	460	19	54	695	284	346	276	294	2003	140	760	78	276	382	554	260	357	202	158	364	62
	CCGTACCAATCGTTGTAATGTGTCGTGCGATTCGTC	592	318	277	498	83	322	620	222	185	136	286	255	385	767	416	112	325	541	480	552	735	415	312	558	701	121	676	458	99	100	333	444	192	1095	466	764	353	607	188	217	484	200	302	386	393	464	519	106
	TAGAATCAAGGCCGTAATTGCCTTTATCGACGAAGG	503	354	299	454	96	299	605	251	246	266	329	295	375	607	488	211	353	534	536	536	673	411	326	521	535	159	685	460	223	220	411	333	266	828	386	639	377	531	235	383	472	209	252	447	378	362	489	171
	TGATTTAACTACTCAGCCTATATGGTCGGACTACTA	411	284	181	439	62	252	505	180	171	184	289	234	329	629	437	78	417	513	598	621	686	386	315	443	574	101	720	443	120	119	418	389	206	945	361	714	256	669	181	315	489	239	265	468	383	421	666	93
	GAGTCCTATATTGGACGTCGGGAGCTACGGCCAGCT	478	306	194	530	72	336	452	171	178	191	328	242	257	691	409	130	367	597	582	513	632	499	344	516	412	110	527	486	156	126	295	381	204	1076	386	809	295	598	187	269	522	245	209	390	449	403	548	105
	TTTGCCCAGCAGTTTCTCTGACTGGCATAATGGCAA	579	410	94	427	147	266	430	254	184	109	548	342	332	533	926	164	376	359	978	929	859	480	302	360	287	71	879	472	27	67	597	352	311	375	382	1164	267	871	123	362	472	341	274	422	241	217	595	73
	GAGTGAATTTACGGATTTAATCATATCACAATTGGA	454	201	188	473	256	212	500	281	228	106	294	101	417	343	671	52	557	526	662	362	552	451	231	238	2273	61	1028	333	46	54	606	896	145	548	894	430	56	2060	50	103	417	308	455	777	355	313	570	52
	AACCCACACGTTTAACTTAACCGGGCGAGATACGTT	582	273	193	445	83	272	511	178	190	213	292	230	343	753	338	122	330	572	605	484	560	476	299	458	388	82	534	415	165	122	336	403	202	1032	345	712	305	559	155	276	438	164	219	369	419	381	558	91
	TACACTAAGCGTACATCGCGGGACTACTGTGAATTA	464	324	186	460	68	252	593	217	227	181	350	307	372	678	407	99	358	562	554	594	728	392	328	500	537	81	596	390	153	133	396	437	190	995	380	667	313	687	147	241	475	217	280	415	414	444	636	111
	ACGGCAAACCATCAGCAGATGGGCCTGAGATACGCC	553	305	212	405	87	313	517	144	171	175	279	253	301	763	323	94	338	532	500	448	682	486	309	512	515	111	569	447	146	133	303	431	171	1099	414	710	325	540	132	224	488	201	193	415	407	400	479	72
	GTCGACGAAATACATTACGTATATTTAGAACTCGCT	426	301	211	472	78	274	608	184	194	197	293	195	331	675	463	88	383	472	598	563	601	314	252	462	620	111	615	426	134	135	380	422	180	850	362	701	279	615	145	235	507	207	264	397	383	367	584	81
	TAGAACGGCTGAATAGCAACATGCTGTCGACGAAGC	620	292	208	426	87	405	592	214	162	262	310	213	378	757	414	113	318	528	474	544	557	532	352	475	482	125	568	364	238	181	340	393	175	1050	373	661	378	523	216	310	440	182	193	332	470	377	479	95
	CTCTGACTGGCAGTTTCTCTGACCAGCAGAACAAGA	516	434	101	399	95	253	333	238	193	120	571	373	263	353	858	116	365	359	999	942	805	491	307	347	239	69	883	454	34	53	605	346	321	296	279	1144	217	808	101	314	502	370	291	462	265	226	516	87
	TAGAATTCCGCTTCACCTAGCGTTATCGACGAAGTC	569	263	236	423	88	325	627	218	196	229	274	271	379	537	326	89	297	458	492	484	593	343	259	390	583	79	557	345	140	111	336	388	130	921	352	693	323	539	149	236	437	214	218	405	365	321	550	81
	ATCGAAGCATTTGTCTTCAGGAGCTACGTTCGGATG	468	327	206	459	51	274	517	205	185	146	302	239	284	694	322	116	347	560	561	515	634	447	329	459	521	118	571	435	148	141	312	439	217	1085	415	647	396	620	139	251	494	182	258	357	418	423	595	106
	TAGAACGATTAGACCTAACTAATTGTCGACGAAGTA	524	276	173	379	112	296	506	162	172	247	269	204	374	617	409	85	322	490	517	528	540	383	275	381	540	95	603	356	175	151	368	407	142	1039	348	578	293	581	173	253	460	201	230	367	428	382	537	87
	CCTCACTTCCCATTAATTGGCGTGACTACTGAGGCT	486	311	192	396	58	259	464	180	180	123	297	202	281	603	355	93	343	505	516	540	683	383	244	471	550	108	602	406	130	121	391	368	188	950	369	643	310	594	140	239	490	172	273	323	368	386	479	109
	TAGAACATGATGTTCCTTCCACATGTCGACGAAGCC	469	252	203	375	86	274	494	141	179	188	239	195	348	632	402	133	275	505	442	496	548	433	285	371	570	124	615	366	160	176	352	333	159	999	324	575	313	538	184	229	481	186	230	365	442	326	478	79
	GTGTCGACGAAACAACTGTATTTAGAACGCTCTGAC	484	308	222	468	92	329	547	193	191	161	288	226	394	670	378	80	343	457	476	505	624	315	294	448	602	120	585	394	153	136	340	431	147	931	400	695	305	551	141	182	417	192	234	359	336	357	541	85
	ATCGACGAAGGATTGAAGACCATTTAGAATTGCGTT	386	233	167	401	63	255	480	142	166	196	288	194	333	607	403	76	324	476	450	620	667	362	241	435	544	120	629	364	141	119	357	377	197	965	350	616	303	538	143	244	361	171	212	357	320	382	563	85
	TAGAACCCTCGTGGCAACACAAGCGGTCGACGAAGC	590	322	186	521	160	432	525	238	213	268	288	280	354	664	406	105	324	477	477	494	660	520	269	475	530	118	489	355	177	123	311	346	200	860	378	658	361	499	229	277	383	191	169	343	416	405	514	131
	ATTGACGCCTTCTATCGCTAGTCGAGGTAACTACAG	478	290	161	441	67	223	554	139	204	178	256	154	275	600	378	114	339	521	568	472	639	366	250	487	537	121	621	428	160	129	377	365	167	1005	415	683	302	609	139	267	430	210	266	381	331	364	555	90
	TCTTTTTGCACGTCGTGAGCCGTCTCTTGCTAGCAC	409	325	28	397	142	150	206	183	103	73	628	322	247	275	1632	233	258	258	1613	1228	868	485	235	200	183	59	804	413	10	55	687	218	359	301	265	1774	112	766	75	252	405	520	257	300	200	149	389	47
	AAGACTTTTCGGCTCGGTGCCTGTCGGAGATACGGC	510	303	223	425	60	302	491	214	237	282	263	312	290	648	371	143	306	448	512	460	505	461	322	507	391	110	499	413	168	178	335	345	274	833	350	643	398	527	274	298	404	177	178	320	429	301	470	175
	TTATATCTCCGCTCACGCCTTGTGCCCGGACTACTG	367	250	213	432	44	246	547	153	162	147	235	207	291	506	344	108	355	466	566	601	595	339	249	451	534	123	698	465	134	122	479	380	202	798	321	632	242	612	145	261	517	202	223	424	367	342	566	112
	TAGAACCACCCCTCATCGGTGGTCGACGAAGTCCTT	446	273	180	395	48	276	498	158	178	206	234	223	269	535	369	96	285	490	512	579	591	411	283	386	470	78	577	362	176	120	327	342	200	985	324	633	319	510	148	237	387	176	231	308	413	366	524	101
	CTTCGGGTGACTACTGGCCCTCATCCGCGCGTAACC	380	284	219	383	76	193	478	153	202	158	290	198	243	605	369	95	355	444	508	535	605	378	243	406	526	120	611	390	115	122	457	377	219	801	395	608	305	575	166	268	515	239	267	455	376	381	583	106
	TTCGCGCAGAGCTTCAGGTTTCAATTTAACCCTTTC	564	223	137	398	406	313	440	148	111	144	323	146	868	610	916	107	186	305	546	320	816	542	419	225	433	125	290	199	66	79	549	390	126	739	368	918	201	410	128	164	467	102	142	335	400	226	328	72
	AACCCGATACAGTCAAGGACGCGGGGGAGATACGTT	517	276	160	390	74	298	419	162	184	179	298	240	258	675	327	103	304	567	521	416	614	367	233	414	350	78	574	410	159	141	253	370	211	1034	411	671	362	511	179	253	392	192	217	345	388	397	473	107
	TAGAATTCTGGTCTCTCTGACCTCTATCGACGAAGC	378	235	159	390	71	263	463	173	156	162	245	198	333	554	394	112	350	474	503	579	662	393	295	486	512	107	598	379	182	142	362	363	196	825	355	571	269	543	167	223	439	193	238	403	355	399	481	108
	ACCACGAGTCCTCGTTCGAGGCGTGCGAGCCACGTT	564	240	149	373	64	273	401	142	167	158	241	198	201	738	279	110	290	523	433	419	513	384	295	479	395	117	513	426	172	134	255	403	205	1109	428	627	358	436	172	288	382	163	208	320	392	374	482	63
	AGTGATAAAAAACCGTCCCCGTTCTACAGTCGAACG	406	279	209	414	62	244	513	149	120	157	253	180	285	584	421	93	396	511	468	517	601	331	227	439	484	104	636	450	139	131	371	333	161	929	343	664	272	583	136	236	551	214	223	371	437	455	588	96
	TCAGGTATGTCTCGCGTACTGTCAACACATACGATG	347	842	1176	204	107	258	322	605	563	848	518	1240	195	582	400	1205	134	217	192	109	250	343	349	547	129	1342	300	525	974	1145	508	86	739	176	237	191	916	78	1253	1002	198	120	87	269	262	98	155	1382
	ACAGCGTTTTACCTGCAGGTTAGCTCGAGCTACGTC	558	280	176	425	68	330	464	146	171	142	291	244	252	631	339	97	343	421	445	403	522	364	283	440	432	89	511	391	116	95	285	354	150	1079	361	601	334	520	103	212	411	172	176	306	384	354	463	83
	TAGAACCTAACTGCGCCCAGTTCCGTCGACGAAGAC	422	310	234	467	82	332	467	216	169	228	284	249	352	565	378	116	320	513	482	519	589	392	255	402	457	109	581	369	199	144	415	417	179	875	382	587	298	547	188	249	406	235	211	371	338	366	488	113
	TACAAATGGCAGCGCTCGGTCAAATACACCCTGCGC	595	288	237	346	86	329	513	196	156	254	263	239	241	680	383	198	201	597	397	342	631	490	328	364	567	160	557	481	233	273	270	375	167	1122	530	640	422	423	287	385	464	205	156	208	447	418	327	163
	TATTCAACCCTCCACGATGCTTCGTGCTGTTTACGT	449	300	158	363	55	312	424	193	203	111	287	199	323	725	387	82	332	502	491	551	662	370	292	458	524	117	685	408	118	113	348	451	172	1126	402	550	279	573	151	251	447	189	255	444	395	395	538	97
	CTCCGTTTCCGTTCTACAGTCGAGCGGTTATTCTCG	382	274	149	393	106	214	507	175	196	135	294	192	310	567	406	112	404	477	476	524	653	355	274	402	548	130	587	405	161	113	394	364	192	884	341	619	328	537	160	260	453	188	273	338	333	385	543	114
	TTCATACTGTCTCAGCGCACGTCGCCGGACTACACA	433	354	204	327	75	276	419	188	191	138	292	172	263	677	336	116	241	520	404	468	550	332	232	415	461	139	634	440	139	111	331	361	193	1026	386	608	297	542	175	270	402	163	226	356	331	343	544	115
	TCAACTTGCCTACCGCTGCGTCGGGGTGACTACTGA	384	264	204	447	87	293	567	184	197	155	309	224	330	585	381	74	408	440	489	583	571	313	266	464	521	103	638	364	114	115	362	379	193	784	300	683	299	573	119	220	432	197	216	345	347	359	516	102
	TAACCTCCTGTAGGCTAGTTACTCATGTACAATGGT	352	286	194	354	52	240	499	178	187	195	261	226	243	592	377	113	334	441	441	531	535	343	255	429	499	116	565	406	141	160	347	367	231	914	358	572	290	594	210	314	404	203	257	391	387	362	521	124
	ACCCATTATTCCTTGCTGGACTGGAGAGCTACGCTC	366	264	164	404	58	210	463	142	170	165	250	164	269	532	331	86	350	422	467	527	580	339	244	418	410	95	554	315	141	130	356	342	190	906	317	567	261	538	164	232	401	192	178	378	372	370	550	81
	ATGACATTTGACCGTTCGGTCTGTCGGAGATACGTG	522	296	165	372	61	265	476	156	160	183	285	282	265	662	318	103	276	415	511	384	539	383	283	455	350	75	415	407	175	131	249	320	188	899	301	668	339	495	176	245	393	143	188	304	370	341	476	87
	AAGGAATAGGACATTTCCCGAGCTACGTCGAATGGT	408	265	165	383	55	261	428	130	169	153	241	183	257	598	323	122	296	482	470	531	585	421	250	425	554	124	591	437	93	88	314	392	205	1045	374	581	302	562	138	255	419	169	210	385	401	376	496	97
	CGCTTTACACCTGATTAGCAGTTTCTCTGCCTAACA	361	300	73	358	82	166	206	214	126	50	565	310	219	314	1181	169	292	240	1303	1080	797	405	247	256	168	65	866	414	29	36	638	276	297	300	275	1402	117	686	67	206	335	407	247	341	184	160	427	48
	TAGAACTGTACTCTTTTGAGCTTAGTCGACGAAGTG	375	250	144	349	64	224	436	133	128	206	217	163	284	542	368	92	333	462	472	518	545	338	244	389	443	83	591	404	157	128	383	313	157	857	349	539	291	506	167	214	432	204	210	358	417	384	478	85
	TTCTTCCAGTCGTTGTAATGTGTCGATGGAAATGTA	411	353	183	438	84	267	701	204	216	175	313	292	371	609	416	104	371	493	569	621	626	423	316	426	558	89	678	382	157	128	428	448	216	851	378	693	345	585	171	205	527	230	235	494	398	440	628	122
	TCAATATTTGCACGTCGTGTCCCTCTGCACACACTC	305	257	91	279	160	150	145	188	118	53	564	288	302	275	1579	244	256	192	1683	1081	743	453	228	192	173	60	576	334	10	46	513	222	310	247	238	1534	93	633	64	221	380	457	219	309	176	145	376	40
	GATCGACGAAGCTGTCCAGCATTTAGAATCCATATC	371	232	182	366	50	255	483	153	183	167	260	225	328	518	346	85	314	399	410	417	590	316	266	375	543	94	522	312	130	113	374	330	193	807	334	530	283	489	142	256	395	198	207	329	362	366	461	87
	TCTTCGGGTGACTACTGGCCTCGCCTACAGATACAT	430	260	163	432	78	273	458	215	239	172	268	211	247	525	341	113	344	441	478	466	558	406	262	466	497	105	564	412	111	137	330	330	189	807	373	559	269	573	143	206	450	185	275	429	347	355	479	124
	AACATCTCCTTCCCCGTTCTACAGTCGAAAGGAACC	385	220	191	388	60	228	522	184	141	164	242	202	276	508	385	96	400	437	420	510	600	389	240	402	490	103	553	345	131	108	371	373	197	765	290	573	277	533	128	210	493	258	252	396	350	423	494	84
	CACATTTCTCCCGGTGACACGGCTACTGATTGCGAT	458	226	142	393	50	267	469	157	194	85	277	181	216	579	359	91	306	469	463	473	584	332	295	399	468	87	610	391	75	111	321	385	188	1000	422	608	246	538	141	201	427	160	195	406	402	349	511	105
	AGCTCGGTTGCTGACAGTTTCTCTGCTCGCACGCTA	437	371	59	316	94	222	226	200	147	54	632	368	224	275	1169	217	297	345	1373	1118	881	493	193	289	164	63	741	413	23	54	588	226	324	236	254	1522	156	720	88	262	331	434	209	287	185	183	431	70
	AACCGAAAATCTTATGTGAGTCGGCGAGATACGTAT	510	278	145	392	66	275	505	150	145	235	261	197	298	630	334	81	296	397	452	392	582	355	297	436	376	105	449	333	132	133	231	364	169	803	278	618	302	521	149	223	470	151	228	297	383	360	467	92
	CAAGAACGCATTTAGAACCGAGTGGTCGACGAAGCG	404	244	145	381	71	286	517	159	142	181	248	237	319	593	352	120	342	480	469	505	627	413	260	431	514	88	595	411	179	132	350	376	197	945	347	606	294	493	174	271	415	189	166	306	337	320	478	89
	CAAATGTCCTTGCTTGGATTGAACGTCCCTACTGGT	488	211	150	381	66	265	441	129	164	138	233	189	223	621	277	105	276	463	440	361	448	383	268	356	429	106	434	334	132	101	237	371	164	927	362	617	300	508	146	208	395	151	206	339	374	301	445	104
	GTCGACGAAGCACATACTGCATTTAGAACGAGGTAT	452	265	170	351	75	261	503	169	139	178	273	197	312	625	358	89	292	434	465	449	500	319	232	415	533	95	593	341	109	105	323	328	162	784	341	568	313	466	162	232	345	162	195	286	366	295	463	85
	TTACCTACTCCGTACATTCGGATGGTGCCGAACGTT	373	560	628	235	106	228	398	356	359	477	378	629	277	582	448	448	187	299	283	171	255	348	277	434	222	611	361	471	576	479	580	152	491	219	223	254	579	169	570	603	291	152	95	343	298	180	193	443
	CTACCAACGCATTTAGAACTTAGCAGTCGACGAAGC	430	232	146	374	91	280	417	149	145	165	224	163	312	517	345	71	291	431	462	486	500	322	226	397	480	78	492	346	141	112	364	317	154	858	299	571	218	483	100	218	423	178	180	302	365	314	417	98
	GTCGACGAAACATTGATGGTATTTAGAACAGTGGCA	335	271	162	389	65	242	475	145	166	191	244	189	255	492	345	71	305	398	440	440	526	329	227	354	504	88	473	323	127	130	312	361	170	771	364	560	221	472	169	230	406	141	211	352	301	326	498	86
	AGACATCAACTGACCAAATTGGCCCGGCGACGATAG	326	185	183	344	73	211	424	173	122	148	213	147	223	413	362	85	318	446	464	548	503	275	201	374	443	90	559	315	97	102	382	337	150	650	260	504	246	574	89	184	371	154	206	392	336	324	515	73
	CTTTGGTAGACGCGTTGCTTTACGGACCCCCTCCTG	341	205	156	375	45	211	440	119	154	166	214	165	246	571	278	80	300	435	525	395	471	328	200	390	433	101	548	354	131	98	307	330	160	850	257	663	246	492	166	221	401	161	210	366	383	301	528	98
	TAGAACCACAAGTTAAATTTGTCGGTCGACGAAGGC	462	266	176	365	80	249	468	134	186	197	315	177	337	553	357	92	345	453	417	462	513	354	229	330	426	92	463	324	116	132	341	368	142	805	295	522	240	462	160	218	343	196	204	298	332	331	452	62
	GAGGTATGACTCCGGTACGATACGCCGAATTACTTG	412	264	210	450	76	275	592	170	213	169	263	214	318	501	369	93	365	359	462	442	525	283	231	443	461	107	523	333	102	115	347	351	146	629	320	550	271	511	124	198	430	194	226	360	290	302	444	99
	GTATTTAGAATCTGACCGATCGACGAAACAACAGAT	402	303	163	381	63	227	525	147	173	214	231	205	248	458	336	103	321	551	493	438	561	372	257	411	407	80	565	339	153	129	386	337	181	798	309	579	265	432	160	245	382	149	189	334	360	338	487	92
	ATTTAGAACGTGTTTCTGGCCATCGTCGACGAAAGT	287	182	167	367	38	191	489	90	117	154	202	122	241	493	320	60	268	411	348	402	478	264	226	310	491	78	532	332	137	116	364	418	156	921	351	468	209	433	113	155	427	152	202	336	289	336	470	53
	AACCGATAACGTGCAGACACGCGGGGAGCTACGTCA	463	243	169	422	94	255	474	161	179	140	284	205	280	584	349	82	303	412	471	428	563	389	286	396	424	87	431	312	95	104	314	375	145	763	315	644	262	462	178	196	374	180	184	283	325	331	457	69
	TAGAACCGTCCACATGAAGGATTGGTCGACGAAGTA	504	284	186	395	159	299	506	168	171	195	286	182	319	587	376	93	320	436	467	407	529	319	329	373	449	68	425	317	116	103	251	351	129	754	277	528	262	520	150	189	314	169	194	301	329	320	450	86
	TAGAACCTCCTACTCCGTTGGTCAGGTCGACGAAGC	433	269	245	377	82	331	491	192	215	205	280	188	319	600	382	135	327	485	456	513	556	346	294	428	519	119	580	298	164	167	420	383	223	840	346	553	282	549	174	267	517	205	271	392	361	361	447	121
	TCATTTATTTGCACGTCGTGAGCCTCTCAACGCCAC	296	239	64	271	116	131	154	131	106	52	553	297	224	261	1344	179	245	207	1620	950	763	449	169	188	153	51	645	335	16	24	526	248	273	204	187	1637	95	608	55	216	312	453	179	315	172	122	317	38
	ACGCGCAGACCTGCGCAGAGCTACGTCGATTAAGTG	428	257	178	343	60	240	354	156	132	63	261	162	195	677	204	100	235	494	450	446	580	402	296	471	388	111	606	400	76	90	224	425	153	1049	406	580	347	472	158	247	497	192	238	348	462	378	468	99
	AACAGTCCTTCACACGATCGTACTGCGAGCTACGGC	397	299	178	348	50	252	400	155	149	115	237	177	216	567	304	113	290	400	484	444	517	294	276	378	402	101	538	322	119	96	292	381	178	824	346	568	269	492	113	199	390	192	206	294	374	300	499	99
	CCCTGCCAATCAGGCCTTCTGAATTGCAGATACAAT	434	410	93	339	94	244	224	254	161	98	691	519	210	246	1177	278	234	251	1188	963	656	447	208	236	134	70	611	418	10	64	523	252	395	229	243	1368	133	600	109	351	295	403	206	288	136	136	377	71
	CTGCCTTAACAGTTTCTCTGATTAACAGTTCTCGAA	397	255	68	372	85	211	287	213	120	75	468	257	234	280	769	110	334	323	795	790	684	392	274	259	194	64	748	385	31	33	563	347	291	293	269	955	140	666	52	226	378	284	214	347	220	187	499	48
	CTTCGGGTGACTACTGGCCCGCCGTTTTACAGTGCT	330	244	138	333	54	212	499	151	177	156	194	173	250	429	311	77	324	407	467	509	543	316	205	335	473	102	596	358	99	108	368	345	180	728	318	526	210	456	139	207	379	137	211	384	324	347	456	64
	AATGGAAATAAACTCACCCCGTTCTACAGTCGATGA	362	223	170	338	40	249	422	114	124	123	220	167	261	520	332	73	296	391	424	494	568	292	208	382	489	99	598	383	107	110	417	370	143	833	368	574	214	499	129	184	376	194	191	369	307	298	444	78
	AGCCCGATATCCTTGCTTGGATGGGTGAGATACGTT	482	214	107	333	43	193	451	123	126	216	248	192	222	550	319	90	325	469	478	472	484	367	213	389	331	73	425	404	103	125	291	327	193	792	288	505	260	448	155	248	342	162	169	327	327	330	436	82
	CATACGCCTGACTGACAGGCCTTCTGCTCAGCAGCG	327	266	43	296	137	199	169	191	120	68	583	308	181	218	1168	210	249	223	1305	984	634	350	178	233	152	48	637	417	17	33	491	228	304	198	217	1496	98	644	60	230	249	363	183	231	121	154	357	55
	ACTTCGGGAGACTACTGGCCCTAGTCCGTGCAACCT	361	225	169	357	58	250	404	162	177	170	252	183	208	496	266	93	228	333	392	403	519	329	226	385	443	104	490	355	130	115	292	363	175	766	359	569	250	381	86	198	446	137	222	288	305	306	471	82
	AACTAACGTACAGTTTCTCTGCTCGTAGGCAGCGCC	336	260	64	319	73	181	237	197	120	68	486	290	187	252	1067	172	280	301	1138	982	755	380	165	250	168	37	790	427	13	47	529	258	302	269	232	1383	135	608	79	236	318	385	200	282	144	152	387	59
	TCAATACGTATTTAGAATCCTGCGATCGACGAAACG	324	220	157	353	79	256	487	151	149	178	244	170	280	496	374	89	337	424	386	446	532	363	217	380	500	84	473	356	117	119	315	363	138	748	279	573	261	472	116	171	345	164	174	323	271	269	494	53
	GGAAATTTATGCGTTTTTAGCGATATTCTAATTTCG	381	192	137	422	190	184	418	266	169	67	286	77	286	307	444	40	470	586	660	274	498	356	199	227	2724	54	917	267	39	27	513	826	136	554	1092	432	27	2015	31	77	306	197	312	540	335	238	439	39
	TACTTCAACACGACGCTCGACAAACGATAGTCCTCT	349	310	38	327	94	162	191	210	145	62	601	295	159	238	1167	201	264	245	1323	1087	724	446	179	200	113	47	659	361	7	40	540	230	300	213	242	1400	98	675	65	212	306	426	231	262	138	163	303	40
	TTCTCTCACGCGTCATAGCACAAGGATGCAGCAAGC	398	288	148	405	94	262	496	160	151	142	270	211	296	517	331	82	320	423	481	471	544	334	256	452	452	82	493	345	115	86	329	385	202	720	370	605	269	492	125	257	392	245	219	371	285	317	487	96
	CCTACTGTGATGCTTCACAGATGACTACGTACTGCT	401	288	152	352	66	266	485	170	193	113	207	225	310	544	277	74	328	419	391	447	535	314	261	406	500	89	518	340	115	93	309	327	156	824	306	536	280	443	128	229	350	172	222	328	314	325	442	87
	GGCTTCGGGTGACTACTGGCCCCTCGAAATAGACAC	387	269	195	362	70	185	458	159	177	116	198	150	211	512	354	89	342	359	459	419	520	364	234	376	457	88	558	324	110	94	289	362	162	694	315	519	230	495	108	220	377	170	193	373	342	311	396	78
	GTAAAACGTCGACGAAACCACAAAGGTATTTAGAAC	402	234	151	391	63	214	470	153	145	169	245	178	285	501	380	65	268	412	394	438	536	238	230	377	384	111	499	317	127	114	314	268	148	764	294	597	275	503	132	211	333	173	181	287	362	308	460	77
	ATAGCATTCGCCTAGCTTGGCGGCTGGAGCCACGTC	466	237	139	375	94	250	444	132	157	168	250	194	312	497	305	96	270	421	429	363	473	331	244	324	349	65	420	319	119	117	247	319	147	757	309	578	225	442	125	157	334	119	175	311	290	280	403	101
	AAGCGCCGTACAGTGCGCCGAGCTACGGAGGCGGTG	374	251	164	314	60	270	404	174	195	141	245	218	265	584	313	140	319	452	408	419	575	406	267	426	377	120	505	367	145	149	298	301	178	788	338	526	347	465	176	232	418	177	144	301	303	343	429	109
	TAGAACCTCTCACTATGAGACTGAGGTCGACGAAGC	422	240	129	322	86	289	428	122	145	158	255	153	336	559	303	90	232	467	345	366	476	407	226	351	455	77	511	338	131	127	284	367	128	803	368	505	233	464	114	185	344	152	194	286	332	264	365	70
	TAGAACCTTACTCTACCGAGTTACTGTCGACGAAGC	410	260	182	403	80	280	535	167	232	174	244	211	295	496	371	131	307	394	349	402	441	317	238	413	475	96	478	303	147	118	377	336	148	708	304	519	306	480	143	250	316	194	148	322	258	297	418	92
	TGCTGAACGGCAGTTTCTCTGACCGTGAGCACCCGT	313	241	45	257	130	163	208	138	111	60	483	286	237	220	1052	175	257	264	1148	846	575	387	172	207	155	56	596	369	14	42	475	223	267	204	196	1323	102	529	55	183	281	359	190	296	139	124	306	59
	TAGAACTCAGGACTATTCCATGTCGACGAAGCGTTG	430	211	172	370	82	238	425	153	178	201	256	170	301	501	330	92	250	430	495	489	556	380	243	366	484	120	467	320	180	166	365	339	145	828	339	499	294	445	183	213	337	154	186	323	352	334	445	106
	AGGTCATTCCCACTTCATGTCGTAGTAAAACAGATA	287	227	178	347	48	231	476	145	137	87	175	154	238	418	317	47	306	350	343	471	486	212	202	334	473	67	522	321	61	73	284	325	156	721	221	478	234	535	93	178	473	242	298	435	317	385	460	69
	TAGAACACTGCCACATAACGCCGTGTCGACGAAGCC	463	241	151	316	115	308	442	133	154	158	235	149	286	495	280	115	237	353	338	369	460	334	248	382	447	61	414	275	117	88	301	348	133	744	383	519	253	405	147	177	336	161	157	266	304	322	325	74
	AATGGTACAACCCTGCGGGGGACCAAGAGCTACGTC	443	212	161	374	62	229	430	120	134	176	235	174	276	484	285	69	306	355	409	376	533	322	235	336	356	63	430	314	116	95	316	292	190	793	287	617	210	451	101	174	386	136	155	246	282	245	393	75
	AGCTTTGTCACCGTTCTACAGTCGAACAAATTTGAT	438	249	156	335	49	244	464	107	155	132	199	167	222	481	289	97	267	362	331	421	524	328	246	389	442	74	589	318	96	86	267	320	148	771	287	507	249	494	142	198	427	170	170	333	333	313	373	76
	CGTCGGAGCCTAGTCAACCAATCGTTGTAATGTAAC	344	255	168	394	62	186	423	140	150	179	221	175	228	389	335	84	303	384	453	531	503	342	190	341	435	84	461	349	134	96	336	293	161	672	290	508	276	539	145	188	348	218	201	367	305	396	488	67
	AAACGTAACCACACCCAAAGTGTTCCTACGAAATCC	423	246	133	376	64	252	667	142	148	163	226	176	315	518	365	88	285	442	403	396	543	332	202	348	511	86	438	338	145	90	288	338	98	677	267	518	258	417	120	186	349	158	130	231	265	334	362	69
	AAACGGCGTAACCGGAAGGTACCGTGGAGCTACGTG	473	310	199	365	88	328	360	143	211	215	271	306	231	552	243	130	205	428	404	307	466	342	288	425	355	92	400	363	124	166	229	276	240	768	316	505	328	344	215	258	325	140	175	255	321	283	386	157
	GCATCACCGCTCGACTTACATCGACCCGTGTAAAAC	486	169	141	384	395	286	359	148	86	132	250	131	691	470	688	81	152	263	405	334	564	431	326	140	366	82	204	196	47	89	437	294	105	655	339	710	151	341	152	100	367	79	160	316	355	234	267	39
	TACTCGGTTTCATCATTGATGTAGTAAGTCTCTACC	425	191	138	291	37	197	373	106	110	161	194	150	218	620	234	78	258	498	442	388	501	337	200	362	284	71	426	297	108	126	233	270	140	932	321	537	244	437	116	233	350	157	139	316	298	300	429	73
	TAGAACCGCTTTTATAAAGTGGTCGACGAAGTCCTG	342	236	160	313	63	215	414	107	148	136	230	146	230	466	305	93	237	344	368	474	404	293	212	309	429	55	561	315	148	123	327	365	127	727	276	475	266	455	143	162	358	150	216	294	251	299	439	54
	AGTCGACGAATCGTACCCGCGAATTTAGAACTTTGC	408	209	141	375	64	234	417	175	160	132	222	196	228	518	314	103	199	383	397	324	410	304	241	400	428	76	424	297	105	120	270	297	159	808	327	512	255	429	146	216	373	163	190	271	352	281	406	83
	AAGCGCCGACCTTTTCGCGTGTGCTGAGCTACGTAC	417	245	158	367	60	255	394	127	152	143	240	197	253	576	302	86	271	430	385	333	475	321	245	387	266	57	472	345	137	113	249	354	170	702	307	577	280	395	134	209	277	138	176	267	291	276	380	89
	CGACTGGTCTCTCCCGGCCGGGACGCAAACCGCGCC	337	156	142	328	56	233	410	112	118	216	186	152	312	505	338	121	195	445	408	369	464	348	243	275	455	91	456	348	167	131	257	329	124	709	322	431	230	380	179	216	388	211	141	236	316	362	284	72
	TAGAACCAACTTACGCATTTCGTGGTCGACGAAGCC	369	232	128	319	79	231	395	138	142	141	225	151	282	536	274	67	290	318	347	393	430	328	216	360	403	85	456	290	116	79	291	295	152	745	261	470	225	445	144	189	352	146	212	278	285	287	399	64
	TAGAACCCGCGCCTTTTCGCACAGGGTCGACGAAGG	425	276	151	327	78	251	436	136	158	172	243	186	298	501	315	86	279	413	375	387	462	352	225	335	362	71	437	290	117	125	241	287	125	660	265	480	238	416	161	204	351	139	153	300	245	274	415	68
	ACTACAGATGCCTTGTTGGTATGTACGAGATACGAC	331	205	128	324	47	215	398	130	170	151	203	138	181	468	291	65	280	361	360	391	437	292	208	340	363	88	455	321	95	88	305	316	176	708	255	424	235	382	115	187	359	154	174	317	336	283	405	79
	TCAGAATCTGCACGTCGTGGCGTCGTACTACGGCAC	307	264	39	248	106	186	160	189	104	42	570	292	156	193	1439	230	185	178	1634	952	630	365	142	154	108	42	495	388	15	27	457	238	274	161	204	1611	83	591	56	186	267	455	223	245	131	116	319	50
	GTCGACGAAGAGTAAATTGCTCATTTAGAACGATAC	376	211	104	304	81	215	514	119	107	134	203	163	319	506	312	69	219	347	417	367	486	235	200	278	445	68	449	250	87	93	249	263	136	670	307	496	204	394	127	157	345	123	175	271	278	248	407	48
	TAGAACAAGAACAAATTCTGAACTTGTCGACGAAGC	344	202	137	282	75	186	394	126	158	188	209	157	291	501	304	113	220	405	364	372	460	354	186	342	407	78	492	308	147	147	299	294	125	760	285	423	265	427	133	174	324	143	187	297	286	292	350	60
	CACTTCCGTTCTACAGTCGAGTTAATGCCGTACATG	404	236	202	308	60	236	392	124	148	98	263	193	231	524	211	61	323	374	358	450	481	304	233	342	450	109	464	328	94	103	278	369	156	840	322	492	243	442	118	188	408	145	156	326	334	311	378	71
	CAAGAATGATGATGCGTAGACAGACGCCGAGATTTC	341	222	181	369	88	234	473	140	148	122	253	178	289	410	332	58	265	336	434	428	469	276	221	366	448	72	535	294	60	66	358	332	151	731	290	526	187	430	109	151	335	137	180	336	251	311	367	84
	AAGGCATGATGTCCAAAGACAAGCCGGAGCTACGTG	422	234	106	321	66	202	418	111	129	147	257	203	251	534	223	80	231	371	344	292	395	284	240	404	354	96	400	282	101	104	234	282	159	681	285	545	262	383	124	201	322	136	137	229	331	242	326	77
	TCAATATCTGCACGTCGTGAGCCTCCTTCAATTTTG	283	268	61	274	91	174	204	168	104	64	366	232	211	275	800	168	264	259	876	787	610	354	198	226	162	47	624	312	27	44	586	248	253	240	245	1014	118	584	86	202	331	312	237	335	187	178	403	66
	GTTCAGGTGACTACTGGCCCTCACGTCTTAGTCGCT	318	222	139	286	69	206	323	166	145	74	175	161	227	450	233	83	213	376	378	333	456	293	221	316	377	85	511	348	95	80	266	301	157	743	340	433	249	460	115	178	368	133	256	330	311	305	388	70
	GCGCGCAATGAGCTTATCTCTGTCGCTCTGTTCTAC	427	176	111	313	48	228	308	127	112	116	169	176	176	545	187	76	209	430	335	249	447	295	201	304	262	68	361	331	132	103	180	282	157	943	280	473	277	372	124	179	297	135	122	217	302	236	339	63
	TAGAATAGAGTACACGATACACTCTATCGACGAAGG	285	197	114	276	65	194	398	78	118	145	201	160	256	473	279	69	247	364	374	381	424	274	208	257	414	59	453	298	127	95	293	259	130	690	267	472	231	354	111	161	349	164	160	280	263	310	406	62
	GTCGACGCGGTCATTCGACTGGCAGAACTTAGTTCA	351	178	144	287	54	220	317	169	174	156	206	206	201	442	284	93	201	326	291	299	391	217	192	319	365	109	434	259	133	140	235	279	133	653	287	402	236	372	167	187	345	164	163	279	293	262	352	113
	TCAACATTTGCACGTCGTGAGTCCCTCGATCACTAT	309	279	53	266	77	160	173	141	99	47	484	273	213	226	1077	190	225	209	1163	891	652	401	162	177	152	41	525	356	17	41	477	190	247	184	191	1170	71	598	57	162	313	386	179	203	154	149	350	47
	AGCACAGATATCTTAATGATAGTGGGAGATACGTTC	370	215	127	335	37	212	379	98	136	139	192	160	236	452	278	49	278	321	359	324	470	315	250	271	308	69	431	234	121	99	273	265	134	749	241	528	237	407	108	168	263	148	133	282	266	247	383	70
	ATCTTCGGGTGACTACTGGCTCCATCCTTGTCACCT	329	196	139	338	73	204	393	151	131	110	219	182	236	433	273	77	286	386	364	462	452	282	227	299	418	80	530	330	116	100	294	316	115	617	282	535	209	406	114	141	359	145	166	331	245	254	387	65
	GAACGCAGACCTTTTCGAATATTCGTGCTACGACAA	320	234	134	329	54	220	390	109	142	109	239	181	269	408	324	72	245	307	365	340	440	351	184	369	393	90	453	337	114	86	253	321	154	693	293	510	247	413	136	183	326	161	211	293	293	291	399	56
	TAGAACCCTACACGTAGTGTTGTGGTCGACGAAGTG	404	209	124	334	99	254	444	129	160	195	203	196	280	577	274	76	254	361	354	314	461	296	215	364	405	63	430	276	124	114	258	321	126	668	287	440	229	380	108	191	318	124	146	236	222	253	368	79
	AACACCTGAAATACTAGTACCGTACGGTCGAATTCT	308	200	152	346	59	237	465	122	124	168	174	146	225	528	279	70	197	391	390	319	478	286	218	342	404	76	433	270	108	98	214	298	100	759	302	508	258	395	113	184	391	141	135	143	249	324	334	73
	TAGAACCTGTTACACAAGTATCGAGGTCGACGAAGC	440	246	126	313	119	328	411	129	102	141	232	195	293	510	266	76	243	376	369	353	448	298	277	347	403	72	407	260	115	85	269	294	150	665	282	504	236	436	122	163	311	135	154	256	286	235	393	109
	ATCGACGAACGAGTTACTCGATTTAGAATCTTTGTT	306	195	140	278	50	188	372	92	103	114	210	174	245	437	282	60	236	326	320	372	475	244	204	306	427	63	459	280	132	78	256	258	120	650	265	483	183	372	87	172	330	104	165	247	247	252	408	69
	AACCTAACATACCTAACTGGTCAGGCGAGCTACGTT	349	245	148	319	48	231	325	143	116	121	219	154	229	474	263	101	235	349	383	349	456	281	205	328	332	82	436	304	101	118	250	303	146	728	263	481	184	358	122	153	294	153	163	278	301	267	397	87
	ACATAGCCTAGTGCCTATGCCTTGCTATCGACTAAT	236	290	142	231	16	131	278	90	164	140	325	133	89	583	206	136	347	577	412	644	517	255	150	450	253	121	605	282	109	140	375	240	180	748	235	626	214	422	192	372	372	221	77	330	237	245	509	123
	GACCTAACTCGAGTGTGACATCAATGCCTACTCGTT	400	188	133	277	30	260	293	116	134	109	221	167	191	512	191	101	201	463	302	296	391	306	241	349	352	88	425	302	127	115	221	297	131	870	322	429	215	393	144	244	308	133	134	246	352	223	368	89
	AGAAAGCATGATCCTTTCGAGCTACGCGACTTGGTG	315	182	149	267	52	165	399	116	120	98	192	138	229	401	270	82	269	335	336	397	411	272	154	314	435	90	470	290	66	64	270	307	152	630	250	474	185	395	105	162	318	148	241	318	235	294	379	73
	AAAGGCGTAAGAGCCTGGAGCTACGACGTTGGGGAT	357	205	148	290	67	226	344	142	130	96	248	161	181	468	248	79	274	426	412	359	493	294	167	352	414	65	479	311	92	105	258	279	131	719	294	406	216	436	159	184	312	148	153	314	315	246	382	75
	TAGAACCAGAAGTACTCTTAGGTCGACGAAGTCGTT	372	184	164	376	58	211	420	140	144	170	238	154	233	436	240	60	277	399	401	390	446	240	169	285	429	100	487	350	121	76	268	290	138	705	259	489	262	379	165	213	312	163	157	315	295	261	438	81
	TAGAACCTCAGCCTATCAGCCCCGGTCGACGAAGCC	423	244	153	372	84	273	411	138	175	218	235	199	244	457	309	105	208	324	356	330	390	320	226	338	411	76	398	263	106	125	264	272	137	600	249	465	211	375	138	163	286	158	149	255	275	244	311	90
	TTTGATTCCGTTCTACAGTCGACCAATAATGCCCTC	283	190	139	251	36	192	344	84	122	115	192	124	224	415	299	38	212	317	418	422	487	271	174	268	426	65	481	294	113	97	304	299	120	677	294	510	244	397	103	130	394	160	176	291	259	244	428	72
	TAGAACTAACGCCTGCAGGCTCGTGTCGACGAAGTT	395	180	116	304	71	214	400	124	134	135	207	138	244	420	269	76	255	343	364	386	451	295	219	351	364	60	452	279	97	114	298	285	134	655	281	450	215	425	92	173	328	122	145	265	274	282	331	78
	TAGAACCTATCGAATCACGAACAGGTCGACGAAGTT	452	222	145	329	110	238	421	105	124	139	221	165	270	445	282	85	200	312	311	319	344	315	207	314	365	67	366	241	145	87	259	276	120	663	258	518	209	347	124	164	240	150	152	245	241	251	410	59
	TTTTCCCCCGTTCTACAGTCGAGAAAACTAAAGTCT	261	168	137	275	38	138	456	104	119	116	226	127	232	449	287	53	278	358	408	398	479	244	184	304	434	63	508	303	114	88	338	278	117	707	282	492	163	435	109	151	332	166	165	315	289	243	473	63
	AACCGGTTTCCCTTTAATGGGTCGGCGAGATACGTC	375	210	124	344	72	183	373	103	154	153	139	148	210	479	236	54	275	369	375	354	428	261	205	336	375	82	426	271	132	91	234	269	148	655	242	491	195	400	120	186	299	145	178	242	252	260	350	55
	AAACCTAACTCCTATCTTGGAGGGTCGAGCTACGAC	500	213	130	342	48	225	424	92	135	171	215	191	184	472	219	66	226	404	412	326	410	326	214	361	252	54	349	225	92	113	193	259	126	689	260	540	257	347	106	189	293	119	141	224	321	206	360	53
	TAGAACGAGGGCTTGTCCATTATCGTCGACGAAGTG	346	197	152	310	59	243	362	144	202	193	248	205	230	423	302	103	245	333	356	355	407	333	175	379	395	58	373	275	141	145	263	268	138	617	266	427	276	350	131	224	295	167	150	235	296	243	366	65
	TGTCGACGAAACTTACTTAGTATTTAGAACAAAAAA	327	194	155	360	43	181	492	115	131	125	207	163	173	342	187	54	191	306	294	318	395	205	174	231	302	56	376	190	91	76	153	196	111	722	210	449	265	536	129	205	381	209	225	317	298	330	509	82
	TAGAACGGATTCGATGCTCCGTCGACGAAGCCCTTG	309	180	162	312	68	180	374	121	124	149	190	123	229	435	288	91	203	391	322	335	419	285	204	294	434	71	453	320	127	96	261	248	132	656	259	447	197	423	119	182	324	144	158	261	236	258	334	71
	ACCGGAAGTTCCTTACTGGACCCGTGAGATACGTGC	358	187	125	264	54	191	376	108	114	166	177	184	213	465	268	77	239	340	338	381	389	290	222	317	301	79	388	261	107	91	252	264	130	580	208	511	281	362	118	194	269	134	145	255	254	244	410	73
	ATCAATATCTGCCAGGAGGCAATTGGGAGCTACGTC	317	163	120	282	27	194	386	120	95	112	181	148	206	491	238	55	243	324	347	331	410	314	187	296	345	59	415	322	106	86	211	276	147	692	280	534	253	346	66	126	252	104	165	232	257	231	352	50
	CCGCTATCGCATGCTTGCGAATGACTACCTGGTTAT	335	238	162	286	42	200	399	97	134	105	252	129	228	489	230	79	229	268	335	358	459	268	207	331	400	75	461	274	64	85	232	289	139	649	284	522	196	426	106	158	339	138	170	270	282	286	410	77
	TAGAACGAGCTGTTAGCGAAGACTTGTCGACGAAGC	345	200	148	271	64	214	344	115	140	151	196	133	287	454	272	73	214	341	386	412	450	311	207	354	407	75	404	269	132	120	287	264	106	714	307	469	253	452	137	185	354	155	168	287	319	295	341	75
	AAGATCAAGTCCTTGCTGGACGGTCAGAGATACGCT	313	209	122	324	41	220	347	133	172	167	217	171	184	424	286	114	212	361	355	350	406	289	184	313	290	98	414	264	119	141	214	260	171	573	214	429	261	309	150	193	309	177	188	274	286	246	407	104
	ACGCTTACGTTCTTTTTTGATATGCCGAGATACGTC	308	183	121	247	49	183	320	109	115	105	171	143	190	471	236	45	258	393	320	305	443	281	184	334	321	70	382	272	82	77	310	286	149	663	258	536	208	376	103	175	297	140	128	248	234	236	369	54
	TCAATATCTGCACGTCGTGAACCCCGCCAACGTTCT	257	257	43	254	74	136	195	175	105	45	437	214	189	207	941	167	220	217	1074	748	535	343	154	171	127	43	562	313	11	45	452	245	228	158	217	1037	105	596	59	178	301	325	173	258	121	118	295	31
	CATTAAACTCGACCGAGTGGAGCTACGAGTGCATCC	307	190	132	299	42	192	322	123	130	64	197	148	194	411	216	70	243	341	364	320	443	249	204	275	349	89	478	305	54	64	254	285	136	679	271	481	194	403	87	129	352	145	139	273	261	237	377	53
	CGCTGACCCACAGGTCTTCTGCTCGGCAGCTTGGTG	268	231	44	243	84	140	133	165	80	65	451	220	187	167	888	132	195	195	1000	754	529	296	142	176	104	57	486	298	10	34	489	213	282	158	195	1020	70	466	56	209	264	339	175	183	116	96	258	39
	TCATTCTGCACGTCGTGAGCCCTGCCAACGAGAATC	255	296	50	225	106	168	143	154	101	59	546	264	202	170	1095	208	165	157	1073	775	499	340	163	161	124	41	458	316	9	27	412	144	317	157	166	1219	96	509	66	214	276	444	144	204	132	93	281	61
	GCGCATGGACTTTCCGGTCAGCTTGTAGCAATCGCT	417	202	121	292	65	308	470	101	95	169	168	168	190	621	217	106	160	412	295	269	432	359	238	249	378	77	367	265	117	154	165	269	108	756	361	459	312	295	150	222	284	140	121	180	328	317	241	96
	TATGCACCTCCTGATCGATAGTTTCTCTACTCGACA	299	258	48	219	70	133	178	135	84	55	442	236	181	211	988	148	210	234	988	738	569	314	158	188	112	47	598	406	7	32	388	252	217	223	176	1027	95	465	40	167	228	342	161	186	139	145	328	32
	AACAAGCCGGCTGGCTTGCGAGCTACGTCGCTGCGT	348	212	120	248	62	217	253	122	133	79	208	160	146	570	180	101	181	469	324	296	440	330	190	378	262	78	426	356	78	113	145	334	154	879	342	429	259	398	126	223	373	153	167	201	322	266	413	91
	GCTCTAAACTGAGCGTCGTTTGCCTACGGCCAGCTA	295	186	95	271	42	157	277	86	96	106	145	145	208	454	223	68	198	324	332	287	373	284	193	291	273	86	422	278	112	87	206	274	151	735	245	473	203	366	109	165	355	139	185	294	328	236	401	73
	CAACGACATTACCTAGACCATCTAGCGAGCTACGGC	352	179	153	300	60	230	420	108	119	95	239	169	222	477	220	60	261	400	331	376	467	230	201	286	382	71	450	300	64	85	243	323	122	761	297	476	165	445	123	189	282	163	182	270	243	258	361	61
	TCTCTACGCTCACGACCTTTTCGAATATTCGGTGAC	279	158	122	217	44	162	360	127	140	77	190	116	224	396	250	71	242	329	321	330	393	229	188	292	415	69	446	274	66	49	286	273	129	611	259	435	153	407	84	157	300	129	172	261	245	245	399	62
	TCAACCGACTTAGAACGCGGCCGCCGTCGACGAGCG	353	236	118	329	97	246	421	124	108	139	175	118	314	465	280	78	236	323	293	319	387	312	184	277	433	58	327	235	132	96	271	233	91	536	315	380	204	393	142	138	268	114	141	228	238	274	309	80
	TAGAACTGCCACGTAGTCCGTCGTAGTCGACGAAGC	458	210	128	309	89	243	412	137	153	162	197	142	286	512	316	75	197	380	286	300	392	316	220	348	384	74	341	225	145	97	212	258	108	640	247	453	225	389	146	183	297	138	144	203	293	239	263	92
	TAGAACCGGGTGTTCGAACATTCCGGTCGACGAAGG	312	217	137	285	80	221	379	108	145	152	202	172	288	463	254	69	254	304	355	257	433	255	211	337	351	74	353	258	84	79	228	257	112	587	244	407	206	343	112	164	261	133	121	257	256	193	346	75
	TAGAACGGCAAACCTTGCTGTCGACGAAGTCCTTGC	296	272	176	281	54	261	373	163	142	195	221	226	207	510	275	110	172	357	340	325	426	318	247	352	279	95	343	297	170	150	216	233	191	636	260	496	248	306	169	180	257	149	123	191	254	246	292	133
	TCAACTGTACTTAACACAAGTTGTCGGACTACTACA	297	169	122	320	33	192	465	140	81	73	170	148	210	406	287	49	225	305	318	364	384	200	209	263	387	36	453	281	66	59	262	273	137	584	221	456	168	354	94	139	274	89	189	254	255	243	375	74
	GTCGACGAACCTACTATGGATTTAGAACCGTGTTGA	315	166	123	283	36	190	367	121	111	91	149	145	251	355	299	63	217	315	305	318	390	236	181	260	398	56	439	319	118	65	224	264	128	678	243	435	216	394	129	133	327	157	186	258	279	283	299	73
	CGAGTCAACTTCAGAAATATGCTACACAGGATTGGC	322	221	154	303	48	174	322	109	146	64	183	156	194	404	241	51	206	358	305	352	399	263	201	355	351	76	431	276	75	62	206	289	132	616	280	472	185	352	76	147	322	112	107	238	248	240	317	53
	ACCAATGCCATAGTTTCGTGCTTGGGAGCTACGTTC	371	207	112	297	45	204	344	105	136	115	195	131	197	466	234	69	223	367	294	304	422	298	190	328	292	72	427	296	81	68	268	272	137	759	232	494	213	361	117	141	257	120	147	246	268	241	389	69
	TAGAACAGCTACGTTTCAGCAGACTGTCGACGAAGC	361	219	102	282	66	205	368	122	128	186	193	158	205	492	266	86	217	340	387	301	376	281	210	326	363	66	372	250	126	122	231	238	137	616	289	419	239	275	138	183	279	97	156	227	274	246	277	65
	TATAGTACACCTGCCTCGACCGAGCAGCTTACGTAC	410	193	128	302	70	266	309	121	129	65	207	167	251	471	222	75	224	321	295	320	469	267	196	331	341	89	376	226	38	68	184	285	146	646	335	494	173	418	89	160	289	147	177	223	288	215	354	85
	TAGAACTGGCGGCATAGATCGCTAAGTCGACGAAGC	385	214	137	307	100	226	340	119	134	143	198	195	265	443	277	79	161	315	336	324	370	274	219	299	322	63	404	252	108	100	190	236	128	524	267	395	226	365	107	153	253	133	159	228	266	225	358	75
	TGATTGTCCGTTGTCTACGTGCTTTCAGGACTATCG	324	176	148	287	46	183	329	129	124	111	187	181	207	387	275	75	240	316	324	344	456	265	209	319	416	102	424	329	95	99	276	305	155	700	262	425	179	350	106	169	311	153	147	230	263	211	338	71
	ATCCACGCATTTAGGTCGTGAGGAGCTACGGCGTTG	288	238	130	241	40	210	302	138	124	113	183	125	181	522	202	115	218	348	312	373	369	292	175	332	315	93	443	323	96	87	213	283	155	705	271	433	228	381	139	193	281	148	152	233	263	253	350	77
	TAGAATCTGACGCTCTCGCCTCATATCGACGAAGCC	268	179	151	251	56	183	345	135	111	152	160	96	230	388	249	68	219	284	320	368	355	258	167	252	404	68	392	229	108	75	232	284	121	639	282	359	150	349	121	133	275	125	160	252	263	256	256	41
	ACGCCGCGTGCAACGCACAGTCGGCCGAGCTACGAC	422	237	155	344	84	289	404	164	164	139	229	214	238	549	196	108	206	323	281	268	375	285	220	315	340	100	366	302	115	108	186	241	163	612	248	412	228	283	116	170	266	109	156	218	290	190	298	111
	ACCCCAGCGCTAAATGCGTGATGCGAAACGTAACAA	255	177	117	258	45	181	353	126	126	118	229	169	191	390	232	74	202	305	294	352	399	289	183	325	355	78	396	317	79	88	245	263	139	658	236	429	243	395	104	169	307	165	190	263	274	216	332	77
	CACCGACAAAAGTTTCTCTTGGTTGCCGTGATGCTG	289	231	39	213	82	124	140	140	116	59	384	229	176	156	778	133	208	212	876	682	487	320	185	193	92	34	516	326	10	39	398	185	249	160	171	967	93	399	51	160	267	290	162	192	128	101	318	44
	AAATGCATAGTCTTACTGACCGCGTTGAGCTACGAA	319	216	144	295	63	171	336	88	104	124	169	128	175	409	260	74	186	394	294	337	358	197	201	260	323	67	438	279	83	95	210	261	142	697	234	440	197	331	83	140	264	115	143	259	273	222	324	70
	AACGTTGAGCTTAATAGTAGCTGCGGGAGATACGCC	417	195	122	272	60	192	301	115	126	146	162	168	169	443	220	47	176	317	326	298	330	273	189	337	290	60	361	232	102	81	171	266	107	701	279	512	181	365	112	155	270	100	127	221	230	191	323	47
	AACCCAGCAGTCTTTCATAGACGGGAGAGCTACGCC	336	198	114	293	57	187	334	100	148	124	183	185	202	436	220	71	208	295	350	313	440	255	150	325	313	68	427	258	123	84	191	241	134	617	225	537	206	306	124	172	255	119	127	169	241	225	325	50
	AAATCCGGACGGATGGAGCTACGTCGTGCAGGCCCG	309	188	146	281	57	201	355	132	119	60	210	129	148	414	245	92	205	347	366	332	422	268	230	331	347	84	470	315	84	71	212	289	150	657	315	425	221	411	131	179	319	166	164	273	287	213	320	62
	TAACTGACTCGCAGTTTCTCTGACAAGCAGCAACAA	309	250	57	284	109	190	191	167	110	46	366	294	212	229	782	104	196	190	789	675	556	301	162	185	145	39	562	312	20	57	373	225	209	202	187	921	87	430	55	206	258	291	160	219	137	146	315	49
	CCTTTTTGCACGTCGTGAGCCCATCCCGTTACCACG	219	207	50	171	94	109	94	132	69	46	449	233	145	128	940	168	162	160	981	730	592	340	139	135	87	33	551	281	10	38	402	202	258	168	163	1220	72	435	59	165	262	340	169	206	118	105	307	34
	CTCGTCTAGATTTACCAATCAGTGGATGGTTATCAA	383	175	106	283	55	236	333	52	106	140	157	101	174	460	269	78	181	393	340	264	385	321	265	221	400	87	373	265	99	113	153	239	74	756	304	387	278	318	126	202	347	134	102	181	305	288	285	56
	TCTCAACCCAGCACACGTCGTAACTATCTTCGTGCG	325	322	156	376	59	284	294	111	117	39	236	91	172	187	151	53	374	548	359	629	579	204	156	360	279	47	118	103	78	25	529	320	103	714	208	696	98	112	61	69	155	120	161	275	320	142	196	28
	TAGAACCGGGAGCGATTCGCTGCTGGTCGACGAAGC	472	201	144	298	108	251	393	159	119	140	200	202	233	437	254	61	214	338	260	313	391	286	191	278	326	58	312	242	123	101	220	280	110	592	236	458	211	327	110	180	234	130	145	223	257	225	279	91
	TGTCGACGAACATCAAGATATGATTTAGAACAACGC	364	165	121	241	40	181	355	127	130	107	188	150	256	370	269	56	174	336	250	295	364	209	167	276	376	57	416	243	84	104	211	221	126	662	233	425	181	390	92	128	332	147	161	225	238	235	335	52
	CCTGATGAACAGGCCTTCTGCTTCACAGTTCTACAT	344	255	69	301	85	164	226	167	121	84	357	282	175	255	697	127	182	261	792	655	547	314	142	216	155	53	515	274	21	55	432	250	225	211	195	824	138	523	52	221	237	245	186	251	134	131	343	48
	ACTTCGGGTGACTACTGGCCCCTAAGCGAAACTAGT	243	145	108	311	29	165	324	94	110	101	159	137	191	344	230	64	230	320	380	326	364	227	169	311	322	81	422	319	83	112	296	248	130	569	234	429	176	349	95	163	361	147	167	283	272	268	403	72
	AACCAGCAGTTTGACTGGGGAGCTACGTGCGTGGTG	323	190	150	258	33	219	259	96	113	89	169	122	190	482	214	66	238	358	290	301	430	279	197	287	393	98	449	276	83	88	214	266	137	755	233	407	203	359	102	223	287	146	145	234	270	266	330	67
	TAGAACCAACCGCCAGCTGCTAAGGTCGACGAAGTC	358	219	135	321	79	190	417	126	131	159	199	160	257	358	242	74	197	271	307	304	340	251	177	274	346	67	332	256	100	82	223	239	114	534	237	401	175	341	121	188	233	157	156	255	253	210	316	43
	ACGCCATATATCTAGTATGATAGGCCGAGACACGTC	357	183	86	287	77	232	312	96	126	116	185	137	228	501	213	67	205	364	361	303	331	257	208	298	294	55	355	256	82	81	182	247	126	684	244	471	207	284	75	143	244	96	111	206	274	200	324	72
	GTCGACTGTCGACGAAGACACCTGTCATTTAGAACG	305	243	143	324	64	200	339	148	148	131	191	160	200	405	296	70	222	340	322	307	431	236	154	324	302	78	385	241	97	87	228	208	139	570	190	445	205	392	116	168	302	129	113	283	286	250	355	105
	CAACAGACCCGTAGCGAAATGCTACCTGACTACTTT	265	171	131	311	40	170	349	118	87	90	183	142	175	408	240	63	193	272	312	372	438	222	195	253	295	81	417	299	71	69	241	303	111	652	185	468	166	386	105	140	223	131	167	258	299	222	333	56
	AAACACGTACCCTTCTATGGTGTGTCCAGCTACGAC	277	168	102	267	27	175	369	113	92	113	166	134	174	430	249	74	278	339	366	336	407	235	205	296	329	57	419	275	93	91	264	257	118	754	268	442	171	342	92	129	276	122	125	277	262	284	355	66
	GCACGCCCGACGACTGTCGAGCCTTACGCTGATAAA	348	194	119	286	55	194	312	116	151	83	192	144	166	418	200	53	153	307	262	351	404	281	180	299	370	93	387	259	49	52	174	265	99	545	262	446	223	353	119	183	333	175	192	277	282	251	358	79
	TTCGACAACAGAGACCCTTTAGAATATTCGTCTGTG	247	151	81	224	38	153	291	93	132	60	191	106	163	387	250	41	211	305	316	360	392	183	149	261	356	89	429	284	74	51	231	226	141	573	250	416	167	406	93	126	301	114	181	268	210	272	372	37
	GGTCGACGAGAGCGTACTGATGCTACTTAGAACCAT	319	215	158	284	47	188	333	122	111	132	203	194	211	426	239	73	184	332	291	324	435	288	175	322	282	64	320	229	104	102	243	195	144	569	196	384	225	316	98	173	250	107	156	250	290	237	292	85
	ACGCCTTAGATCTTTCATGGTCGGCCGAGCCACGTT	296	175	116	332	49	206	353	90	121	109	196	139	172	351	240	85	217	298	317	298	383	233	175	279	303	63	422	289	104	66	237	256	143	600	245	433	179	313	93	163	274	109	129	236	214	227	407	63
	ATCGAAAGTGCCTTACTGGCGTCGGGAGTTACGTTC	335	133	117	250	42	151	328	96	85	92	164	129	156	410	229	74	201	323	377	261	370	273	201	290	287	56	382	258	100	82	248	254	91	592	230	482	204	304	79	133	232	112	131	206	223	190	322	55
	ACGCGATTCCGCTTACTGCGACGCAGAGATACGTTT	347	153	119	279	53	228	298	116	125	104	169	168	262	486	198	76	194	328	323	275	344	277	183	276	278	61	397	244	77	95	198	198	141	637	223	407	229	286	83	154	285	99	157	183	281	205	340	60
	TAGAATCGCCCGGAATCGGTCACGATCGACGAAGCC	351	209	125	255	93	219	339	119	130	132	218	139	252	360	245	69	233	277	285	367	418	237	175	259	318	76	358	239	105	110	212	262	123	479	255	438	176	343	92	156	266	114	140	217	219	182	331	61
	TAAACGTCATTAAAGCCGAGTGGCTGGAGATACGAC	291	181	113	252	28	165	261	105	105	77	162	142	147	490	200	90	207	369	250	342	375	264	194	329	279	66	436	298	47	58	167	288	127	755	281	425	205	381	76	213	327	124	128	217	280	212	314	62
	TAGAACCGTGTCTCATATACATAGGTCGACGAAGCC	290	155	155	295	71	168	363	106	158	139	184	138	216	468	257	66	224	282	334	275	387	253	190	257	345	57	308	238	101	90	206	270	92	432	218	402	201	331	89	138	262	135	102	206	207	223	334	61
	TATCCCATCCTAACGTAACAGTTTCTCTGCTTCGTA	220	190	32	249	71	146	189	137	81	49	412	237	177	217	936	143	165	214	983	770	526	311	151	172	110	25	494	260	24	29	400	195	207	143	193	1027	78	466	27	147	234	277	172	209	103	116	243	42
	TCACTATCTGCACGTCGTGAGCCCCTGCGCATCGTA	214	206	54	258	88	171	137	111	96	43	345	219	205	258	724	113	251	202	747	642	480	293	164	193	115	50	519	256	18	37	406	246	190	188	205	748	83	524	46	166	267	300	164	248	194	169	317	31
	ACTTCGGGTGACTACTGGCCCATACCTATGCAAGCA	243	183	180	238	34	160	311	145	138	141	173	142	190	368	235	73	240	303	284	352	364	240	177	297	277	81	408	315	111	83	251	288	151	522	245	414	165	330	124	180	283	128	138	251	235	231	348	79
	ACTTCGGGTGACTACTGGCCCTGACACACGAGATAA	271	202	148	250	47	158	362	120	120	105	185	155	199	326	174	63	190	274	279	326	346	214	161	259	340	80	386	234	82	61	229	263	103	547	217	345	184	372	131	160	341	138	223	314	259	241	438	91
	CAGCGAACACGAGTGATTTCGTCATTAGCCCATCGA	241	136	85	204	40	176	236	101	129	79	120	102	177	453	186	57	140	352	281	346	376	227	138	248	366	70	433	266	98	95	161	280	94	778	310	381	185	374	129	176	357	113	145	262	265	241	345	53
	CGTATAGCGTGACAGGATCACGTGCGCGTGGAGCGC	436	196	109	312	110	261	366	190	168	96	272	195	277	536	226	64	183	317	304	239	435	254	236	319	404	91	375	292	46	54	194	293	113	689	318	447	250	430	101	153	305	141	181	230	309	293	306	91
	AGACCATTCGTCTCTGTTGACAGGTTGAGATACGGC	340	205	114	270	48	182	330	100	124	115	152	134	181	398	232	52	226	327	336	280	380	265	169	325	269	62	320	221	81	61	169	213	93	522	240	430	185	339	107	154	249	117	106	196	252	171	321	63
	AATGCAATTTCCTGGTTAGGAAGCACGAGCTACGGC	297	194	81	239	69	162	296	93	138	114	142	173	206	412	222	44	215	324	308	283	400	277	175	275	262	60	344	205	72	72	183	239	111	619	166	373	155	375	102	140	294	128	151	205	220	199	333	65
	TACACCAGAAATACTAGTACCGTCAGGTCGACTGTG	362	178	145	269	59	203	388	84	127	170	161	145	202	498	260	100	105	365	273	236	417	333	218	235	362	77	319	253	111	133	180	231	118	702	271	436	263	329	111	188	323	94	91	134	294	298	235	95
	GTCGACGAACTGCTAATGCAGATTTAGAACGTTTTT	306	166	102	248	32	145	323	89	106	103	161	147	215	455	269	49	169	278	272	252	367	243	180	268	361	62	384	209	80	58	206	269	111	737	228	420	155	309	75	122	261	113	145	183	230	238	330	66
	GGTCGTATACACTGATGAAGTAGTCAAATAGATACG	278	190	120	281	38	124	320	90	116	106	147	160	197	355	247	53	242	263	320	327	367	214	177	279	350	72	394	232	78	83	237	257	129	537	259	408	186	371	100	140	290	140	162	274	210	226	317	52
	TAGAACAAGACCAAACGCGTTCTTGTCGACGAAGCC	365	182	90	258	53	220	337	98	110	137	129	117	218	376	199	51	190	234	267	262	358	214	150	224	349	53	345	228	95	71	203	251	77	614	244	354	185	327	80	140	237	114	140	170	263	182	302	42
	TAGAACCATAGCTTCTAGCCATCGGTCGACGAAGCC	361	166	145	340	107	230	392	131	152	141	178	150	245	396	278	72	184	338	293	290	418	277	196	302	321	57	366	239	97	62	206	235	87	526	248	371	141	339	81	143	231	94	123	176	227	195	293	60
	AATGCAAGCGATTAGATTATCAGCAGGAGACACGTC	344	191	112	258	37	175	239	95	112	96	129	134	193	448	207	34	200	314	286	262	331	228	159	294	261	52	308	215	81	64	137	239	106	609	231	396	176	319	76	126	260	100	104	152	240	181	315	48
	TAGAACGAGAATGCGATTACGTACCGTCGACGAAGC	391	221	120	234	66	220	330	98	118	142	190	145	223	438	244	72	191	359	295	278	386	281	215	294	288	42	283	262	102	104	231	194	120	577	269	388	216	351	139	151	229	113	145	191	298	242	312	67
	TAGAACCAGGTAATAACCGTTACGGTCGACGAAGTC	346	172	135	305	62	198	333	132	128	130	201	130	255	343	213	59	189	290	265	267	319	256	189	240	307	55	276	183	71	69	228	287	98	487	237	365	149	380	78	160	271	124	136	214	205	212	346	78
	ATCGACGAGATGGATGCACCATACTTAGAATCTGAC	269	178	129	267	65	158	347	101	103	125	153	144	167	367	226	49	198	290	307	342	331	215	173	265	347	46	283	200	88	56	250	269	103	508	212	386	152	342	85	127	259	108	140	230	217	284	399	55
	ACGCGAATAAGCTATCGTGCGCCGCCGAGATACGTC	412	185	103	247	49	209	327	69	139	81	195	148	200	408	204	64	181	333	294	233	316	247	192	308	238	41	304	216	72	66	158	232	116	658	230	423	191	284	97	129	300	97	129	180	222	210	300	54
	TAGAACCTGGGTCGGACGATCCGCGTCGACGAAGCC	386	181	139	231	63	263	340	146	119	136	179	177	239	457	297	76	196	317	277	341	344	283	191	254	332	90	323	225	88	80	176	238	99	492	256	369	167	295	107	136	252	88	156	190	229	224	292	68
	TAGAACCGGTATACCTATCATGCCGGTCGACGAAGA	307	194	114	210	55	166	326	109	122	126	173	128	185	358	212	67	222	287	260	313	332	226	148	243	316	72	404	206	117	72	180	237	114	544	230	407	190	311	108	168	262	149	124	212	235	231	302	37
	TAGAACCGTAATTATGATTATTTGTCGACGAAGTAC	237	120	84	232	50	150	345	82	101	133	147	90	222	364	230	51	196	283	249	290	354	219	145	234	387	45	362	208	101	81	225	248	95	528	196	376	141	383	81	146	290	115	156	255	223	236	352	39
	GCATAATCTTGCGTTGATGATAACTCGCACCTTCGC	203	210	99	217	7	124	300	62	133	103	242	121	71	423	179	66	241	459	467	603	417	212	110	383	273	76	486	253	91	63	344	240	172	590	188	596	183	349	144	260	250	157	82	248	194	175	397	73
	TAGAACCATTTTGTCCTTTAAAGTGGTCGACGAAGC	280	178	104	220	47	191	316	82	107	109	176	104	166	414	202	58	161	331	269	281	386	240	168	280	301	65	342	209	115	77	181	195	95	618	265	376	240	367	107	134	270	89	108	210	232	221	293	64
	TAGAACTGTATGTTGCTTACCTACAGTCGACGAAGC	307	166	110	227	39	191	316	118	105	115	188	103	237	366	205	55	174	300	298	305	347	245	161	284	340	48	318	209	85	51	214	228	83	620	221	380	193	341	110	110	261	121	136	219	256	183	277	78
	ATTTAGAACCGCGCTCGGTTAGCGGTCGACGAAAAT	294	175	115	240	49	192	344	103	122	114	204	143	173	376	236	57	177	298	279	281	361	211	184	263	273	60	363	188	82	86	210	245	123	583	189	394	196	294	103	143	263	105	116	187	200	216	296	58
	TAGAACTGTTGCTGTGATGCAGTTAGTCGACGAAGC	341	192	102	315	51	194	341	93	154	167	156	139	224	448	216	51	193	311	280	258	305	262	190	315	264	72	333	233	118	74	208	203	108	569	192	377	205	298	129	152	248	88	128	192	231	239	303	64
	ACACCGATCTCCTAAGTTGGAGGGTAGAGCTACGCC	292	186	106	269	56	180	322	96	126	114	166	170	178	379	212	59	218	327	345	275	362	265	156	286	213	40	306	217	77	75	154	207	115	564	202	439	215	317	81	127	229	119	126	209	216	202	333	56
	TATCAACCCTCGCGGCTATATGCCGTCTGCCAACGT	296	178	111	250	57	199	277	78	104	72	160	124	203	387	206	65	199	263	269	248	377	265	137	297	295	78	335	237	66	73	175	243	107	669	266	414	189	337	73	121	284	121	145	214	289	213	295	58
	AGCAAAGCCGACAAGTTCACAAGCCATACAGCAGGC	331	180	117	290	71	203	335	141	134	131	189	151	230	400	226	74	222	273	281	319	375	275	181	299	357	75	370	251	104	88	228	246	127	540	206	416	154	298	105	136	262	101	138	222	192	190	258	83
	CAACATTACCTATGCGGACTGCAGGCGACTACTAGT	254	151	131	231	43	150	328	94	126	88	158	116	146	352	178	54	199	285	290	283	356	160	163	277	310	72	322	270	71	69	198	240	130	564	258	370	160	334	88	127	239	100	128	210	223	219	331	54
	ATCATTTCCTTTCCGTTCTACAGTCGAAGGATACCG	220	149	137	215	31	130	276	76	86	64	150	109	175	379	219	48	211	276	268	305	355	234	143	238	283	57	368	249	77	89	258	250	98	542	228	340	169	294	86	149	255	109	143	227	215	227	259	50
	TAGAACGAACTCACAAACAGTTGCGTCGACGAAGTC	329	159	116	222	57	201	322	125	144	148	163	138	205	322	211	44	164	251	247	277	298	215	141	249	319	67	346	173	72	68	207	231	106	580	216	373	172	323	103	131	234	78	127	200	223	202	306	62
	TAGAACCGTAGAGCACCGACTCACGGTCGACGAAGG	322	215	117	306	100	246	352	114	126	164	192	131	229	414	202	62	195	274	221	252	338	222	207	255	290	70	200	212	85	100	183	222	101	463	235	356	171	250	115	179	205	113	113	206	257	161	262	56
	ATGACTGGTACTTTCTTGTACGTCGGAGATACGTCG	308	169	104	211	59	210	270	70	92	119	143	129	183	345	181	55	185	289	315	271	316	189	161	251	270	75	324	227	112	93	161	248	112	523	201	389	199	288	95	151	209	74	121	167	196	211	258	42
	TAGAATTCAGTCATATCGGACCTGAATCGACGAAGG	254	154	126	204	50	175	259	78	131	132	167	101	163	337	251	45	179	271	292	287	353	231	174	250	358	70	374	240	94	71	228	212	82	555	205	390	189	262	122	167	279	126	110	170	227	146	281	57
	ACTTCAGGTGACTACTGGCCCTCACTGAATTTATCG	241	153	121	201	43	141	250	65	75	69	139	112	164	341	189	49	199	272	251	291	313	189	149	229	243	79	403	198	67	47	196	199	115	594	200	284	182	314	95	135	293	141	193	262	242	222	331	67
	AAAGGGACAATGAACTTTCACCCTGGAGCTACGTTC	278	160	83	251	34	173	294	90	83	95	126	117	175	385	225	43	180	336	279	221	322	204	169	252	306	50	393	224	93	62	172	222	118	590	201	387	162	279	74	125	273	98	122	182	212	171	334	58
	TGCCACGCAGCGTCATCGCACATACGCCCAACAAGC	141	143	50	206	77	86	49	18	72	203	79	256	158	172	293	28	580	112	108	415	57	89	174	188	263	29	595	354	36	84	98	287	181	60	23	161	593	310	236	149	278	640	472	185	83	876	319	66
	TACAAATGGCAACCGTCCGTCAAAAACACGGTCGGT	355	201	134	222	54	242	316	88	79	144	151	133	139	551	222	147	136	390	225	204	351	308	205	209	325	87	292	251	148	136	166	212	79	790	311	339	281	244	203	218	268	114	68	110	280	226	180	84
	AAGTATACATCCTCAGTGGATATACCGAGCTACGTT	276	163	90	205	35	143	291	71	80	120	168	100	148	409	184	57	182	327	268	258	323	256	154	266	225	51	304	210	69	69	177	193	115	583	209	420	197	323	77	109	245	84	108	183	213	187	320	36
	ACCCGCTTCCTCGACTGAGGCAGCCGATACGTAAAT	347	122	85	230	33	176	219	90	123	42	207	138	145	376	168	41	132	287	248	272	382	200	155	258	283	73	348	237	37	65	174	220	90	709	230	383	196	352	41	171	284	122	146	200	247	209	268	45
	TCAGTATTTGCACGTCGTGAGCCCGCCTTCGCTTGG	269	236	40	195	79	127	131	125	88	38	375	195	114	167	688	103	165	156	819	584	435	268	132	135	129	37	383	237	10	24	369	178	185	148	160	926	63	449	48	109	211	267	170	196	108	98	268	19
	TAGAACCAAGTATCGAACTGTGTCGACGAAGGGTTG	243	194	100	225	44	151	265	104	100	120	143	124	177	355	232	72	201	273	290	295	351	218	152	246	280	41	325	214	119	101	218	263	108	519	223	307	167	310	107	162	226	103	132	186	186	195	245	35
	AACCTGGACGACCGTCCGGGCGAGCTACGTGCGCTG	299	174	131	215	39	194	218	125	160	109	180	153	102	484	131	146	131	371	336	234	372	277	149	331	246	70	338	310	94	95	143	272	150	704	278	348	249	297	155	230	260	109	132	196	222	245	261	79
	AAGGCATGTACCCTATTGGGTCGCCAGAGCTACGCT	276	188	115	270	60	174	326	94	94	105	185	142	163	394	185	64	165	309	305	257	348	266	166	285	238	70	299	179	102	73	180	173	96	543	213	405	187	290	90	135	231	106	88	187	199	145	299	64
	AACGCTCATTCCCAGAGGGATTGCGGGAGATACGCC	293	156	82	237	44	174	268	95	106	106	148	117	145	372	160	54	205	262	264	222	327	262	185	277	252	72	315	207	68	67	138	179	107	659	198	346	189	283	114	131	235	98	109	167	216	227	297	54
	AAACCATCCGTTACGCCGGATTGGTGGAGCTACGAC	327	171	117	224	64	218	293	109	115	98	190	145	143	395	164	95	144	306	253	305	338	289	215	266	281	48	319	241	71	72	215	210	129	661	231	369	237	346	107	161	255	103	118	220	257	189	277	66
	TCTTCGGGTGACTACTGGCCCTATTCCAATCGTTAC	228	131	103	236	43	143	306	77	103	88	160	129	153	365	209	72	188	281	333	286	359	254	148	231	275	68	352	253	62	60	191	248	113	495	197	369	167	329	96	126	262	136	128	233	215	250	315	47
	CGGTCGACGAAACTTATAGTATTTAGAACCTTCTAT	246	134	100	238	45	147	289	88	97	85	183	106	178	324	243	46	199	226	297	312	364	234	130	175	300	48	307	236	88	88	204	218	92	546	201	327	160	345	85	124	240	131	122	236	183	204	307	55
	AACGACCAGATCGGAAGAGGTGTCGCGAGTTACGGC	289	153	84	230	51	157	268	101	107	108	205	112	153	332	180	45	232	289	302	250	340	203	167	233	241	65	314	241	80	70	180	226	133	470	166	377	181	299	103	130	289	95	131	217	199	234	323	60
	GCGTGCTTTTTCAATTTCAACCGCCCATCATGTGTT	51	29	250	259	175	30	214	12	202	189	175	17	177	313	70	51	341	91	25	642	48	38	50	499	97	50	381	37	17	259	44	106	206	86	82	24	83	51	246	67	1078	309	187	411	37	59	938	20
	AATTCTTTCACCCCGTTCTACAGTCGACGAAAGCGT	230	169	103	219	26	131	280	97	110	84	144	106	190	344	217	52	225	267	283	349	370	214	169	246	291	76	322	205	84	62	234	235	100	448	191	322	160	356	96	109	266	108	132	222	213	229	267	49
	TAGAATCGGTAAATACTTGCGATCGACGAAGTCGTT	280	154	113	205	42	159	264	120	99	108	160	139	148	327	179	50	134	247	231	263	296	212	116	243	265	48	345	193	83	54	203	225	97	507	251	356	181	333	75	146	190	101	126	206	209	209	278	32
	GTTCGCCACCGTTCTACAGCCGAGCGATCATACCCA	216	173	141	255	42	135	320	81	114	117	153	117	182	284	197	44	199	253	287	326	336	173	160	212	234	77	363	213	55	81	248	216	104	383	170	371	150	329	62	135	260	123	133	247	162	238	301	33
	TAGAATCTTGCCATTCTTAGCATCATCGACGAAGTA	229	174	99	217	36	144	325	89	100	107	145	113	141	294	223	48	175	291	290	242	278	184	138	258	314	58	327	199	89	70	210	207	119	455	191	371	172	306	95	119	229	115	149	207	232	200	259	74
	AAGCCATTTCACTAAGCAGTGCGGCGGAGCTACGAC	271	196	107	244	32	168	284	98	125	130	169	134	181	391	171	59	199	299	275	276	349	187	176	221	233	50	276	189	87	71	156	196	107	511	191	351	151	289	87	128	243	89	103	187	222	164	257	40
	GCCGGTTTAATTGTTATGTACAGTGTCGCATACTTG	328	140	72	204	49	169	200	64	111	111	141	115	150	395	153	71	153	279	296	215	242	267	145	243	206	58	274	192	100	78	118	198	116	693	227	391	202	272	109	172	244	91	98	171	256	215	277	66
	TCAATATCTGCACGTCGTGACTCCCGGTTGATGCAC	166	176	42	193	106	115	121	105	50	32	300	185	144	169	868	125	184	153	904	698	472	259	145	121	117	33	372	250	7	15	327	201	201	134	124	812	54	394	36	99	198	261	176	189	86	99	253	29
	AATGCACAATGTCTTACGACTCGCAAGAGATACGTC	261	142	104	223	40	170	282	90	117	115	156	129	161	360	208	50	158	255	242	230	284	165	189	256	251	44	261	204	66	78	161	165	87	582	195	368	176	267	91	154	263	95	116	204	193	205	290	55
	TAGAACGGCCGTCACAATGCGAACCGTCGACGAAGC	323	174	79	289	77	190	316	109	132	110	183	127	202	441	206	78	170	267	232	273	319	218	175	252	305	50	314	174	89	99	167	232	95	476	219	387	160	272	101	134	179	90	129	164	280	203	264	72
	AAATAACACGCTCATTTGAGCTTATGGAGATACGAC	181	128	82	257	28	164	333	69	73	106	119	99	163	393	192	36	186	276	234	245	303	164	137	215	290	55	361	171	68	56	201	232	94	597	202	420	143	280	74	112	236	70	110	174	161	161	274	38
	TCGTCTCATTTGACCGTCGCGATATACGGCCCTGGA	258	131	85	220	45	126	211	69	64	94	112	110	147	376	199	54	194	274	264	204	252	215	157	206	174	48	286	220	83	66	133	190	111	565	211	299	179	345	95	106	288	130	142	223	229	225	297	56
	AATAACATAACCTCGATGGCGTTAAGAGATACGTCA	225	124	67	188	29	108	284	59	67	96	141	73	165	330	212	41	189	301	274	255	328	197	118	224	255	59	365	260	57	59	229	213	125	540	200	350	185	290	64	111	244	111	125	204	201	219	292	54
	ATGAGGAACAACTTCAACCTCGGAGCTACGATCGTT	257	151	93	172	23	164	251	73	109	53	142	101	149	400	183	73	152	258	254	280	359	214	168	237	227	76	358	199	78	76	174	184	113	574	223	342	181	339	75	151	231	89	126	208	229	220	332	39
	ATCAAGAAACCTAGAGTGGTTCGATAATGCCTACTC	266	159	66	219	32	159	258	93	107	88	133	108	144	413	127	80	162	298	253	240	324	213	131	259	205	40	289	233	88	70	146	200	90	599	206	388	194	300	87	161	229	60	81	158	191	177	296	61
	AACAACTCAGTTTCTCTGAGCGCAGTTTCTCTGACG	220	211	62	216	69	107	130	119	79	37	272	220	123	190	733	126	180	176	765	580	476	272	136	129	97	43	515	243	11	32	454	160	167	139	117	864	88	454	51	150	185	216	140	191	91	80	235	24
	AAAGCACATGCTCTCGTGAGCAGCCAGAGATACGCC	295	155	136	263	44	170	339	83	110	98	146	123	174	435	194	75	158	298	269	223	355	199	125	283	210	64	265	217	88	52	176	183	124	528	210	376	157	274	92	126	198	108	87	188	200	149	262	58
	TAGAACGGTTTATCTTTTGCGTCGACGAAGACGTTG	262	141	85	222	40	154	298	87	98	117	170	87	146	335	199	51	166	276	246	288	319	249	143	230	243	50	317	230	107	80	205	199	106	569	225	363	186	306	112	135	230	112	119	198	199	169	324	53
	ACCAACCAACTTAACCATACTGGCGGCGACTACTTG	226	156	131	209	34	127	262	121	120	94	201	164	164	336	182	60	165	271	268	254	299	208	164	286	293	73	335	226	90	87	193	226	116	483	229	361	183	315	100	164	258	104	111	210	202	209	260	76
	AATGCGAACAGCCCGACGGCTGGCAAGAGATACGCC	325	206	162	282	38	173	277	91	89	118	172	176	179	391	196	88	145	273	278	215	303	218	186	302	199	68	291	205	113	127	181	174	143	428	185	317	241	248	118	176	236	103	132	172	248	197	222	99
	AACCTCCCATGTGAGGCGAGCTACGACGTTGATCAT	241	165	92	249	85	155	319	117	104	96	140	135	203	313	199	30	144	257	246	238	349	216	192	237	289	63	333	213	84	59	220	185	93	445	189	320	156	337	84	105	220	119	151	250	193	190	309	47
	GTTCGGGTGACTACTGGTCCCAAGTTCCCTCAGAAC	210	150	123	214	44	158	261	85	117	81	163	96	149	303	154	48	182	259	243	345	317	239	147	243	298	77	354	203	67	47	169	270	111	495	215	317	165	312	86	146	287	106	179	185	166	198	276	33
	AGAGGACAGGCTTCGCTTAGCCCCTTGAGCTACGCC	234	109	60	205	36	154	238	82	81	67	107	123	127	327	140	67	159	316	264	246	289	220	164	190	230	66	355	235	95	78	156	189	99	575	211	344	197	248	76	124	237	113	132	178	190	173	255	34
	TAGAACGGTGTATTATCGAGCCACCGTCGACGAAGG	224	154	103	218	34	141	269	64	121	110	122	131	188	295	218	51	191	231	210	207	322	239	147	212	231	48	310	147	75	75	182	177	85	460	157	311	139	252	78	116	191	104	102	157	172	187	271	43
	CTTCGGGCGACTACTGGCCCAACATCATTGGCTCGA	226	139	89	210	37	165	224	72	88	61	141	97	162	275	193	61	195	248	241	255	317	220	138	253	279	62	351	215	57	52	172	265	110	568	213	343	182	264	92	149	285	95	142	188	187	209	304	43
	GCACTTGCTTGTGCGTCGGGAGCTACGGTTCCACCA	275	127	90	251	36	177	269	70	102	94	160	96	164	337	152	98	169	270	279	230	306	270	132	247	234	59	350	199	89	60	154	197	121	511	189	334	178	299	101	159	274	122	130	208	235	205	271	38
	GATTTATTTTCACAATTAAATGCCTACTCGTGAGTG	182	137	57	196	24	116	289	57	92	70	123	83	140	342	190	52	159	280	287	286	362	205	133	226	288	54	434	197	67	66	193	199	100	550	197	322	137	324	86	107	343	104	128	245	199	142	320	40
	TAGAACAGCAAGTAATTATACGCATGTCGACGAAGC	283	144	139	224	54	163	254	90	90	99	151	112	194	326	185	52	168	252	241	306	350	222	129	236	268	40	303	217	83	63	186	191	86	590	223	388	151	286	75	89	222	112	125	215	221	216	274	46
	TAGAACCGGTAAACGACCTGCACCGGTCGACGAAGC	302	173	138	195	52	164	300	112	79	107	163	96	194	349	189	51	183	262	224	233	280	200	129	234	260	47	306	198	56	62	206	219	75	466	181	366	171	328	77	106	225	97	112	174	180	179	249	46
	GCCCTCACTTGGGAGTCGGGAACTACGTGCCCACCC	219	149	78	201	26	143	176	77	101	97	144	130	123	365	164	63	147	284	290	215	270	233	156	225	206	69	346	207	101	79	144	188	121	545	181	302	169	286	119	158	262	105	118	201	224	204	247	53
	CACTTCACGGTCTATCCGTGTCGCCTACTGAATGGG	300	154	118	185	50	169	269	105	96	86	156	120	173	390	199	65	173	224	245	276	353	203	148	276	371	59	354	195	55	92	179	237	130	554	225	373	180	289	99	131	214	95	152	217	264	198	274	65
	TTTGTTCCCCGTTCTACAGCCGAAACACCAATGTTC	238	137	94	221	44	140	246	104	83	85	154	120	180	373	210	51	188	264	253	297	321	200	138	256	292	51	313	215	49	93	217	250	93	451	214	335	179	320	101	105	196	96	123	177	171	223	318	65
	AAACCATGTTTCTGGAAAGAACGGTCGAGACACGTT	283	125	89	182	33	147	212	80	121	102	133	86	152	365	150	55	176	272	256	231	301	218	161	231	243	71	276	211	88	66	126	232	88	607	215	299	172	259	90	153	233	126	112	194	257	213	301	42
	CTAACCGACAGGTCTTCTGATCGGTAGCGTCGACTT	261	228	48	228	78	125	124	140	96	46	356	201	127	176	655	119	134	143	654	483	408	269	157	173	90	36	416	267	10	34	320	205	200	131	148	843	89	355	49	183	186	277	126	151	103	114	266	47
	GAACATCTCCTTGGTCGGCTGCCAGCCATGCCACAC	198	209	165	185	23	126	236	84	147	141	226	145	62	335	125	106	220	360	300	438	398	183	115	338	191	105	382	220	95	128	252	164	156	435	157	429	169	273	149	241	199	194	62	258	162	206	326	112
	TAGAACCATCTGTCTCAGAACTTGGTCGACGAAGTT	252	166	136	223	55	167	267	113	126	91	193	118	228	327	206	74	165	191	244	232	313	187	150	201	301	54	321	196	70	70	167	227	93	418	209	332	127	287	110	128	204	96	107	132	228	178	275	57
	GTGTCGACGAACCTTTTAAGGATTTAGAACTCAACT	301	142	106	211	33	172	325	75	75	100	138	133	178	293	194	39	175	259	224	268	338	183	144	230	266	55	293	192	76	69	172	173	89	538	180	334	162	261	98	102	236	116	146	168	222	193	248	48
	AACTGCGGAACCTAGCCTGGTGCAGAGAGCCACGTT	257	135	83	200	59	153	263	67	92	91	139	121	133	341	154	61	156	303	291	198	271	226	154	237	205	68	266	208	69	61	147	199	108	523	238	281	175	268	83	129	226	101	115	166	225	175	268	39
	TAGAACCACCCAACCTTCACGGTAGTCGACGAAGTC	287	138	106	246	55	205	352	104	126	95	145	87	188	331	196	60	152	250	249	243	331	182	128	192	284	64	300	200	81	44	174	175	83	476	182	285	147	280	123	122	173	107	124	162	219	194	303	41
	CTCGTTTAAAGCTGAGTGCCGGAGATACCGTGATAA	232	153	135	214	20	140	283	92	140	86	165	104	146	270	192	30	193	225	290	283	292	182	134	186	304	36	319	214	51	70	229	230	105	458	199	361	150	287	66	121	222	90	103	180	195	189	285	33
	TAGAACGGCTAATAAAGGCTTAGCTGTCGACGAAGC	323	170	106	224	46	162	316	94	115	124	146	124	184	393	201	64	155	272	218	219	319	223	156	225	252	47	324	200	86	80	166	174	95	526	183	327	189	296	102	90	255	106	86	175	196	172	274	43
	ACTGACCGACTGGTCAGGAGCTACGTCTACCTGGTG	261	138	73	179	32	148	201	87	73	41	138	99	118	414	140	69	156	287	271	254	334	184	116	205	253	72	333	297	43	37	134	277	99	725	243	362	185	276	110	130	239	112	126	183	278	201	281	74
	AAGTACCAATCATTTACAGGTGTACCGAGCTACGGA	217	125	91	203	33	100	252	68	97	81	139	110	122	340	173	50	168	313	293	286	345	216	156	175	229	40	310	202	75	53	177	178	106	604	210	375	125	275	89	113	262	90	105	188	181	183	273	53
	AAATGCGTTCCACGCTGGCACGCATGGAGCTACGAC	269	169	97	213	30	157	235	92	80	94	140	160	114	385	147	54	163	247	218	216	296	201	171	210	282	43	281	208	76	65	136	181	86	592	196	271	170	260	98	144	217	95	131	176	186	163	252	52
	TAGAACTACCAAAAATTTTTGAGATGTCGACGAAGC	215	117	119	239	38	176	287	100	73	88	125	106	172	267	228	61	158	190	250	270	344	189	111	208	295	48	352	219	89	81	228	183	97	495	202	395	94	314	91	117	228	109	110	199	179	198	243	38
	TAGAACCGAATCGCCCTCCACGCGGTCGACGAAGTC	220	164	103	223	52	154	258	77	88	106	138	108	186	304	162	54	167	230	241	239	320	186	155	215	246	39	250	187	77	55	184	202	95	457	184	315	167	278	109	146	208	94	131	192	225	216	258	54
	ACATTAAACATTGCATATGTGGAGCTACGTAATAAC	227	171	98	241	33	138	250	115	86	82	136	114	185	309	175	44	196	246	267	245	333	208	136	220	302	57	355	163	49	46	196	237	115	536	182	325	138	324	49	124	248	90	150	216	226	204	290	43
	AATCAAACATTTAGAACCGCCTTATCGGTCGACGAA	237	125	72	218	34	109	268	74	92	98	149	105	175	309	226	50	119	284	257	188	324	206	132	212	248	46	332	224	76	67	167	207	106	497	202	325	136	293	80	128	226	81	118	144	198	174	266	35
	TCACCATTTGCACGTCGTGAGCCCTTCCTAATCTCT	180	200	36	221	48	89	126	99	53	29	336	206	99	110	730	113	125	127	847	667	439	207	81	122	83	36	398	231	12	14	366	136	155	136	111	926	42	362	38	130	217	251	104	148	93	112	222	23
	GTCGACGAAGCTCATTATAGCATTTAGAACTTTTAA	216	174	90	219	47	145	300	110	97	90	146	101	170	276	151	45	164	217	240	266	290	182	152	207	247	54	269	192	60	59	171	180	90	475	167	350	178	333	106	120	251	101	120	210	203	174	263	43
	TAGAACAGTGTCCATCACGAACATTGTCGACGAAGC	335	129	99	201	53	182	277	89	82	147	133	106	155	334	187	60	162	224	221	230	336	206	134	252	293	64	308	144	88	84	147	180	90	491	197	316	133	257	115	126	219	108	109	164	170	192	219	36
	TGGTCAGAACCACCGAATGCAGTCGTCAAACAGATA	236	129	103	239	35	125	284	78	79	73	122	105	153	264	177	46	218	247	239	277	325	157	112	210	308	58	322	211	66	24	176	208	103	453	154	295	118	340	78	123	259	100	127	219	216	231	282	68
	TAGAACCGCCAGATAAACCGGATTGGTCGACGAAGC	276	157	128	224	60	187	300	101	109	122	173	111	184	392	210	51	186	248	279	225	330	211	159	218	281	60	301	203	95	72	163	192	87	483	186	286	168	291	53	126	212	74	104	202	167	216	269	36
	TTCTTCGGGTGACTACTGGCCCTACATAAAGTGCTT	203	149	90	210	45	158	259	87	80	73	189	126	157	282	183	51	221	243	239	250	291	246	160	190	284	68	268	202	68	68	191	189	115	508	202	366	135	294	59	122	238	107	156	218	204	170	263	72
	TAGAACCGTTAACAGCGAATAACGGTCGACGAAGCG	289	186	94	202	61	140	216	83	74	98	126	111	187	303	152	40	192	251	250	229	246	211	121	191	271	44	240	159	81	71	177	193	62	424	159	318	130	269	83	123	196	97	95	131	183	218	221	50
	TGCAATAGTCTTACCAGATAGTATTGCGTCATCAAA	272	117	94	182	39	158	294	62	63	138	110	100	143	420	175	50	111	265	203	232	317	255	154	178	300	40	280	248	110	69	141	211	75	637	210	322	225	233	98	146	252	108	73	142	282	219	202	48
	CGTGACGACCTTGTAGCATACTCGTTCGATTCCGAT	290	171	111	217	130	136	151	91	73	55	176	92	264	186	236	68	130	209	178	194	351	256	177	232	295	43	303	222	72	40	190	275	97	396	134	243	61	189	42	115	159	117	94	211	171	101	304	31
	GTATTTAGAATATGCTGCATCATATCGACGAAACAT	170	118	76	189	27	135	260	79	84	102	134	65	148	277	160	50	156	239	206	240	258	142	121	239	264	39	336	198	88	73	179	191	68	449	178	297	149	286	83	101	256	104	138	197	165	204	304	36
	TTCAGTGGTGCTCTACTTTTCAGTGGAACCTGAATC	218	118	78	347	202	104	356	82	74	59	127	56	366	193	309	40	111	192	205	260	333	278	237	134	307	35	192	108	43	21	284	199	48	281	165	227	88	295	61	42	192	67	125	215	165	172	155	27
	GATCTCTCTCTGCGCTTAGATGTAGACTACTGAGAT	210	155	89	205	55	147	296	114	77	63	169	101	146	329	207	58	193	251	233	275	328	210	156	240	233	69	336	235	59	68	183	236	125	411	178	327	136	357	80	114	187	83	129	211	191	211	243	37
	TAGAACACACAATACCATGTCGTGTCGACGAAGTCA	255	131	78	190	31	151	238	73	59	132	89	74	166	290	172	39	172	220	192	286	226	169	146	200	263	28	233	164	87	58	176	187	90	512	176	279	174	259	94	132	240	90	106	159	195	185	235	45
	AACGCGTTTGACTGATTTGTTCGCGGGAGCTACGTC	285	144	102	208	39	149	254	61	75	97	119	109	159	377	165	53	173	294	239	258	281	209	129	250	203	51	339	199	93	65	174	199	87	446	203	378	152	255	91	124	196	91	79	163	182	163	263	38
	TAGAACCGAAAACGAGTGTTTAAGGTCGACGAAGCC	258	158	86	193	52	164	257	62	93	90	164	121	165	313	201	25	171	220	255	279	297	185	154	220	293	57	262	180	62	35	150	189	78	435	169	328	141	279	74	111	221	96	96	162	162	193	275	32
	TAGAATCAGGTACCGTTGTACCTTGATCGACGAAGC	271	129	71	193	63	164	256	71	86	95	119	127	166	373	169	43	160	221	240	269	317	163	155	253	238	59	302	135	85	78	165	191	108	455	176	272	162	277	79	103	173	85	116	160	178	191	229	76
	TGTCGACGAAAGTTTTTAACTATTTAGAACAATGCC	168	133	79	166	40	126	273	69	79	91	124	100	139	277	165	29	180	226	208	209	281	172	123	224	245	48	293	150	60	39	205	179	76	398	168	327	147	234	63	101	180	69	99	199	129	174	239	28
	ATGAGGATTTATCGGTAGATACCTCGGAGCTACGCC	251	158	106	181	46	132	231	61	80	96	105	115	135	333	156	25	156	237	244	225	270	184	139	246	222	44	266	179	74	68	139	193	87	465	127	341	147	300	71	94	221	98	105	172	191	159	249	36
	GATCTGGGTTACCGTATTGCCAGTCACTCTACAGTC	241	194	152	191	31	133	277	119	166	61	148	157	138	299	167	63	163	169	226	263	335	161	136	236	252	90	284	188	58	54	212	194	106	353	128	324	147	249	74	120	188	79	114	185	170	125	229	56
	TAGAACTGTCGTGATTGTACGATTAGTCGACGAAGA	282	163	133	215	36	189	285	96	81	100	151	124	175	329	177	55	162	256	216	249	271	198	135	195	295	51	265	217	80	69	184	193	103	463	222	295	179	249	104	129	238	77	115	177	187	203	222	65
	TAGAACCTAACCGTCATGTTTCCGGTCGACGAAGTC	305	160	99	216	62	175	251	81	85	110	131	134	179	266	202	35	150	258	209	250	306	190	108	207	227	49	247	173	56	55	132	179	94	443	169	279	126	249	87	124	216	117	107	169	212	167	276	42
	CTTCGGGAGACTACTGGCCCTCTTCAGCAAGGCAAA	154	95	69	184	17	106	194	56	72	62	125	82	124	293	144	47	135	256	215	243	253	187	134	230	257	57	315	195	82	65	156	224	92	562	190	317	147	300	68	122	280	94	100	199	194	182	291	24
	CCCACTAAGCTATTTTCACGCTCAGTCGACTACGAT	197	135	85	191	44	146	268	66	77	74	148	100	149	341	173	33	130	306	201	248	351	193	136	200	272	51	332	206	79	41	176	185	105	577	209	312	128	304	62	80	225	71	127	205	212	160	225	41
	AATTGATGACTATCAAGGAGCTACGTCGTTGGTCGT	185	139	91	188	18	119	208	102	105	65	117	92	97	355	149	51	141	226	238	254	281	192	119	203	234	61	282	245	58	56	134	196	111	572	204	285	180	237	67	145	225	101	109	196	230	161	266	55
	TAGAACCAAAAGCACTGGTCGACGAAGACGTTGGGT	249	124	75	197	50	149	257	82	91	95	129	109	162	361	197	71	176	246	238	252	300	200	124	209	281	50	291	198	93	88	162	187	82	418	207	270	179	286	94	94	214	82	104	182	165	170	219	59
	GCGAATTGACCTTGCTGGTTTCGCACTGGCTACTCG	238	148	87	163	39	168	204	88	84	67	116	120	118	349	174	40	128	263	216	219	322	230	130	237	199	54	350	201	49	58	186	230	68	559	197	308	185	250	94	141	238	98	114	179	233	171	219	36
	AAGCCAGGTATTCTAAGGAATCGGCAGAGATACGTC	260	168	77	204	25	115	243	58	96	79	134	98	151	323	163	57	157	220	235	225	266	208	139	205	206	47	286	169	75	54	152	174	84	443	169	336	147	270	65	115	231	75	88	154	190	160	282	36
	AAGATCAAGACCTTGATTGGAGCTACGTCGTCCGTG	214	116	80	198	25	141	177	90	82	61	129	87	116	338	124	54	140	261	203	261	300	193	129	236	234	63	293	236	52	48	121	239	113	629	241	323	164	311	78	124	284	96	149	186	203	180	287	32
	GTCGACGAAGGGACTCACCCATTTAGAACTCTGTCC	232	122	94	196	41	126	254	82	93	77	118	120	159	267	182	37	182	248	244	253	293	150	124	208	279	39	318	172	60	76	191	174	87	417	232	310	145	256	75	103	217	92	99	168	160	185	232	29
	TTTAGTGAACTGACCGCGCAGGCCTTCTGACCGGCA	247	207	37	228	60	114	146	124	73	47	368	248	154	183	544	119	168	181	712	526	369	251	118	175	108	30	350	231	5	29	274	154	149	125	166	727	75	399	45	134	189	203	99	155	102	96	230	14
	ACTTAATTGCTGTCAGCATGTTCTTGTCTCCTACTG	230	122	99	210	25	125	224	54	72	91	135	85	146	323	132	72	138	233	271	236	236	189	146	203	146	55	241	212	83	90	118	156	121	513	155	319	141	188	90	112	219	85	90	150	207	137	268	55
	ATACCTTTTTACCTACTGGTTTGGTGGAGCTACGCC	192	124	82	206	32	105	227	68	68	103	153	69	141	281	171	49	160	257	251	240	288	180	131	223	208	50	250	191	59	87	208	163	104	459	153	285	137	283	78	134	231	86	101	211	202	173	278	33
	AACCCCCGGTCCGCAACGTGTCGGACCCTGACTACG	193	138	129	180	33	159	239	101	124	99	157	136	167	317	158	85	159	244	205	204	231	175	140	222	228	76	270	183	68	89	166	180	104	427	195	258	141	213	87	123	192	80	86	189	166	183	220	70
	TAGACGTGCTGCGTGACATATATGACGGCTGTGGCT	99	116	30	164	39	78	39	24	37	152	42	150	55	110	220	35	515	129	76	385	33	43	123	130	261	35	683	387	23	61	87	241	148	16	15	149	415	365	137	78	212	520	472	201	87	804	311	27
	TAGAACGATGTTGTACCGCGCAGTCGTCGACGAAGA	251	127	121	211	43	146	252	106	86	131	141	102	110	315	126	71	134	227	233	241	258	222	153	231	198	65	275	200	100	76	158	175	83	494	210	299	166	278	107	97	198	84	115	131	201	181	249	55
	CTGGGATTTTGAATACGTTGCTTTACGGCCTCTCGG	221	109	73	145	26	86	134	65	76	63	106	69	101	339	121	23	130	280	204	175	253	202	155	196	144	58	276	206	84	72	110	143	129	573	187	287	147	240	77	118	227	90	57	119	247	180	270	28
	TAGAACCATTTGTCACACCAATGCGTCGACGAAGTT	204	127	73	184	39	128	244	72	79	107	107	71	168	286	165	47	167	253	206	233	238	217	134	217	246	41	315	177	89	47	155	186	72	502	177	258	136	236	78	95	240	113	127	178	207	192	212	50
	GGTCTCAGTTTGACTGTCGGGAGATACGGCCCCTCG	205	116	93	179	36	128	171	67	61	85	140	127	143	303	159	65	159	236	253	200	280	192	138	177	182	38	296	161	61	62	118	129	86	453	141	322	152	244	87	110	231	67	106	207	234	142	251	38
	AACGGACTTTGCTGCATTGCTTCCGGGAGCTACGTT	281	101	86	172	33	134	216	82	93	97	120	84	131	319	139	40	163	302	272	207	302	201	138	193	163	59	282	184	91	57	160	194	92	537	198	299	175	262	76	125	182	87	100	188	173	206	249	38
	AACTTAACATTCTTTCTGGATTAAGCGAGCTACGAC	198	131	80	187	32	106	287	60	79	90	133	125	151	267	178	32	136	183	227	233	257	202	150	179	188	61	287	186	58	40	146	210	66	427	153	348	122	254	68	113	198	79	103	187	161	163	253	42
	AACCTTAGATGCCAGTCGGCGAAGGCGAGATACGTC	282	151	78	185	45	147	237	64	65	78	157	103	114	345	169	57	137	241	228	234	252	190	156	197	202	48	238	174	64	68	137	176	94	466	204	304	150	256	68	90	189	58	99	175	164	165	221	50
	TGATCGTTCTACATCTGATGTCCGGCTAATAGATAC	204	128	123	207	50	127	215	72	98	50	148	83	156	290	179	37	179	238	200	234	288	171	126	181	273	61	272	181	48	52	210	165	83	368	187	333	124	346	45	112	234	90	148	226	187	163	229	53
	ACCATCCTTCGGGACGAAAACCGCAATGATCGCTAT	293	136	120	200	85	179	289	66	81	172	94	95	165	388	206	103	96	274	172	166	273	261	159	152	270	73	243	201	125	135	119	168	62	439	185	270	241	221	151	151	220	88	83	86	210	235	134	72
	ACTGACTTAGAACGGTTATCACACCGTCGACGAGCA	213	130	85	170	53	122	201	58	78	90	123	89	134	324	141	49	161	216	224	251	277	234	121	192	222	64	269	175	87	74	152	150	86	512	161	258	173	252	80	106	199	124	101	135	182	169	194	44
	ATGGCATAAGTTCTAAGGAGCCGCCGGAGCTACGTC	205	131	96	207	15	141	228	64	57	90	116	80	150	332	170	43	128	204	225	183	260	176	154	198	173	40	247	182	64	38	134	153	100	421	161	355	148	232	71	97	178	79	93	174	169	134	253	46
	TAGAACAGATATGCACGTTATCGTGTCGACGAAGTG	199	90	89	199	29	119	236	88	67	96	127	58	184	250	159	58	154	240	213	268	269	192	150	196	193	53	305	178	72	67	175	130	70	459	175	307	131	260	77	139	223	89	120	199	215	162	232	60
	ACGAGACCAAGACGTGTCTCCGAGCTACGATACGTG	245	125	80	230	42	141	235	71	87	74	139	111	134	320	200	53	162	229	231	255	255	156	166	192	243	50	262	163	77	70	162	194	105	402	121	324	153	285	87	113	203	89	119	205	175	203	239	47
	GACTAAGACCTTTTCGAATATTCCACGTAGGTGTCG	201	127	70	217	31	135	265	88	87	65	136	104	123	282	148	23	137	191	204	190	298	163	106	208	260	48	328	145	57	48	179	158	71	402	199	320	98	275	69	97	176	61	128	154	175	164	238	26
	TTCGCCACCGTTCTACAGCCGAGCAAAAAGAACATC	226	151	103	185	47	154	272	84	88	80	127	125	132	301	158	46	177	248	221	252	348	170	138	196	254	78	298	200	59	52	165	193	61	415	184	313	153	252	88	90	231	118	123	156	187	201	250	37
	TAGAACTCTTACTTTGGTAAGCCTGTCGACGAAGTG	163	112	90	170	37	119	227	61	76	72	104	78	139	244	196	55	164	197	215	250	253	221	76	202	268	53	290	185	92	49	186	180	98	453	177	257	158	256	81	93	201	109	112	171	177	177	206	40
	ATGCCAACCTTCTCAGTTGAAGGGCAGAGATACGTC	237	134	77	192	24	127	202	92	91	85	118	91	151	300	150	48	140	219	219	163	227	199	119	189	181	44	277	201	42	47	137	172	110	481	137	324	126	217	67	90	194	64	90	179	194	171	225	35
	TAGAACCAGAAAAACCTGTGCTTGGTCGACGAAGTG	171	120	87	181	25	131	230	77	85	99	128	85	184	271	145	47	151	236	227	175	245	188	113	202	234	54	287	217	69	70	169	204	98	467	164	265	154	240	78	106	197	100	86	149	167	168	241	48
	AACGAACTGTACCAAGTGGTTTTCGGGAGCTACGTG	233	144	60	214	36	113	217	82	93	100	119	103	139	341	164	40	149	270	245	234	305	171	126	228	218	68	248	154	48	65	155	166	76	505	199	327	149	289	65	124	185	102	102	180	148	176	276	45
	CTTCGGGTGACTACTGGCCCCGCATTGCGGCTCGCC	160	137	85	188	33	134	199	86	65	85	112	132	119	266	163	45	181	266	197	263	240	159	111	212	256	46	286	193	62	62	181	152	107	421	165	302	138	235	63	112	234	94	108	191	145	167	256	46
	AAGCCAGGTACGAACGCACATTAGGATGCGTTCTCG	198	153	85	218	28	116	203	83	86	55	157	75	155	310	134	48	122	248	193	217	221	191	115	188	255	72	292	223	49	44	139	187	91	432	213	275	142	247	84	100	227	75	107	167	172	162	218	50
	TAGAACCACATTTACCATCGTGCGGTCGACGAAGAC	267	123	86	201	52	180	251	80	96	88	134	119	164	270	179	24	126	217	184	195	277	176	122	214	244	34	231	126	64	69	132	186	66	436	152	290	136	243	62	96	192	76	83	149	162	143	212	31
	AAGACACTAGGCCATCTGGCCCGTCCCAGCTACGGC	202	97	57	173	32	84	226	59	54	75	108	65	87	299	153	32	130	257	228	197	290	204	131	183	164	48	212	221	79	91	155	162	87	464	158	322	162	232	81	132	165	78	96	145	191	152	254	48
	AAACACAGCCTGATAGCGCTCGTGTGGAGCTACGAC	221	146	65	229	37	152	278	91	87	80	141	141	144	307	176	35	156	166	238	228	263	167	124	238	232	50	289	184	61	47	171	167	72	443	163	333	134	246	85	100	199	75	104	133	155	144	232	44
	AATGACAATTTCTAATTGAAGTCAAGAGCTACGTCA	228	119	106	200	27	111	249	55	63	97	97	109	147	306	198	31	182	228	249	216	235	157	146	191	199	44	282	162	72	62	152	209	84	509	157	302	137	243	65	88	182	63	88	156	144	150	272	28
	TAGAACAGCCGACCACGGTAAGGCTGTCGACGAAGG	230	163	82	257	66	152	240	74	94	119	104	109	169	305	176	51	129	226	138	177	255	168	151	195	219	44	229	135	68	64	103	127	78	360	147	291	121	234	89	106	182	77	86	153	170	148	247	59
	TTACTTACCGTTCTACAGTCGAAGCAAATTGTTACT	189	113	109	144	29	126	217	71	55	55	122	97	90	327	166	44	174	217	240	238	345	197	143	195	249	44	303	172	49	55	144	200	69	560	155	307	125	310	82	101	229	106	140	212	206	220	227	44
	AATTCCCGAGTGGAACGAGCTACGTCGTGCTGGGCT	165	121	98	161	20	100	208	90	56	42	126	77	137	286	150	46	145	219	210	204	322	178	128	186	237	55	342	204	40	43	149	186	82	492	222	229	117	242	76	103	242	82	101	192	182	167	257	31
	CATACTTAGAACCACTGGTCGACGAGATGTACCGTT	256	128	106	215	34	167	246	105	82	89	120	119	174	295	182	68	153	232	215	296	292	177	172	199	246	33	212	176	86	51	176	176	75	499	152	296	178	307	72	102	182	92	92	160	175	186	212	53
	ACTTCGGGTGACTACTGGCCCTGGCGGACCATAATG	158	104	95	192	28	92	245	67	108	87	137	95	128	270	196	55	139	192	233	226	282	169	136	189	272	54	276	173	68	66	195	171	96	443	140	259	129	250	80	104	201	88	94	185	172	161	244	53
	AAGCACTCTCACGTGCGGAGCTACGGCGTTGGTGAT	174	130	102	186	32	111	210	66	99	64	110	110	141	274	150	45	147	201	246	266	292	202	147	166	236	44	304	201	53	45	157	176	88	457	173	320	144	283	71	120	233	95	130	183	184	225	215	31
	CTTACAGACCTTTTCGAATATTCGTGAACGGATGAT	186	121	89	210	34	100	269	61	91	52	124	88	160	270	133	38	175	194	191	248	230	132	133	183	325	51	318	191	46	58	169	205	54	395	163	278	143	294	60	117	217	91	130	148	159	162	316	38
	TAGAACCTTCCAAGACTTTGGTTCGTCGACGAAGTG	241	130	101	207	32	158	228	67	75	100	129	81	133	333	199	51	99	254	186	201	250	213	97	199	230	53	288	189	94	69	179	163	90	415	180	245	147	262	104	101	253	85	80	171	184	132	231	40
	GAACACGACCAGGCTAGAGTCCTTCCCGTGGAATTA	249	106	82	173	39	158	265	71	77	119	105	92	124	301	164	47	141	254	194	168	253	205	153	159	281	54	269	187	77	78	126	153	72	382	171	241	187	206	98	134	222	89	78	136	181	205	164	49
	TAGAACGCTTTAGCACTGTCAGGCGTCGACGAAGTG	216	122	110	155	39	149	228	80	93	121	118	102	159	256	176	56	129	177	205	204	230	177	127	180	212	59	246	182	112	61	157	122	101	362	150	237	159	221	103	130	170	85	116	126	172	137	207	71
	TAGAACCACATAGCAGATTTGCCGGTCGACGAAGCC	226	164	85	185	53	158	281	73	105	113	123	102	178	281	156	37	138	150	206	238	293	198	106	193	206	53	257	150	71	54	134	188	73	353	168	247	124	239	73	88	173	89	93	121	161	126	200	29
	AATCGGTTCACATTCGAGGAGCTACGACGTTGGCGC	206	125	58	147	25	107	200	75	79	63	91	77	120	279	148	50	143	197	207	262	254	185	145	200	230	41	251	218	61	39	145	196	82	436	185	303	116	260	71	76	228	80	103	182	179	176	226	44
	TAGAACCAAGCCGTCCTGGCAATTGGTCGACGAAGC	219	141	95	210	36	167	252	121	121	124	200	138	171	316	209	65	160	177	204	244	241	164	121	218	192	59	230	209	103	86	158	175	91	332	159	309	165	161	118	131	185	101	89	166	163	149	227	63
	TAGAACTTTGGAATACCGTCCACTGTCGACGAAGTT	194	140	101	200	64	140	256	94	90	88	108	114	160	305	152	58	125	183	176	208	232	173	134	243	254	61	245	169	69	100	144	166	74	342	154	260	150	197	101	129	142	72	99	142	168	180	206	66
	AACACCGAATCTTTACTAGATGGTGCGAGTTACGCC	220	120	64	150	24	139	220	83	63	83	125	108	129	293	142	29	121	216	213	196	277	210	124	187	199	52	224	156	67	61	142	194	64	403	170	297	162	227	57	85	181	61	117	142	143	149	247	43
	AAGGCAAGCAGCCAGTTGGCTGGCCGGAGATACGGC	222	112	105	169	26	129	212	99	74	122	158	88	102	232	145	60	158	208	217	210	277	198	117	209	184	53	235	158	81	72	138	132	141	433	158	300	153	209	79	125	159	107	102	143	198	131	237	57
	TCATCGTAATCGACCGTCGTTTGTCTACTGGTTCCC	201	82	80	182	33	93	166	51	54	78	80	85	102	319	148	53	152	225	164	167	185	201	154	180	123	40	228	169	57	47	123	161	76	527	136	303	144	224	73	83	221	86	112	165	175	180	209	45
	CTTTCAACAATATTTAGAACTACTGTCGACGAAATT	150	113	57	160	30	77	278	49	65	68	126	61	106	289	214	42	140	176	173	228	258	160	90	129	252	46	283	145	67	49	173	150	66	427	141	201	112	209	59	98	176	64	105	173	155	144	208	38
	GTCTTTGCTAGACGTCGGGATTTACGGACCCTGCTT	152	105	61	165	29	95	197	67	71	57	106	61	120	308	197	36	152	260	193	184	244	195	121	178	181	61	316	198	73	64	123	169	89	474	150	300	156	236	98	98	205	94	128	155	152	178	212	43
	AACCCGTTATGCTTTCTGCAAGTGGTGAGATACGTC	210	142	70	155	32	122	203	83	61	74	93	102	111	295	148	41	147	255	180	167	240	156	96	206	228	28	247	182	58	55	132	168	85	415	194	275	140	232	85	119	175	63	93	151	191	132	195	30
	TAGAACCGTGTAGGTCGACGAAGCCGTATGAGTGGA	223	115	111	168	31	96	196	71	73	74	130	68	138	279	146	66	147	238	228	221	220	186	147	183	191	50	225	213	96	60	164	164	103	450	202	256	125	212	59	137	190	82	94	145	176	185	203	33
	CTTCGGGTGACTACTGGCCTCGACCTGGCTTGCTGT	169	93	74	192	35	124	222	61	86	67	117	76	132	282	181	38	136	191	255	217	255	155	122	182	241	57	311	181	54	56	143	198	73	330	159	227	137	258	68	105	163	97	107	177	132	158	248	46
	AATCTACTTAACCGTAGAAGAGCTACGACGTTGCTG	155	122	75	151	27	107	177	64	85	27	133	87	121	283	167	42	114	228	223	228	264	166	127	185	227	50	273	186	40	27	158	183	113	479	158	256	126	269	48	88	204	78	122	185	182	132	257	32
	GCTTGTTGCACGCGTTGCTTTACGGACCCACCCCTC	216	73	84	160	43	94	182	33	73	49	89	88	92	323	108	53	126	222	204	137	197	171	120	186	205	54	240	175	77	56	114	176	82	537	167	241	130	254	63	91	239	114	104	188	200	166	221	46
	GGTTGCTCGTTTGAGTAGCTTACAAAACAATCTAAC	203	127	99	170	20	98	174	75	86	39	89	92	99	327	96	34	113	226	210	198	308	144	128	170	212	71	250	161	42	49	136	210	108	507	190	258	178	245	50	99	221	92	83	187	191	182	224	50
	ACTTCGGGTGACTACTGGCCCACCAAGGAAGTCACC	155	115	125	151	29	105	235	77	88	78	116	87	123	240	171	60	170	219	223	255	250	163	105	173	256	39	313	207	58	49	182	196	99	378	170	264	129	268	78	139	197	105	90	176	171	208	256	36
	TCTCGTGACCTTTTCGAATATTCTGCGATAACGGTC	186	129	77	153	44	118	202	59	75	51	101	84	140	254	158	42	168	191	189	241	195	159	113	208	249	32	274	196	49	40	160	174	101	364	158	284	105	228	55	86	219	74	99	172	119	134	228	27
	CGTTCGAAATCTACTAAGTGTAACGACTGCTTACTC	249	145	55	138	50	113	242	62	82	63	120	69	162	295	137	36	168	187	182	168	214	193	127	193	211	47	267	131	62	40	116	170	74	498	199	280	137	239	61	97	173	75	105	152	148	158	212	44
	TCACTATCTGCACGTCGTGAACCCACAGTCCGTACT	182	169	39	153	60	108	106	107	46	43	300	123	96	126	543	94	147	108	550	511	343	192	89	141	84	32	291	198	11	34	272	104	159	90	124	688	52	397	24	129	206	171	123	172	62	76	195	46
	AGCAGCTTAACCTATCTGGTGCTGGGAGATACGTCT	228	114	83	181	29	121	207	61	88	91	115	124	117	277	157	50	158	167	245	234	262	185	131	200	147	42	257	156	60	68	158	145	84	357	141	259	131	197	78	86	174	80	92	141	152	146	236	45
	CTCGAAGTTGAATGCGTTGCTTTACGGCGAAATACT	240	121	77	163	25	121	159	67	51	70	86	67	94	322	109	50	112	231	230	143	234	206	152	181	135	54	194	178	74	47	88	133	69	573	160	229	173	250	101	99	254	82	72	133	215	180	205	39
	TAGAACCGACGCCACCTGAGCCCCGGTCGACGAAGC	243	131	77	186	27	151	221	78	92	94	136	94	168	241	154	58	111	233	197	236	238	179	136	189	235	50	215	187	104	66	121	196	77	363	166	238	171	179	104	117	178	98	72	147	181	133	198	62
	CTTCGGGTGACTACTGGCTCCCTCCGAATACACTGC	176	92	95	172	32	128	212	75	114	84	110	96	137	247	163	29	152	241	247	225	278	179	86	201	239	42	268	164	64	50	197	136	88	359	169	252	130	243	53	105	177	93	92	194	159	150	200	48
	GACTTGACAGGCCGGTCTGATCGACAATGACCGTTA	159	133	34	136	45	95	79	92	54	28	304	226	89	109	631	97	134	112	688	501	322	209	75	101	66	22	267	213	9	20	260	89	151	85	97	828	65	269	25	91	124	203	107	124	70	68	145	17
	CTTCTTTGAATACGTTGCTTTACGGCCACCGTCACG	255	103	65	159	22	115	156	67	69	61	79	78	84	302	119	48	94	247	190	178	238	208	106	169	202	53	250	209	74	72	137	168	78	581	178	277	170	250	54	106	220	96	82	132	186	163	165	40
	GCTACTTAACGCTTTAAGATGACTACCTAATGAGCG	192	174	69	213	25	117	226	55	71	79	127	98	116	271	161	27	135	201	257	268	297	142	110	229	239	44	220	174	87	69	157	159	72	402	135	331	122	254	51	123	211	91	103	175	143	164	255	46
	TAGAACCGTTATCTTCGGATACCGGTCGACGAAGCC	207	124	88	180	46	157	235	81	79	70	115	91	168	235	131	37	135	205	160	212	279	138	122	208	234	29	218	140	53	66	144	157	76	337	164	275	132	284	66	90	167	77	91	182	165	155	200	46
	GCTTACTCAGCGTGAATCGCCGGACTACTAGGCAAC	166	104	59	117	35	108	200	83	57	52	112	78	125	248	150	38	106	217	143	207	279	139	105	221	224	45	255	189	62	46	135	146	65	433	158	283	125	280	67	88	200	86	86	171	141	131	204	39
	GTCGACGAAGTCGCTCACAGACGATATTTAGAACAA	206	104	50	176	35	123	206	52	60	67	136	110	121	267	181	42	147	179	177	207	294	172	99	171	199	36	211	148	54	41	115	147	69	398	158	286	132	224	64	108	199	76	93	152	188	151	200	35
	GATATCGACGAACAGAACACTGATTTAGAATGCAAT	141	128	79	156	23	87	226	87	74	81	120	94	143	238	160	38	147	184	188	219	233	138	133	211	244	56	274	140	57	41	149	128	76	349	133	278	125	195	53	66	167	73	67	150	122	131	195	35
	TAGAACTATATTCATTCGATGACGTGTCGACGAAGC	183	131	80	190	32	132	218	64	79	108	106	92	190	285	173	52	126	196	175	224	287	174	141	171	188	45	204	148	71	70	159	153	75	427	157	263	130	213	77	107	170	64	84	140	174	148	199	31
	TAGAACGAGCGTGCCGGAATCACTCGTCGACGAAGG	194	127	114	180	38	120	223	79	90	102	118	113	162	264	180	53	135	179	198	202	238	182	125	213	205	52	228	149	66	73	139	118	108	337	155	241	128	234	91	130	172	78	113	148	149	165	167	68
	TTCCTGCCCCGTTCTACAGTCGATAGGATAAGGTGC	162	143	74	157	24	126	199	73	73	84	134	100	140	248	178	56	148	186	206	206	265	155	121	182	224	38	272	174	76	54	167	205	104	446	180	265	146	268	69	105	148	76	84	139	170	148	190	70
	CACCTAAGGCTTTGTCCTGGCGACTACTGAGTAAAC	190	148	88	229	52	132	233	81	82	79	109	119	159	266	183	32	156	171	176	207	236	169	105	195	229	48	259	160	53	67	178	176	94	329	153	267	136	277	75	99	240	68	91	161	157	150	217	47
	TAGAACGGCGTCCTTCAGGTTTACCGTCGACGAAGC	230	154	75	166	38	149	210	71	99	88	128	105	147	312	159	38	159	185	178	190	227	144	126	191	231	33	243	127	73	76	143	170	99	370	147	247	128	241	77	92	139	82	95	155	167	153	213	43
	AAACATTTTATGCTCACTGCAGTGTGGAGATACGTC	207	93	70	179	45	129	223	51	67	69	105	84	139	263	166	39	118	220	235	176	234	158	114	178	218	31	236	189	41	34	135	136	61	437	148	283	104	245	58	91	171	60	100	201	182	161	232	34
	AACCTCATAATTCTTTCGAAAGAGGCCAGCTACGTT	215	101	58	157	32	109	222	50	53	55	82	78	117	324	143	38	127	239	195	193	230	155	112	172	155	36	231	154	74	52	119	179	61	412	156	288	157	229	61	111	189	66	74	137	171	158	228	40
	AAAGCAAATATCCATTCGGATAGCCGGAGATACGCC	240	128	67	181	20	100	203	62	67	77	107	91	121	261	186	28	152	195	201	220	244	152	109	176	185	33	230	139	38	40	122	156	85	361	131	287	116	184	52	98	155	75	86	146	160	135	218	32
	TAGAACTTAGCAATTCATGCCTCGGTCGACGAAGAC	225	116	86	195	40	153	248	82	77	76	125	93	161	252	155	36	134	174	207	176	204	179	109	200	226	36	243	156	69	56	136	168	68	371	138	322	115	234	57	69	205	97	78	143	148	137	182	48
	TCGTTCAGGGTTTTCAAACCAGCCGATACTTAATCC	201	121	91	197	29	128	303	46	42	86	127	64	120	292	171	38	106	229	202	193	276	194	136	160	304	56	255	148	60	47	103	179	44	399	151	242	143	173	50	105	190	70	64	91	199	179	185	38
	ACAGAAAATACCTTGATGGTTTCTAGAGATACGTTT	155	95	65	143	24	81	182	47	52	66	95	90	105	242	176	37	135	211	200	198	225	159	115	173	209	36	264	165	59	47	110	147	89	477	148	304	123	227	67	104	190	72	87	166	193	191	233	38
	GCTGACCTGCAGTTTCTCTGACTCGCAGCTATACTA	205	167	43	179	58	73	121	84	75	39	250	164	96	140	487	61	112	139	509	431	341	197	96	142	86	27	338	169	8	25	270	137	124	136	128	609	78	298	31	126	169	224	99	149	82	95	205	32
	TACGCTGACTCAGCAGGCCTTCTGACTAGCAGCGGC	192	135	28	133	55	90	87	109	43	36	303	176	90	126	605	155	103	101	697	435	300	189	109	101	61	24	302	173	8	15	220	78	150	90	70	743	61	249	30	87	142	185	82	94	55	72	172	28
	TACTAGACTCGTGCTAATCGTTGTGATGTGTCGCAC	144	103	97	126	35	125	180	71	65	49	107	65	97	266	118	49	94	231	163	195	274	179	110	173	191	50	254	166	67	44	169	188	68	413	153	222	104	195	61	89	196	113	102	176	191	178	181	31
	AATCACCAATAATTCAGAGTGAGGAGCTACGTCGAT	175	109	61	162	27	112	258	53	73	56	102	94	106	289	147	41	142	245	230	193	243	209	123	184	180	37	277	157	44	50	140	180	72	451	150	280	136	266	52	97	162	88	75	168	178	124	216	44
	TGCGCGCTGTTCGAATTCTCCGTGCCCGTTAGCGCA	57	23	167	178	102	23	105	14	113	177	115	14	116	240	56	32	225	55	24	364	44	49	35	367	70	48	243	58	15	228	34	62	137	59	52	35	54	34	211	41	679	256	107	234	34	35	642	13
	ACGTTCCTGATAAGCAGTTTCTCTGACTCACAGAAT	181	144	35	163	65	100	111	91	85	34	263	194	115	116	517	55	117	111	564	388	315	178	98	136	78	39	306	174	14	16	230	121	119	93	101	598	72	349	25	86	148	172	101	158	51	94	179	28
	GCGCAGTATGATACTGTTACAAAACGCACCTACGTT	189	138	72	148	22	94	172	68	54	17	132	61	105	262	94	29	92	198	181	213	257	145	111	175	212	47	215	204	32	29	110	175	76	476	169	272	161	236	49	89	226	48	90	115	206	140	218	45
	TCACCGTGACTACACAGGGCCCAGCGACTCATTACG	131	124	88	156	32	110	200	79	72	24	100	56	147	235	148	22	145	162	153	245	255	142	105	177	213	43	256	127	39	30	227	159	65	391	151	285	52	268	57	85	210	105	147	189	152	148	194	30
	GTCGACGAAATTTACTGAAAATATTTAGAACGTGAC	179	113	62	173	47	100	297	62	78	63	108	109	138	290	176	28	139	167	145	183	198	141	147	166	238	61	220	102	72	25	150	124	77	380	143	275	132	233	42	63	214	76	104	151	108	156	231	27
	TAGAACTAGCTAAGTCGACGAAGTCCTTGGTGAATA	140	113	64	159	21	104	177	61	49	68	115	90	109	261	139	45	127	182	187	212	213	155	77	181	207	44	244	124	54	46	173	141	82	383	122	282	85	212	35	103	208	112	86	158	140	152	172	33
	GCTTCGGGTGACTACTGGTCCCTTCACAATACCACT	145	127	70	167	48	92	222	77	74	69	94	101	120	232	156	54	157	176	187	205	208	157	140	199	239	45	275	191	61	56	156	158	105	361	173	238	98	226	73	114	194	88	110	169	152	153	234	52
	TAGACCATCCTGCATAGCAGTTCTTCTGACCTACCA	174	123	37	196	33	89	93	86	74	30	225	139	107	142	444	102	122	142	471	421	328	181	90	134	67	32	330	215	19	32	270	127	158	117	123	515	84	296	28	111	159	153	104	135	99	90	197	29
	TAGAACCGAAAATAGAGATATTATGGTCGACGAAGC	238	86	72	174	34	149	241	74	75	85	124	87	152	361	134	46	128	200	219	201	225	182	119	172	217	34	258	132	59	46	121	139	60	368	148	222	147	252	75	114	184	69	107	145	163	146	277	24
	AACATTGGTGCCTTGTTGGCTTTGCGAGCTACGTTC	132	100	71	172	30	103	187	65	63	55	90	86	130	234	134	19	134	228	210	171	253	136	114	144	177	41	216	187	56	61	152	159	103	374	126	237	132	213	61	82	162	72	103	143	128	127	214	42
	TAGAATCCCGCATGGATTGCCGTGATCGACGAAGTG	214	98	81	178	43	112	212	73	61	76	105	68	121	226	154	46	120	180	184	224	220	157	113	141	212	36	234	121	55	50	147	132	58	327	148	225	97	218	57	104	158	77	75	145	175	195	203	30
	TGTCGACGAAAGAGTTGTTCTATTTAGAACGAAGTT	199	154	80	206	47	107	231	78	74	68	95	81	133	280	146	17	108	180	159	186	246	150	101	205	214	48	238	158	51	53	133	131	69	343	162	242	127	200	71	111	148	67	88	166	142	145	204	30
	CACTGCCCAGCAGGCCTTCTGACTGGCAGGATTTCC	232	136	26	136	75	126	115	80	45	40	293	166	88	137	487	94	145	107	495	354	284	172	86	141	59	25	327	148	5	23	192	108	117	80	124	595	68	258	27	100	150	153	109	157	88	63	192	27
	AACACAACTGACTGATAGGTCTTCTGCTCAGCAGGT	162	178	18	156	36	92	78	93	49	18	265	135	96	106	664	107	103	100	722	436	289	205	111	98	77	31	296	191	7	12	273	94	145	106	90	771	40	313	23	77	128	196	94	132	59	72	164	16
	TTGTAAACCAAACTCCTTGGTTGTGCCGACCACCAT	95	105	56	159	5	50	221	60	75	78	132	57	53	248	108	41	179	243	210	320	292	151	95	216	184	48	253	136	46	57	187	87	88	392	160	301	106	254	78	152	152	86	59	166	133	172	273	35
	GCTACGCCAGTATATCTATAAGCCATACTGCATACC	159	96	76	157	30	101	250	79	56	50	130	96	113	216	129	38	136	169	219	250	228	132	96	191	237	34	236	146	33	32	189	169	88	347	150	246	136	260	56	63	185	83	82	165	144	164	222	41
	ACTGCAAGGTTCTTGGTGAACGGCACGAGATACGTC	220	129	68	200	40	115	232	64	60	74	126	121	135	257	168	46	159	197	194	179	277	129	108	171	171	40	193	153	38	36	132	172	78	297	124	236	96	201	60	90	184	64	95	142	141	108	197	48
	TAGAACCCGAACGGAGACGATCGCGTCGACGAAGCT	213	100	76	192	59	137	165	80	82	87	107	68	165	277	179	64	125	186	177	189	195	190	114	159	209	46	207	140	69	64	133	178	68	433	152	213	118	226	61	105	186	75	92	148	165	146	191	38
	TAGAACCGAAAGATCATAACTTCCGGTCGACGAAGA	282	137	93	223	54	141	187	88	59	69	127	101	128	266	144	43	113	181	165	188	214	178	99	163	258	35	196	186	67	62	132	161	52	410	169	275	129	203	99	91	172	78	83	136	147	113	184	24
	TAGAACCGCGAACACTGTTCCACGGTCGACGAAGCT	197	111	58	159	50	118	211	60	73	104	97	78	152	275	166	50	111	197	156	215	188	147	123	172	180	29	229	102	39	58	145	125	66	373	140	234	103	184	70	72	169	85	144	148	154	145	198	44
	TAGAACCCTTTATTGGTTAACAGGGTCGACGAAGCC	194	100	68	174	34	136	182	66	63	98	112	78	136	243	161	30	131	181	205	178	218	140	107	159	238	36	209	149	52	63	141	134	46	348	152	280	117	228	63	73	177	73	104	138	115	133	192	38
	ATTCGGGTGACTACTGGCCCTCAATCTAGCGGCGAG	138	106	72	160	16	114	234	76	60	56	107	78	118	231	102	20	121	203	184	199	239	160	111	202	224	37	244	170	46	56	117	154	80	381	136	250	113	212	69	104	184	76	99	139	149	171	218	43
	TCACCGTCGACGAACTGTTCACCTCAGATTTAGAAC	168	136	75	156	26	128	207	81	62	58	138	108	124	236	138	44	116	165	163	203	231	146	107	178	186	53	194	142	44	39	140	137	55	367	129	238	115	221	78	65	207	103	106	132	174	173	179	50
	GTTCGGGTGACTACTGGCCCAATCTGCTAGGCTCAT	139	111	44	142	28	82	172	59	81	34	100	80	107	259	126	45	109	174	192	203	242	170	81	165	216	44	235	183	57	33	161	160	56	404	167	195	94	224	54	108	203	69	95	149	132	177	167	37
	CCTTTTTGCACGTCGTGAGCCCTGGCGTAAAGCACA	148	115	39	136	48	81	84	91	53	25	234	137	105	93	535	90	133	118	554	456	311	158	60	105	69	22	356	195	7	19	281	130	142	77	107	570	61	312	33	122	136	177	110	130	88	57	178	25
	CATGAGTCTACTCACATTCATTGTTACCGTGTCTGA	210	100	80	130	18	105	229	88	86	55	91	75	132	234	117	32	101	198	214	227	232	130	109	155	230	55	288	157	41	31	160	170	69	356	113	255	98	206	53	79	176	75	66	162	142	161	195	35
	ATCACGTACAACCGAACGGCGCGTGAGAGCTACGTC	253	109	59	137	22	129	158	64	84	47	107	111	99	282	96	43	93	245	172	143	217	180	115	183	189	45	192	181	39	50	100	126	66	459	147	266	134	198	72	111	181	81	86	103	159	98	179	44
	ACTTCGGGCGACTACTGGCTCCAACCCACTGCCTAT	161	122	67	183	31	132	197	53	48	74	110	74	115	245	125	49	108	177	190	180	253	141	81	140	192	49	262	141	51	44	126	163	93	397	143	240	141	238	60	105	169	72	98	170	158	167	214	49
	AATTAGCAACCTTTTCTAGGGCTAAGGAGATACGGC	177	102	60	145	26	91	191	50	64	70	96	70	121	243	126	27	134	178	198	194	232	130	116	171	178	26	220	138	53	52	110	182	74	309	115	257	104	221	41	73	134	60	61	139	124	99	186	29
	GTCGACGAAACTGGAAACAGTATTTAGAACTGAATT	178	121	75	180	41	105	206	55	71	84	123	66	147	248	137	33	125	177	192	206	239	133	97	141	221	49	194	153	52	62	124	152	77	356	119	231	105	208	55	106	181	66	81	138	138	137	225	54
	AAGTGCTACGTACCATCGTACGCGCGGAGCTACGAC	203	93	65	182	39	132	198	82	74	78	104	88	99	302	96	42	104	179	190	152	231	142	146	204	233	29	203	150	46	54	106	177	90	439	141	267	132	177	45	71	162	62	78	143	145	150	175	30
	AACGCACAAAGGCATTGCGGGAGCTACGGCGTGGTG	226	123	90	150	27	104	150	72	60	43	89	109	90	222	92	64	136	190	169	151	245	167	121	163	215	47	210	176	44	64	103	137	90	410	185	208	104	189	53	108	143	75	116	126	176	172	196	56
	TTTTGGTATGATCTGGTACGACACGCCCAAAATATA	176	129	92	158	25	95	197	60	59	48	124	74	100	211	125	34	110	173	150	200	195	115	88	157	196	42	210	125	23	24	159	135	41	364	164	222	128	348	58	76	264	83	132	149	162	148	244	47
	AAGATTCGATTGAATTGGAGATACGATCGTTGCATG	173	90	58	151	10	86	170	59	53	32	108	62	89	228	125	38	87	189	185	180	258	141	107	217	263	48	261	191	35	24	108	190	84	408	154	265	150	244	47	105	188	70	81	137	177	148	177	34
	TCACAATTTGCACGTCGTGATCCCCATCTGACTTCC	147	133	26	152	41	76	108	86	45	25	265	149	83	109	535	74	113	98	550	479	313	181	76	115	81	20	312	162	6	17	290	117	113	123	95	550	60	326	29	91	146	192	129	152	81	64	171	31
	ATCGACGCGCTTTAAGTAAAGTGGCAGAATGTTGTC	171	95	74	146	30	102	160	43	46	64	91	73	121	275	130	45	148	154	171	190	199	128	97	158	194	51	233	144	52	60	115	156	54	343	119	230	137	197	58	78	167	84	87	150	126	181	187	25
	TCTGTTTGCACGTCGTGAGCCCTTTGCATTGGTGCT	170	160	29	140	53	62	57	78	46	26	305	150	79	83	643	109	81	113	707	452	270	180	82	85	46	20	270	140	7	16	219	110	113	72	88	832	74	280	13	77	82	212	109	105	58	52	172	18
	AGCTTCGGGTGACTACTGGTCCCACTCTACCGTGCG	153	105	64	172	32	134	211	88	70	57	115	102	131	231	146	35	113	173	170	198	216	123	92	166	205	45	210	167	41	50	131	146	94	368	151	262	143	192	64	93	190	60	112	138	150	144	184	50
	TAGAACCTTACGCGTAGCGTGTGGGGTCGACGAAGC	228	111	73	161	45	141	193	76	60	76	95	94	126	278	143	45	92	195	172	160	244	155	146	181	196	39	183	138	66	72	140	156	59	394	137	238	134	176	50	109	127	77	77	132	175	116	170	39
	AATACAGGACCTCTTTAGAGGCGTAGGAGCTACGTT	156	105	54	159	23	136	222	54	71	87	101	68	65	222	123	32	130	168	195	194	181	134	103	177	177	17	258	127	24	40	138	147	99	353	177	265	80	209	49	81	150	52	69	124	112	136	194	29
	AGCGATTAGACCCTTTAGAATATTCGTAATCGCATA	144	95	60	139	21	109	166	60	70	51	104	90	101	244	120	47	117	162	162	184	260	134	87	152	210	43	246	133	42	36	146	168	61	406	137	232	111	240	50	109	165	66	87	144	154	157	168	34
	TCACATATCTGCACGTCGTGAGCTCCCTTTACGAAC	174	130	33	146	56	86	90	74	50	58	243	115	101	134	545	97	93	101	560	454	335	161	102	98	71	33	255	161	12	19	223	116	92	122	118	615	47	311	37	115	171	171	107	158	97	88	199	36
	ACTTCGGGTGACTACTGGCCCACACGGCGGTTTCAG	118	92	52	151	22	73	178	59	60	52	90	71	118	241	147	31	117	202	206	226	234	144	100	157	196	47	242	164	49	63	151	171	81	331	165	219	111	204	57	97	188	86	105	182	161	139	214	21
	CTTCGGGTGACTACTGGCCCTCCCGCAAACGTAGCG	150	85	76	149	26	107	191	85	67	61	110	54	113	213	172	40	123	166	181	207	222	162	132	115	164	36	214	145	68	65	145	169	69	369	139	276	92	199	68	81	169	68	83	134	165	137	207	54
	ACCCATCCGTTCCTGAGTATGGCGAGCTACGACGTT	162	106	82	173	28	99	226	68	72	45	88	72	102	212	107	35	134	187	207	192	210	166	103	147	193	42	205	121	76	62	163	140	62	339	125	228	127	177	68	81	129	62	90	119	127	117	218	31
	TAGAACCGGTAGCAGTGGCTTTAGGTCGACGAAGGC	224	106	72	193	59	174	244	77	106	88	138	114	132	270	151	32	97	155	205	179	212	152	120	162	240	36	205	140	51	36	136	126	61	311	162	250	117	203	73	85	140	83	85	136	159	128	179	28
	TTCCAAGCCATTGTGCCCGTAACTACAAATGATTGC	156	111	73	136	24	134	163	51	70	45	122	80	129	253	155	46	107	184	203	139	231	140	72	174	258	57	222	168	43	45	142	128	70	453	140	226	121	238	73	104	169	92	113	161	169	155	208	29
	TGTGATCGACGCGCTTAAAGTGGCAGAATCCGCTTC	177	92	57	147	30	106	191	43	64	61	69	81	114	201	114	31	147	161	163	201	202	117	107	204	156	28	206	111	33	31	116	118	51	301	121	202	138	191	71	58	168	94	70	137	104	145	142	44
	TAGAACGTACATTGTGTTACAAAACGTCGACGAAGC	210	107	67	172	39	134	149	60	57	81	92	94	145	284	131	35	122	191	167	157	221	170	115	193	159	32	213	142	75	53	90	134	55	437	123	257	122	179	53	64	163	61	79	95	137	141	164	37
	ACGTCTCAATTGCGTTGCATGTACGATAATCATACT	220	70	49	167	26	109	165	59	53	60	81	80	96	270	117	23	96	200	142	116	199	178	100	177	121	42	203	150	46	34	81	149	57	413	149	220	116	216	50	108	175	66	82	148	178	161	190	49
	ATGACGTTACTGGTCGGAGCTACGACGTTGGTAGAA	148	101	64	161	32	99	197	53	62	54	104	82	116	226	154	45	132	199	178	223	249	161	105	155	199	34	257	170	45	47	146	179	64	383	133	234	125	222	58	80	170	81	116	173	136	145	194	37
	CGAGTCGACGAAACATAGTATTTAGAACTCTGATAG	141	102	49	136	25	76	203	53	61	48	93	74	118	211	152	24	147	209	160	221	214	158	81	145	218	42	219	169	46	48	117	128	58	333	141	216	121	255	65	68	176	54	107	132	132	132	223	32
	AGATATCACCCTATATTGGGACATCAGAGCTACGTC	168	107	47	176	17	116	191	59	71	81	105	61	112	257	118	34	148	194	182	152	245	133	89	149	210	28	229	167	57	34	131	140	64	403	133	254	116	164	43	78	150	73	72	148	140	117	188	28
	GTCGACGAATGCAATCCATGCAATTTAGAACTCTGT	167	115	92	182	33	114	210	46	70	48	120	76	127	201	126	15	107	146	169	176	221	169	94	167	216	34	233	148	35	45	115	189	57	315	157	278	100	216	45	81	165	84	101	125	123	129	197	22
	CGCGTTCAGATTGTAATTCAGACCGGAAGCGTACTC	204	148	28	110	30	106	73	89	48	20	255	186	85	72	546	69	97	95	599	421	323	133	88	125	60	20	248	157	5	15	209	75	139	70	78	751	50	257	25	100	136	171	81	109	33	59	131	10
	CTTAGGTAGAAGTCGCTGCTTTACGGCCCTAGCGTG	181	75	55	139	19	110	134	47	57	62	94	59	89	287	93	53	122	224	181	135	214	180	118	182	154	41	240	136	48	64	94	121	71	506	165	220	121	232	73	106	200	80	91	137	176	148	225	29
	CGCTTGACCTTTTCGAATATTCTGAGCCCATGTTTT	142	82	75	134	20	63	162	33	45	41	100	82	98	219	155	28	125	151	169	238	197	131	101	168	194	37	257	151	37	29	151	143	51	355	166	212	114	199	44	99	202	62	100	150	133	135	214	26
	AAGCTCGTCGAGCGATGGGCGGAGATACGTTCGCTG	210	127	72	124	23	130	107	72	112	54	131	132	77	273	76	64	79	214	178	178	259	150	134	181	136	49	203	181	78	50	87	176	98	468	219	211	148	166	91	136	174	60	84	91	187	157	191	50
	AAGCCGATATACCATTCGGTTAGGCAGAGCTACGCC	209	110	50	181	24	107	173	37	68	40	94	89	78	244	122	46	129	150	184	180	225	179	99	160	186	31	185	115	52	77	103	127	58	373	130	255	117	205	57	96	177	56	100	133	127	128	213	36
	AATCGGGTCGACGAAGTTCATAACATTTAGAACCCG	168	108	90	132	13	116	174	70	69	71	66	83	111	206	161	37	155	159	166	209	212	113	117	164	202	42	265	118	47	55	128	147	59	301	142	220	142	199	69	101	159	108	101	123	137	189	208	24
	GGGTTCGTGCTTTCTCACGGACTATAACCTATGCTG	266	152	76	227	14	86	187	17	26	35	180	64	58	171	100	54	144	169	108	263	248	158	120	143	148	58	407	174	21	10	246	156	90	493	79	175	111	152	59	103	118	133	121	92	166	145	194	44
	CTACCTCAATTGCTAAGCATGTGTAGAACCATTACC	182	99	55	171	20	102	173	43	58	74	84	93	80	266	102	24	120	200	167	155	215	147	91	147	151	48	222	138	52	40	96	146	67	413	130	264	104	184	29	74	134	53	89	153	161	121	203	21
	ATGGCATCGAACCTGTAAGGTAGCCGGAGATACGCC	183	108	74	165	34	116	218	68	62	75	141	100	100	241	153	40	113	204	173	199	212	125	127	199	186	43	167	149	70	35	119	144	62	357	145	279	113	169	62	90	166	53	67	149	132	117	177	39
	TAGAATCGGTCATATGATATCGCCGATCGACGAAGC	208	112	64	176	45	143	250	66	81	74	108	101	109	302	133	27	112	191	153	188	200	156	99	125	222	47	226	143	72	65	104	133	68	318	146	229	105	200	85	106	138	74	81	102	131	107	175	23
	TTCCTGGTTTGGACGTCGACGCCTACGGCTCACCAT	185	108	55	154	22	108	191	58	70	58	101	75	106	292	115	45	123	195	195	157	181	155	98	161	168	27	199	124	48	48	129	133	59	347	148	251	135	235	70	96	194	81	59	119	148	124	197	37
	GATCGACGAAGACATATGTCATTTAGAATCGCAGAA	138	100	80	126	18	103	145	100	74	49	74	53	100	215	140	27	125	174	191	194	269	140	98	139	223	38	217	131	39	52	111	147	45	365	145	221	98	201	56	71	175	64	104	180	148	147	206	19
	AATGTCTTATAAAAGTTGCTTACGTGCCCACAAAAC	131	94	68	117	17	95	155	49	51	16	97	48	90	269	123	25	95	229	208	184	231	141	101	156	193	45	264	173	24	34	102	165	47	436	149	237	98	259	42	96	239	58	78	134	139	141	216	34
	ATAGCGTGAGGGACGCGCTGGAGCTACGGCGATGGT	163	125	110	129	23	130	191	101	82	78	123	134	121	241	121	90	127	169	211	152	215	156	114	214	151	73	209	186	88	62	113	123	116	312	151	196	179	174	92	131	129	76	91	147	157	144	172	84
	TCACTATCTGCACGTCGCGAGCCCTCAAATAGCAAT	134	143	21	124	30	58	91	86	56	21	252	162	83	102	594	137	102	101	548	510	307	151	75	92	47	20	265	180	5	17	290	106	128	84	89	730	52	271	28	112	177	200	75	130	62	75	177	26
	TAGAACCCAGTATAGATTATGTGAGGTCGACGAAGC	220	113	80	216	44	122	190	88	83	77	118	94	116	261	156	25	154	171	190	160	220	136	126	164	206	37	190	133	57	72	135	120	59	353	150	214	116	217	78	75	161	76	93	125	138	124	179	34
	TAGAACTTGACGACATGCTGCCAGGTCGACGAAGTG	202	99	90	150	23	124	190	52	68	91	103	77	128	213	133	46	122	204	152	165	205	141	127	157	176	45	196	150	62	46	102	113	60	327	170	229	119	191	71	65	147	100	107	120	114	123	141	23
	TAGAACCGTACATGTCCGTACTTGTCGACGAAGTCT	148	126	64	141	38	96	163	74	80	106	96	63	118	243	111	53	77	151	152	156	204	153	126	141	173	55	207	133	73	82	162	122	69	312	159	241	100	195	82	109	158	84	81	147	177	145	196	28
	TAGAACTTAATCAATTAGTGAACTAGTCGACGAAGC	193	117	67	151	31	124	232	54	84	80	94	75	130	216	156	31	120	165	180	171	248	156	124	173	205	37	198	137	52	52	126	153	48	333	159	265	107	187	53	75	150	54	66	117	141	111	156	38
	ACGATTTCCATTCTTGGATGTTAATGTCCCCTACTG	153	103	56	154	20	101	152	37	60	63	95	64	66	267	118	49	109	219	217	132	199	180	90	149	128	50	190	156	52	45	80	128	65	496	148	237	105	182	49	73	153	56	66	117	178	116	175	32
	CCGAAATCGTCAAAACGTGTGAATGCGTCCCTACAG	177	95	82	163	18	79	183	56	67	79	89	89	121	237	110	22	111	181	213	162	207	147	148	106	166	49	240	174	54	29	136	131	87	433	135	243	148	185	67	109	168	65	65	153	134	115	169	62
	TCTTCGGGCGACTACTGGTCCCCTTCCATCTCAGCT	163	89	49	158	25	114	184	75	76	47	85	72	94	255	109	34	128	154	202	151	215	143	87	196	206	36	179	136	59	38	115	133	59	361	150	225	111	171	58	92	183	81	86	113	139	130	188	34
	CTGATGCGCAGGTCTTCTGACTCACAGCTCCTGTCA	170	153	58	136	46	107	96	107	87	37	216	159	107	135	368	89	103	110	415	302	313	150	90	132	82	42	286	142	11	28	212	106	124	80	90	420	68	246	39	122	116	140	74	107	77	77	147	24
	TAGAACCACTAACGCTTGTACCGTGGTCGACGAAGG	179	92	58	203	57	119	213	64	94	87	135	104	107	252	122	52	140	208	172	166	203	206	88	187	193	38	177	117	46	39	130	111	61	333	132	237	127	182	76	77	146	73	57	110	131	122	172	29
	AATCACAAATTCTTGCTGAAGGTGATGAGTTACGAC	155	114	65	195	32	113	200	75	60	65	83	80	113	333	131	45	127	222	191	173	182	130	95	178	143	25	193	141	39	49	80	115	57	323	105	221	115	157	49	92	142	74	91	125	149	115	170	32
	TAGAACGTGCGTAGAACTAGTCGCGTCGACGAAGTC	213	120	68	180	33	136	191	73	74	69	121	80	160	224	105	41	84	165	117	170	219	159	86	154	182	39	172	137	52	49	122	134	52	303	136	231	127	212	78	99	150	83	114	127	182	109	180	39
	TAGAACAAAGCTTACGGGAAGCCTTGTCGACGAAGG	174	104	57	165	30	95	216	67	60	101	123	92	147	272	134	39	110	157	165	158	204	136	112	145	153	29	175	126	61	59	94	120	46	278	133	239	108	193	73	90	167	65	78	140	124	141	162	25
	TAGAACTGCCCTAAGAAAGGGACTGTCGACGAAGAC	175	107	61	171	27	139	261	76	89	63	125	95	124	207	136	30	126	180	152	211	190	123	102	152	215	44	233	121	50	54	134	111	43	361	141	264	104	188	56	79	153	75	87	136	110	116	181	35
	TAGAACCCACCCAAGTAGGGATGCGTCGACGAAGCT	185	110	75	176	58	122	182	51	59	85	115	98	139	247	118	29	127	188	198	169	180	174	115	149	234	36	174	127	53	46	126	122	63	310	134	226	133	186	66	94	140	71	80	148	116	159	154	34
	AAGCCTTCGAAAGGCGGAGCTACGACGTTGGTAACC	155	74	54	122	38	111	165	51	70	44	116	85	124	203	156	49	128	184	130	173	226	179	99	161	234	56	213	166	42	40	123	196	69	379	143	228	108	201	46	79	183	97	132	161	152	157	203	26
	TAGAACTAAGTTTCAAAGAAACCTGTCGACGAAGGC	125	92	53	166	23	115	190	57	51	78	111	82	135	226	160	32	150	207	208	213	242	128	101	153	198	39	217	133	50	51	110	124	65	301	105	212	95	217	43	90	159	72	71	166	123	154	204	33
	TAGAACCAACCACTCTGTGCATTGGTCGACGAAGTT	196	84	67	149	27	113	184	69	48	53	99	96	121	265	143	24	115	140	158	179	206	181	100	136	200	38	252	110	64	41	142	130	56	337	137	244	97	193	67	77	146	72	79	100	121	117	170	26
	GTCCTCTAACACAACGTTGGGTGTGAACAGATATCC	136	94	50	164	25	101	203	58	66	51	122	86	117	187	142	26	124	156	183	229	222	130	85	141	196	58	234	159	60	35	159	141	55	298	119	209	84	181	61	94	156	81	81	157	129	144	254	42
	TAGAATCAGTCATGCACACGACCGATCGACGAAGTC	197	128	75	164	50	109	196	75	50	77	111	69	142	206	122	29	116	152	125	141	195	88	100	142	211	45	179	119	43	43	114	120	54	299	137	219	128	174	61	92	122	66	71	145	153	122	183	39
	CGGTTTGCCGAAAAGTGCATGTAATTTCGTGATACG	231	91	49	159	18	93	150	43	53	45	73	75	82	262	108	28	105	207	159	118	194	143	109	126	146	13	193	147	67	46	100	133	52	509	140	258	106	157	52	70	183	64	62	98	138	116	162	37
	CTGCGCATTAGTCTTACAAGATAGTGATGCCCTACT	228	83	61	127	23	136	179	30	47	72	83	62	93	271	151	43	66	263	155	155	215	211	126	126	204	41	202	136	65	51	88	165	66	458	163	229	143	159	69	155	209	70	63	71	158	192	118	26
	AGCATGAATTTCTTGGTGAATATGCGAGATACGTCT	167	77	48	138	20	64	134	59	43	64	92	60	70	271	96	30	110	208	204	127	183	141	94	143	145	31	186	156	56	38	89	133	87	336	144	226	123	190	59	122	161	83	84	142	175	121	208	42
	AGCTTGTTGCACGTCGGGAGCTACGTGCCCCTTCCC	170	105	55	125	13	71	154	50	55	49	93	67	105	224	110	34	104	186	166	159	206	137	80	149	131	42	212	133	69	41	124	151	65	368	133	271	119	165	57	96	187	74	69	129	177	133	229	32
	AAGCCAAATACCGGAAGGTGTGGTGGAGATACGCAC	184	73	56	130	23	93	118	48	60	39	65	53	72	263	92	37	89	160	188	130	154	142	93	180	137	39	213	132	50	53	82	111	73	384	134	185	116	181	60	96	178	49	64	114	177	121	202	25
	TAGAACCATTAAAAGAGCTCTAATGGTCGACGAAGG	140	79	68	137	33	82	182	65	62	52	85	52	128	186	155	18	134	150	166	163	175	123	78	119	224	42	204	132	54	40	145	84	65	246	149	197	88	183	47	62	149	76	70	123	100	102	209	29
	ATCGATCGCTCATCGCATACATTTGCGCCACATCTT	165	79	61	115	34	115	101	63	54	30	114	45	83	233	72	37	93	205	145	175	216	140	92	165	183	54	262	173	34	26	76	141	63	430	154	189	134	192	54	87	201	89	78	104	154	165	158	32
	TTCCTCGTATGGAAGTCGAGAGCTACGGCCTACCCT	124	94	75	110	17	110	156	48	54	64	79	59	74	253	145	43	127	193	171	164	189	159	115	149	124	34	245	127	43	63	111	123	59	389	149	218	79	171	53	88	189	61	77	94	137	113	167	26
	TAGAACCAGTGTATCTGCTCAGCTGGTCGACGAAGC	216	91	64	138	44	121	198	72	66	92	111	83	128	283	117	39	109	175	161	138	224	154	102	163	199	26	207	151	54	41	126	149	63	382	120	207	111	209	50	86	124	53	82	110	134	105	142	36
	TAGAACTCACCTCTAGAATGTGCTGTCGACGAAGTT	152	89	58	176	26	94	201	53	66	61	113	66	112	189	136	28	99	151	140	178	213	153	103	142	191	25	203	131	46	42	103	106	49	312	129	214	110	244	45	69	164	68	83	123	176	113	178	37
	CTTCGGGTGACTACTGGCTCCCTAAATGACGCGCGT	140	113	44	122	14	91	170	44	73	59	84	62	80	194	117	34	133	181	191	169	178	118	81	129	172	48	204	153	43	45	146	144	67	328	132	226	95	164	53	92	157	62	84	155	157	142	181	31
	CTACGCACTAAATGTGCGATGACTACATATGTACCA	151	96	74	145	21	101	197	67	65	41	86	72	106	255	132	25	93	160	169	169	209	143	85	162	180	46	213	146	52	47	111	168	83	424	146	232	107	197	60	80	176	61	107	129	149	157	188	42
	AATGTTGCTTCTGACGTGCAGGCCTTCTGACGCGCA	171	95	25	130	34	51	122	65	42	18	212	149	77	106	514	69	106	90	569	379	302	179	97	106	72	24	302	173	8	26	223	97	125	95	76	509	45	264	24	95	108	200	93	104	60	61	150	22
	ATCACAAAGCGTAATTGAGACTGAATCAAAGAGTGA	178	92	69	109	19	82	201	52	72	36	91	59	106	223	123	31	98	174	150	147	245	145	121	156	147	42	209	151	38	34	84	190	66	420	147	254	114	156	49	76	156	62	72	139	144	127	219	37
	GTCGACGAACTATAACTTAGATTTAGAACAAGCCTC	156	119	81	170	35	92	186	72	64	58	101	82	120	211	138	41	107	177	159	135	191	112	74	134	163	29	218	117	41	41	112	124	51	329	131	181	81	212	53	68	163	74	84	91	144	123	169	20
	GTCGACGAGCATACTGAAATATGACTTAGAACATAC	199	109	58	163	27	106	214	59	44	65	98	106	137	211	146	25	140	146	176	158	191	136	105	167	181	31	176	106	55	34	93	149	70	282	124	213	107	177	55	93	135	50	69	101	177	116	158	34
	TAGAACCGTTGTTTCTCGCGACGGTCGACGAAGTCC	237	85	77	139	50	134	201	69	67	60	123	93	132	214	135	40	115	158	137	163	187	146	86	131	186	26	162	132	73	40	105	99	70	388	112	176	111	220	55	53	140	60	61	105	125	133	190	28
	AGGTCGACGAAGCACTAGATGCATTTAGAACCTGTA	191	88	70	181	46	87	181	63	74	80	92	85	125	223	115	28	113	126	159	135	183	116	91	156	160	18	155	119	33	57	90	107	62	264	110	240	103	160	74	43	137	70	75	112	106	98	150	35
	TAGAACAGTAGACGATAGTCTACGTGTCGACGAAGA	236	100	49	121	35	137	188	50	58	71	95	81	128	223	109	35	96	143	151	152	182	136	99	152	196	42	176	138	44	55	119	119	65	334	116	240	91	191	58	79	127	62	80	117	131	133	203	39
	TATTCCGCGACCTTTTCGAATATTCTGCGGAATCAG	128	75	55	152	18	76	171	69	59	56	98	67	96	209	122	30	99	148	127	153	203	117	73	133	202	28	222	146	42	36	141	149	81	269	151	211	91	185	47	64	152	55	99	137	129	113	190	36
	TAGAACTTAACCTACCGAGTAGTCGACGAAGCCGTT	139	116	79	136	12	72	148	54	53	70	82	66	108	193	121	28	121	178	129	214	223	125	83	122	181	37	212	128	59	64	121	138	73	323	142	199	96	166	41	80	178	62	82	110	128	151	156	21
	GTCGACGAGCCTTGCTATTCGGACTTAGAACGAGTG	137	104	82	151	21	87	192	43	57	67	98	77	87	220	83	39	119	227	158	164	170	129	104	186	159	30	223	132	41	37	101	129	75	316	138	204	110	181	70	70	181	64	89	128	137	150	210	37
	TCTATCTGCCCCGTTCTACAGCCGACAGATAACAAC	131	106	74	156	36	82	191	52	56	57	114	61	104	215	152	36	111	156	166	207	185	112	89	158	197	36	213	128	48	51	137	121	45	247	80	212	99	187	64	96	165	83	92	172	117	124	210	40
	TAAATTTACATTTCTTCCGTTCTACAGTCGAGGAAT	144	80	55	132	14	72	169	49	38	32	75	74	107	186	124	26	127	206	148	184	208	104	74	137	220	21	256	139	44	36	140	141	75	356	171	238	77	207	30	80	150	71	90	143	144	108	158	39
	AACTTCGGGAGACTACTGACCCCATCCTTGATAGCT	135	83	42	115	22	87	127	65	35	48	68	68	64	205	73	34	107	148	158	137	162	122	74	158	134	32	230	179	35	48	101	135	49	333	144	195	103	192	55	82	134	63	75	130	128	127	202	37
	AACCACGCAGACTGTGGGGAGCTACGTCCTTGGTAA	156	75	62	105	12	98	156	43	70	52	89	46	106	233	102	37	104	195	155	164	219	160	141	161	189	39	248	153	45	48	118	153	72	385	134	203	132	182	42	70	143	75	93	120	121	127	155	34
	ATCGACGTACTTCTAACAAAGATATAGAATCTTGTT	133	93	59	140	13	105	173	38	55	61	74	69	141	215	113	37	118	145	136	206	211	142	92	165	144	33	200	131	45	29	109	90	56	343	120	219	94	189	48	79	173	84	88	129	130	150	183	28
	GCGTTTGAGATTTACCAGTCAGTCAACGTGCAATCC	166	85	65	121	24	109	216	44	43	69	80	68	119	208	114	41	73	184	97	94	164	105	80	114	161	39	157	89	49	51	99	119	26	281	112	169	98	153	53	95	140	28	48	64	95	103	96	41
	ACACGCAACTGCCTACTAGGCGCGTCGAGCTACGGC	204	92	52	154	32	93	180	51	61	70	83	79	106	279	99	33	95	168	139	125	187	174	134	157	175	29	186	147	58	52	89	114	57	371	113	207	109	177	68	103	127	40	58	91	142	102	173	43
	ACAATGCAAAGCGTGCCAAGACGCGCACAATCGTTG	153	108	70	133	25	111	134	80	74	15	131	77	92	209	128	48	90	165	144	182	224	116	94	140	192	47	219	130	33	18	109	134	61	336	112	210	113	220	47	72	113	80	69	145	158	109	163	50
	AAATCAGACACTGATGGAGCTACGACGTTGTTGTAA	126	94	63	125	14	76	196	68	48	23	85	47	86	214	126	17	104	162	191	191	239	130	103	148	216	48	227	159	53	37	129	154	55	372	111	219	85	172	30	78	151	85	71	164	109	105	214	29
	TAGAACTGCGTAAATAACCAATCAGTCGACGAAGTG	155	115	73	158	24	99	173	69	76	71	92	59	120	183	118	34	120	193	199	143	212	144	69	164	217	43	196	113	62	61	132	138	55	313	143	215	112	204	90	85	160	100	78	123	102	96	178	44
	TAGAACCACGAGTCCTCACTGCCGGTCGACGAAGCC	268	117	70	157	77	158	248	106	63	99	96	108	169	203	163	32	77	168	147	132	180	143	129	163	182	44	172	102	62	37	126	142	62	241	137	199	97	183	86	93	145	61	88	130	121	111	162	66
	AATATTTAGAACGGGAGTGCCGTCGACGAAATTCAT	151	88	66	129	15	83	171	50	53	62	122	67	90	193	145	42	97	147	170	147	188	106	76	147	182	34	156	105	55	44	95	127	64	271	99	203	115	200	59	78	155	53	83	91	112	113	182	31
	ACGTTTAATGGAGCTTCTAATACAAGTGGCCAGAAT	121	84	70	130	25	82	183	45	51	28	77	69	93	207	113	25	120	152	155	175	197	104	74	192	195	26	246	124	43	39	135	161	53	315	111	220	87	239	49	74	164	77	84	151	131	131	167	30
	TAGAACTACACACTATAATCGCGTAGTCGACGAAGG	138	100	59	140	35	105	188	57	62	55	96	83	118	219	129	25	134	161	160	182	212	150	96	115	195	33	206	125	63	35	137	103	55	246	133	200	93	197	62	75	171	59	80	148	110	130	175	38
	ATCGACGAAAGCATGTTCTTGCTATTTAGAATAAGA	123	90	47	106	26	71	151	56	59	66	83	70	89	173	117	39	88	141	127	196	194	103	85	159	162	22	214	130	34	23	102	118	57	303	120	223	103	193	51	82	156	88	73	116	145	137	200	29
	ACATCAAATACCTGGAAGGTGTGATCGAGCTACGTT	163	50	52	91	13	79	150	45	61	44	74	83	78	195	109	25	79	190	145	149	196	143	87	156	132	21	204	137	41	32	90	135	59	382	112	251	83	155	49	101	145	69	85	100	140	115	177	31
	CTTCGGGTGACTACTGGCCCCAACCAATCATTTACA	134	94	62	133	23	104	186	72	64	54	101	62	109	189	104	35	127	140	174	156	202	122	105	149	183	29	178	128	54	35	123	156	41	259	129	237	98	202	50	65	154	85	101	180	131	119	199	33
	AACCCGCGTAATATAGTCGGGCGAGCTACGTCGGTG	180	87	59	172	28	101	136	74	57	63	109	82	129	245	103	54	111	168	175	172	194	142	103	112	141	38	176	156	48	38	88	140	69	404	136	215	112	198	69	77	160	70	60	140	152	141	200	25
	TAAAACCATTGTTCCCCGTTCTACAGCCGAAACAAT	116	89	88	131	28	113	182	59	109	64	107	71	87	219	115	45	124	212	129	184	197	132	84	162	206	45	234	103	47	51	127	135	71	272	135	192	89	192	63	79	173	80	89	137	110	143	226	69
	TAGAACGTACTATCATCCCCATTACGTCGACGAAGC	215	100	94	188	29	151	198	71	82	116	112	94	137	297	179	51	151	262	210	178	285	181	150	192	261	58	241	177	93	93	156	138	44	479	180	296	174	247	108	92	243	82	118	149	201	176	177	36
	TAGAATCTCAGCGCCCACGTGATGATCGACGAAGTT	161	77	62	142	42	107	179	70	65	68	93	81	152	184	157	54	97	189	172	149	174	136	81	156	176	48	185	126	36	64	77	109	41	326	121	243	101	189	63	60	132	71	71	92	150	124	141	31
	TCATGCAAACCTTGCTGGTTGTACGATCGCTACGAC	168	123	61	146	27	125	141	57	54	62	95	48	98	250	99	30	101	191	194	142	206	127	101	140	166	32	214	139	35	40	95	121	76	367	113	167	129	173	42	77	123	52	86	115	135	123	161	36
	AGCCTGGCCTGCCGCGGAATCGTCCGCCGACAGCAA	133	77	27	110	49	63	61	67	60	31	219	145	82	77	556	82	82	75	656	366	256	139	74	45	50	15	250	150	4	23	167	63	127	85	88	642	39	236	9	81	126	172	67	95	44	62	109	26
	TAGAACCGATACAGAAGTACCCTGGTCGACGAAGTC	198	101	51	168	29	101	172	65	53	58	93	77	147	206	122	36	123	155	131	155	198	116	94	134	185	44	158	106	54	40	122	142	46	302	122	216	109	186	38	66	106	71	92	106	99	138	184	22
	TAGAACGACCTGGTACAGCAGGCACGTCGACGAAGA	214	116	78	166	27	147	169	54	94	85	108	75	122	224	126	43	87	121	163	149	188	167	106	166	178	47	187	122	73	38	100	103	69	301	119	193	104	150	64	88	141	62	71	139	124	89	140	51
	CTTCGGGTGACTACTGGCCCCACGCGCCTGCATAAG	155	105	62	123	24	78	181	70	54	69	91	79	81	187	105	35	108	135	187	170	182	110	94	141	222	36	176	135	59	38	127	140	59	330	143	228	83	208	50	104	127	52	83	134	110	151	189	36
	TAGAACGGACTTAGCATACGAAACCGTCGACGAAGC	190	89	38	144	32	126	218	48	59	75	95	92	120	262	132	23	111	178	167	151	184	165	83	136	176	35	167	80	61	27	114	144	62	355	145	210	123	179	57	100	136	73	63	117	159	88	155	18
	TGCTTTGATTAGCCGTCGCCATATACGGTCCCCGAG	135	80	52	135	22	84	132	29	56	62	87	66	74	229	97	34	116	142	155	153	174	157	92	121	144	44	231	123	66	29	98	111	77	324	111	202	126	172	56	83	143	56	66	123	141	112	187	41
	TAGAACCTGAGCGTCTCGGGTCGACGAAGTCGTTTG	161	76	59	131	18	97	154	45	63	49	76	88	96	207	127	34	81	221	146	159	220	144	92	133	165	34	200	127	75	53	116	154	50	343	112	211	105	182	44	87	134	64	64	96	113	127	180	34
	TACACTCCGTGCGACTGCAATGGACTTACGTCGAAT	223	96	98	152	19	101	125	72	57	39	108	111	69	235	97	49	88	182	151	167	210	138	100	185	171	45	171	169	30	53	102	125	85	374	124	221	147	196	60	126	160	94	63	121	150	117	148	35
	TAGAACCGGCATTCGCTTCTGGCGGTCGACGAAGCT	129	105	65	124	33	96	178	30	66	67	66	75	132	204	127	37	104	155	164	163	192	150	88	169	157	29	154	109	46	49	131	108	49	309	116	205	109	200	45	73	142	69	80	140	112	93	163	47
	AATCGCCGACCGGCGACGAGCTACGTCGTGGGCGAA	201	81	42	143	25	93	136	80	57	21	101	79	72	324	83	43	124	179	138	157	202	128	98	174	173	33	210	167	27	37	78	145	61	408	150	194	114	191	56	85	162	74	60	94	114	80	186	31
	GTTCGGGTGACTACTGGTCCCTCTGCCTAAGCAGCC	163	97	66	112	23	82	143	63	59	35	95	65	87	203	100	28	110	147	161	176	165	118	85	142	177	36	215	139	43	38	122	131	59	312	123	208	85	196	41	97	150	74	92	105	120	127	190	42
	GCCCGTTCCTCAGATTTGGAAAAGCAATGACTACTT	198	107	39	128	25	72	155	36	53	78	84	70	73	221	94	49	76	217	134	114	170	155	93	146	162	43	173	123	50	55	104	96	69	435	127	233	113	159	57	110	122	43	52	109	150	106	161	31
	ACGACACATGCCTGGGGAGGCAGTCCGAGCTACGCC	160	76	81	110	14	89	165	70	67	59	82	72	102	226	116	19	91	150	180	125	211	152	89	133	151	39	137	151	36	55	101	127	65	300	110	226	117	153	44	71	115	56	45	78	137	101	148	32
	ATCTCCAACCTAGCACTGATCGCCTGGCTTTCAGCG	173	197	85	213	20	142	142	55	88	27	124	67	95	102	72	29	193	265	176	382	277	78	81	195	155	22	54	38	31	10	339	148	35	378	138	371	56	40	31	55	69	49	98	121	167	74	121	11
	AATTCAAGACGCTCACTGCGATGAAGGAGATACGCC	164	82	52	123	26	73	156	45	51	75	89	96	90	218	112	32	101	126	157	181	171	132	118	144	160	24	211	138	43	37	111	104	55	312	123	216	73	184	52	82	108	53	51	102	128	140	155	32
	GCCTGTCGACGAAGCTTTGCATTTAGAACTCGAGAC	148	101	62	142	23	108	190	68	73	56	71	68	94	196	115	42	111	174	137	167	184	97	94	116	185	37	190	90	35	38	143	151	57	280	120	219	90	144	51	88	160	59	79	113	120	137	149	32
	AAGAGGGTACACGTAGAACGTCCTCCGAGATACGTT	191	88	37	100	17	70	119	51	57	73	105	74	110	228	82	33	90	174	171	147	171	136	101	139	126	26	186	142	52	54	99	137	63	355	141	182	118	167	48	100	115	54	43	112	132	94	149	24
	GCTCTTCACCGTTCTACAGCCGAAGGAGCTAATGTT	172	102	57	148	32	88	197	57	56	45	98	54	106	235	141	33	129	142	160	175	210	118	91	123	229	27	170	155	35	39	111	148	79	298	138	191	108	157	41	59	107	64	82	117	117	140	178	22
	CATGAAGTGAACCAATCGTGATGAAAGACTCATCAG	170	86	59	118	23	92	182	56	72	55	117	76	115	153	135	28	137	192	184	140	215	120	68	150	221	35	239	137	36	20	138	120	72	306	111	257	104	187	41	81	135	73	82	135	119	124	203	34
	CCTTTTTGCACGTCGTGAGCCGGATCATGCCGTCAC	141	117	20	118	28	63	59	80	36	21	204	95	101	73	521	59	84	73	549	381	316	164	72	71	51	27	251	111	3	12	220	120	121	89	98	527	35	219	35	65	78	174	88	102	77	46	136	21
	AGGCATGGTACCTTTTTTGGTCGGCGGAGATACGTT	143	84	75	120	20	77	155	60	50	38	68	46	81	183	90	31	99	169	119	113	183	135	86	134	183	33	207	153	46	48	82	107	74	360	111	203	103	182	57	68	125	70	43	131	149	94	166	33
	AACACAACAGACCTGAGGGTACGTGCGAGCCACGTC	193	97	59	122	19	107	125	48	65	44	86	61	72	196	79	46	92	138	152	111	166	136	88	151	155	42	171	139	44	24	98	135	35	359	124	183	114	149	44	57	132	62	49	97	138	110	157	36
	CACACGCTGCCCGAGCTGGGCCGTGAATGACTACTT	181	81	47	115	14	78	141	44	62	51	93	70	63	285	85	22	64	183	185	139	167	115	97	154	129	38	172	104	49	40	95	123	50	405	132	238	107	157	43	99	118	57	55	103	112	105	176	25
	TGGTCATAAACACCAACTAAAGTAGTCAAATAGATA	126	94	51	139	16	86	165	62	62	27	87	55	90	162	114	23	130	124	122	180	189	117	49	116	171	32	177	104	22	25	81	120	54	302	87	197	80	269	40	71	179	74	81	186	135	141	227	31
	CCTCAAGTTCAATTTGGACGCGTTGCTTTACGGCCC	145	71	39	132	23	80	106	33	67	29	71	53	81	212	83	31	105	145	164	138	153	156	92	115	114	28	183	121	49	36	78	91	55	380	134	191	118	154	60	88	143	53	32	92	136	114	147	17
	CGATTTAGAACGTGATAGTCGACGAACGGATGCGGA	181	95	55	121	29	82	172	52	74	62	80	68	107	225	128	40	97	166	155	167	214	105	86	129	154	25	173	128	52	53	126	153	76	343	131	206	116	129	59	88	128	53	59	83	104	101	168	42
	TAGAACCGGACCACCTCGTCCCTGGTCGACGAAGTT	169	83	66	156	26	116	180	45	64	58	102	91	87	212	129	38	106	134	176	151	184	145	103	143	167	42	194	115	73	65	107	98	63	253	149	213	113	137	70	61	146	41	67	114	118	123	156	36
	CATCCTGACTAGCATACCGAAGTGTTTTGACTAGCA	148	89	37	111	50	60	68	63	29	37	206	94	89	103	438	63	66	82	489	378	253	154	89	70	91	19	245	143	8	15	208	82	120	81	97	459	35	239	14	64	137	176	89	92	66	64	163	21
	AAAGCATAGGTTTTTGAAAACTGCTGGAGCTACGTT	204	67	63	126	22	76	161	41	62	54	78	70	77	234	121	37	118	154	170	136	184	128	91	138	140	42	195	159	38	32	117	105	60	354	143	216	100	189	41	78	140	51	68	103	131	108	179	31
	GTCGAGCGACCTTTTCGAATATTCTGCTTTCCCAAT	139	119	73	122	23	91	150	41	63	35	111	60	90	229	122	30	102	168	182	179	190	117	87	136	175	26	186	144	29	18	130	116	55	301	147	216	79	173	52	71	131	71	72	142	107	134	186	35
	TAGAACTGCCTCATAGAGACACGCAGTCGACGAAGC	175	126	68	119	30	102	152	57	74	63	85	62	140	188	105	33	114	167	160	172	158	125	88	141	169	29	205	113	42	35	113	137	61	299	112	236	126	177	78	69	128	67	62	108	116	93	172	32
	CTGCGACGTCATGCCGCTTATAACGAGAATCCTACC	179	125	72	154	32	106	156	73	88	37	100	91	93	274	141	31	104	144	137	152	186	118	108	150	167	43	189	130	28	36	64	127	54	285	100	185	82	234	48	75	167	77	72	144	132	105	168	45
	TCTATTTCTACCGTTCTACAGTCGAGGAATGGAATC	142	130	69	143	25	104	187	73	38	50	92	73	104	207	97	43	107	182	157	203	234	118	68	139	184	28	192	161	47	31	93	159	59	274	109	196	98	183	41	84	134	40	65	131	103	137	178	19
	ATCGACGAAGCAAAAAGTGCATTTAGAATAAAGTTT	148	85	46	132	28	92	168	47	53	64	91	49	111	164	125	33	73	147	125	156	206	130	86	103	204	24	199	165	37	35	115	115	41	368	100	207	117	204	28	67	122	64	72	95	116	140	188	24
	CTTCGGGTGACTACTGGTCTCCACCCTGTCCTGCAC	121	91	57	144	22	86	170	52	52	43	71	69	98	257	96	29	126	137	160	152	172	121	89	132	171	37	198	140	41	33	118	123	38	260	112	200	90	189	55	51	129	56	86	114	123	105	169	36
	AATCGCGCTTTCGTTAAAGTCGCGAAGAGCTACGAC	213	100	46	118	24	77	153	42	51	50	106	68	102	215	91	27	76	187	147	145	243	159	94	143	151	45	205	147	56	39	108	120	78	363	92	183	109	153	52	78	127	56	52	124	138	98	153	32
	TCCTCTTGGTTCTACAGGACAGCTGGAGAGAATCGA	188	94	55	110	26	109	220	54	41	60	53	57	73	270	116	47	82	211	131	120	209	197	98	114	173	43	178	126	81	51	75	121	35	437	173	205	155	151	81	83	172	52	51	86	157	157	113	43
	GTGTATTTAGAACCAGCTTGGTCGACGAAACCCGGT	143	80	51	122	27	85	172	28	63	62	84	58	99	207	127	34	114	147	164	188	237	144	89	140	167	31	168	114	50	32	120	113	59	264	109	175	87	176	43	50	164	65	54	112	130	128	163	27
	TAGAACGTTCCACAAAGGTGTGAGTGTCGACGAAGC	215	96	83	152	44	139	166	50	66	79	81	103	118	280	129	24	96	175	154	156	186	160	93	143	161	35	214	112	46	50	85	139	56	363	126	211	124	187	53	77	129	71	83	112	112	106	154	24
	CCTCCATAGCCTTACGAGGTAGTGTGGAGTTATCCG	131	56	64	108	42	108	165	50	70	73	78	62	89	195	148	48	106	213	169	172	201	144	98	117	200	27	172	158	61	40	111	121	76	355	121	204	105	193	51	75	161	57	47	81	134	145	110	31
	TCATTCTGCACGTCGTGAGCCCAGCCTTACGCCGAG	117	129	27	99	38	59	70	70	44	18	210	118	83	72	543	68	106	73	642	391	281	149	44	67	45	13	239	109	11	20	192	72	117	56	79	633	33	226	17	87	120	181	79	76	60	38	131	25
	ATTGCCATTACTCTCTCTGAGGGCAGGAGCCACGTT	138	77	53	133	17	85	190	31	46	48	71	66	101	152	94	36	110	178	164	139	170	145	61	130	150	21	198	133	51	33	93	143	55	366	110	225	119	192	38	49	153	46	71	97	125	93	164	29
	TCAATGCAGACCCTTAAGAATATTCGTGCGAGAAAC	121	75	49	116	17	80	137	50	50	60	107	60	81	170	111	25	120	143	135	182	156	99	60	140	166	21	205	120	35	27	139	124	58	257	121	180	69	212	30	82	165	74	73	104	104	135	188	22
	AGGCACAATGGCTCGCTGCCAGTGCCGAGCTACGTG	189	69	45	125	21	133	173	47	70	46	96	56	80	279	100	33	86	140	131	102	174	111	97	151	125	30	156	130	38	64	64	107	53	429	154	210	124	141	63	103	133	51	82	108	154	117	146	37
	AACGCTAAAAGCCTAGGTGGCGGCGCGAGATACGTA	163	104	52	120	34	96	139	46	44	37	102	73	78	262	74	45	86	152	137	125	177	112	94	131	153	37	160	103	48	32	92	118	57	322	116	194	92	196	52	81	134	91	63	140	134	115	119	21
	TCAGTAAACCGAAACAAAACGAAACAGGAATAGGAA	106	89	66	112	8	79	192	43	48	50	76	55	115	180	117	38	124	144	141	158	163	109	103	152	160	37	182	114	41	30	114	122	45	310	113	225	85	187	40	94	150	61	71	103	129	112	174	30
	TAGAACTTAATGCAAGTTGCAACTAGTCGACGAAGC	161	106	68	161	52	88	178	65	66	83	80	86	132	249	111	40	80	167	163	147	161	116	88	145	176	26	178	140	47	49	110	123	69	318	107	197	113	181	39	81	147	63	56	107	114	108	160	20
	TAGAACCAATGTTCCGAGCAACACGTCGACGAAGTT	155	79	69	179	50	115	157	57	44	68	106	66	122	201	130	38	88	128	138	161	166	138	97	125	164	35	171	120	49	35	107	102	54	298	127	184	75	187	60	65	159	51	55	113	113	90	161	32
	TACAAATGGTAGGCTTATGGTCTATATCACCAAGCC	130	99	116	124	31	92	174	52	57	103	86	57	93	229	127	55	71	189	140	129	196	154	101	90	198	46	169	147	58	64	122	119	55	344	170	143	135	159	86	94	179	61	58	87	141	131	129	53
	ATCATGAAATTCGTATGATATTGCTAATGACTACTC	152	94	52	136	16	69	148	51	38	61	65	68	88	222	96	32	109	158	155	121	161	136	99	117	124	36	185	108	37	44	102	128	52	333	112	214	116	160	50	54	131	59	49	119	137	94	188	23
	ACTGCTAACGTCTAACATGACTGCACGAGCCACGCC	189	92	75	124	27	102	157	47	71	46	85	70	94	232	104	25	99	167	165	101	176	108	98	155	118	31	164	127	36	40	96	148	61	310	123	249	96	166	32	62	136	59	54	119	166	108	158	34
	ATGCATGAAGCTAAGATGCTGTGCGGAGCTACGTTC	194	103	68	141	32	95	141	43	51	50	89	50	105	219	95	23	119	143	146	114	181	133	91	143	143	32	184	122	46	31	89	98	62	327	108	220	94	146	57	77	156	43	85	97	115	111	171	43
	TGACCTGCCCCGTTCTACAGTCGACAGGCTAATTAC	143	121	75	165	61	87	172	71	71	70	78	78	109	177	142	39	108	159	155	192	174	102	107	126	192	34	179	124	36	39	102	127	76	295	134	188	75	174	65	88	147	70	75	126	143	117	167	47
	TAGAACCATCTAGTGAGATAGGTCGACGAAGTCATT	140	101	64	113	11	79	127	59	55	54	88	72	74	224	129	27	121	173	169	163	226	140	90	110	152	30	226	94	47	42	109	126	44	354	104	222	119	172	48	89	138	92	48	134	110	153	159	20
	TAGAACTACAGAAGCTTGCTGTTAAGTCGACGAAGC	122	86	61	130	34	97	185	45	58	73	92	72	129	219	149	22	132	183	150	139	203	118	138	162	189	21	186	118	48	44	95	123	47	276	113	211	111	159	39	82	122	47	52	123	111	118	180	22
	AAGGCCAGGACCTTTATGGCGGCCGGAGCTACGTCT	165	83	50	171	36	104	149	54	63	64	101	76	101	189	85	46	111	139	177	143	171	169	78	124	141	26	160	135	48	42	121	126	70	304	97	237	100	141	51	112	104	52	70	120	87	95	150	24
	AACTCGTATAACTTCATGTCACGAGGGAGATACGCC	176	94	61	101	18	116	143	50	45	57	69	63	96	232	111	21	117	140	153	147	190	102	101	167	119	21	188	113	48	53	79	118	49	297	117	208	110	171	49	75	153	41	77	93	108	118	185	19
	TAGAACCATCTGCAGCTCTTGGAGGTCGACGAAGTG	136	100	62	114	29	98	155	34	60	83	75	46	105	184	118	22	83	194	158	160	170	129	88	150	172	40	186	107	61	35	84	98	41	301	118	172	78	187	53	121	137	72	80	118	153	107	161	38
	TAGAATCCACGTGTTAGAACTTGGATCGACGAAGGC	145	82	56	124	51	96	158	59	58	78	73	55	147	196	126	32	92	144	144	127	169	158	84	96	187	32	154	87	46	30	96	117	53	305	139	220	80	142	38	76	109	65	70	80	98	117	151	22
	TAGAACTGTAAGCGTACAGAGGCAGTCGACGAAGTG	168	71	64	140	38	99	152	48	52	73	99	56	92	198	102	53	98	147	153	181	209	142	105	126	161	37	164	115	62	56	102	108	58	351	135	184	99	139	55	91	131	69	59	100	133	113	144	24
	TCTAAGAGTCCTAGACTGGACCAGCGATGACTACTT	142	103	58	118	21	77	161	58	59	73	80	81	86	223	80	40	102	165	146	125	181	172	73	143	115	36	168	147	58	54	99	101	49	370	99	216	121	163	61	73	133	69	61	112	97	76	172	46
	ATGCCTGAGTCCTTACATGGCTGGCGGAGCTACGCC	159	108	61	124	28	113	143	49	70	45	83	108	122	177	93	39	116	149	145	134	179	93	93	171	167	30	186	141	49	45	122	104	75	302	108	202	78	132	63	52	140	57	52	122	124	108	155	12
	ATTAAAACTTCTTCACCGTTCTACAGTCGAAAGATG	118	82	47	98	10	79	167	59	52	48	91	48	78	212	111	33	114	172	125	170	199	105	95	123	166	44	197	146	34	36	108	124	60	273	116	176	93	175	52	84	148	68	79	133	125	101	170	32
	ATGCGTGAATGCTTCATTGCAACGCGGAGCTACGAC	154	87	33	158	23	62	176	35	46	66	91	66	85	179	83	30	111	159	150	149	187	121	94	164	108	38	184	99	38	37	104	77	49	285	84	246	93	164	56	80	123	60	61	98	153	117	172	44
	GACCGATGATGTAGAACCGAGGTCGACGCACATCAT	172	76	66	118	45	88	158	49	52	74	74	60	111	196	125	30	101	154	121	143	196	125	96	135	176	25	224	150	35	62	122	125	50	361	148	192	81	191	68	60	164	83	83	147	137	138	129	34
	TAGAACCAAGTCTTTTAATTGACAGGTCGACGAAGC	183	81	61	167	24	99	170	58	48	65	67	65	86	251	140	25	128	138	140	143	193	121	97	170	188	36	183	105	62	40	73	122	39	283	102	188	104	177	58	70	128	71	69	105	115	112	141	28
	AAACTAAGGTACCTATAGGTTAAGTTGAGCTACGAA	117	87	54	149	11	80	159	35	34	69	90	62	78	230	79	26	87	151	182	130	187	114	66	119	144	28	176	159	47	37	84	147	53	395	131	220	88	154	42	77	118	61	60	97	112	80	183	29
	GTCGACGAAGCCAAGAATAGCATTTAGAACAAACTA	123	62	67	143	24	73	166	41	42	51	99	59	93	215	132	22	97	145	118	150	188	110	93	112	115	33	194	116	52	44	80	112	44	324	119	200	105	175	67	69	133	51	66	121	111	113	162	31
	ACCTAGCACAAAGTTGCGGAGACTACTAACGTCGCT	129	76	48	110	15	73	178	45	58	45	84	61	93	230	130	23	107	120	164	140	199	87	77	120	168	17	205	137	39	29	130	102	52	262	142	174	72	155	47	72	147	52	78	126	121	109	147	23
	CCGTTATCATCACCGTTCTACAGTCGAATAATAACA	136	101	61	107	14	69	153	46	53	57	83	55	105	152	107	31	110	169	141	164	214	111	70	115	135	37	188	128	31	46	121	124	71	265	94	190	83	194	46	82	160	62	97	118	142	128	174	32
	CCTTGTGGACAGACGTGCCACTCGACTACGAATACC	189	112	72	134	29	124	172	45	73	46	101	73	114	186	108	21	101	125	178	142	172	133	83	146	166	40	182	138	30	44	110	89	55	296	111	210	126	173	30	62	156	61	101	123	126	103	157	38
	ACTTCACTTCTGATCGGCAGTCTCTCTGACCGACAG	121	96	20	113	30	58	67	45	42	28	188	120	75	104	493	58	102	94	464	362	204	158	54	90	72	21	258	132	7	25	168	92	107	74	60	435	45	228	29	64	109	166	70	114	56	61	110	26
	TAGAACTCAGACGCAACTATCTTGAGTCGACGAAGC	164	86	64	146	37	115	173	50	57	87	84	81	147	230	123	33	132	165	159	133	207	124	82	119	149	37	146	136	44	42	94	145	57	283	123	228	110	183	67	68	151	88	72	89	132	118	156	37
	TAGAACCGTTGCCTACTAGGAACAGGTCGACGAAGG	178	102	84	143	25	116	199	73	67	86	112	82	125	211	131	50	91	136	151	148	153	149	112	160	167	51	155	96	62	66	138	109	70	236	118	184	113	152	60	88	128	57	101	114	180	119	158	53
	TAGAACCCACTCAGACTAAGGTTGGGTCGACGAAGA	137	83	49	111	29	111	130	47	47	45	90	48	103	184	86	31	88	143	131	117	148	95	88	124	165	36	173	113	50	39	111	110	47	319	111	165	86	168	52	57	148	50	65	120	131	126	127	25
	TAGAACAAAACCGTACATCGAGCTGTCGACGAAGTC	172	103	59	170	23	114	166	39	38	91	88	69	100	199	91	34	63	155	122	128	183	142	72	133	147	29	171	87	56	42	105	110	36	267	103	169	114	197	62	86	147	50	74	132	132	110	135	32
	GGTCGACGCGGACCAGCCACGGTCTGGCAGAACCAT	220	82	66	133	37	106	143	82	66	66	100	74	104	167	95	39	105	168	155	128	157	124	81	145	129	41	165	101	55	39	78	121	77	252	120	150	109	142	72	87	94	67	80	81	112	125	129	61
	TAGAACCTCGATTGCACGTCTCGAGGTCGACGAAGC	146	90	72	157	44	96	134	61	65	65	86	56	124	201	110	28	93	155	135	112	171	138	82	120	187	31	166	139	66	56	98	119	67	274	113	167	92	205	50	92	110	64	67	109	114	123	150	20
	TTCGTAATTCCTAGCTTGGATGCGAAACTCTACGTG	147	66	34	108	13	95	119	34	41	40	88	77	66	238	96	39	86	157	152	122	159	117	75	135	126	28	169	135	25	30	85	131	74	399	111	188	101	158	41	84	153	44	60	96	100	110	170	27
	TAGAACCAGTACGCCTTACACTGGTCGACGAAGTAC	182	95	64	112	35	100	167	61	36	53	106	73	110	217	86	34	100	132	121	108	180	133	99	127	158	21	171	111	45	44	94	114	47	281	114	171	119	149	34	69	118	52	52	87	116	92	125	34
	CCATTTTGCACGTCGTGAGTCCCTTCGCAAGCCTAG	100	95	18	86	21	46	54	68	33	10	224	110	50	87	584	77	66	80	601	343	297	115	97	43	42	21	246	167	6	20	209	98	102	61	78	691	36	190	12	73	124	167	89	96	49	42	92	8
	CTTCGGGTGACTACTGGCCCGACCACCTCTCCACTA	103	95	82	149	20	60	157	50	72	53	77	80	97	177	121	39	105	152	147	149	175	105	96	129	180	36	171	111	49	27	122	103	47	239	125	206	96	166	42	86	166	84	72	154	131	118	132	34
	CTGGTAATCCAATGTATCTACAAGCAACAGAATCGT	91	76	65	119	22	59	189	55	57	59	67	62	89	186	106	23	85	143	149	163	168	89	64	117	165	34	145	93	44	38	101	103	41	289	103	186	76	175	51	61	154	64	61	99	112	150	186	24
	TCTAAGATTGAAAGTCTTGCTTTACGGTCTCAACAT	157	74	62	101	16	78	118	29	43	36	51	41	67	239	98	27	75	208	156	85	182	123	87	167	129	39	182	118	39	27	65	92	50	407	122	199	72	162	58	84	192	46	61	125	109	84	169	19
	TAGAACTTACACGCGTCTTGCATAGTCGACGAAGTC	177	104	66	165	39	117	184	61	66	68	70	65	135	203	113	14	94	156	131	142	160	142	89	151	184	20	184	108	33	32	103	119	45	253	117	175	80	167	56	61	141	63	66	105	103	137	163	23
	ACATCACGAACCTTATGTGGTTGATCGAGTTACGTA	152	76	69	96	15	97	129	40	51	49	75	78	84	242	82	33	78	157	133	101	172	135	65	137	155	46	172	124	50	34	108	121	61	284	118	193	117	174	51	74	179	56	55	96	137	123	161	32
	ACTAACAAAGCCTATAAAGGTGTTACGAGCCACGTT	146	82	50	128	18	72	141	39	47	41	50	59	78	184	112	27	89	136	145	126	171	108	101	127	157	26	191	128	37	43	104	123	62	316	129	194	91	176	41	60	120	56	66	109	118	95	131	19
	TAGAACGTAAACTAGTAGTTCTACGTCGACGAAGCC	157	81	50	123	28	95	168	42	57	65	94	73	126	186	141	28	95	143	149	162	132	104	84	134	160	16	148	83	64	38	94	97	35	282	115	171	75	209	49	55	132	66	74	106	99	103	154	27
	AATTGACCGTATTGTGCAAAGAGCTACGTCGTATAG	108	111	43	111	21	85	143	36	46	46	64	65	73	169	100	33	82	123	164	133	176	126	111	144	147	27	175	126	27	29	103	158	59	345	113	223	75	190	33	79	136	52	70	159	127	101	187	25
	AGACCCGATCGGGTTGAGCTACGACGTGGTTACCCC	120	74	59	111	18	69	106	43	59	18	80	68	101	204	82	28	137	156	152	152	237	126	92	161	119	51	180	137	23	30	96	132	55	317	140	211	101	206	56	71	181	99	81	122	139	97	147	33
	AAATGGCTAGTGCTACTACGTCCGTCGAGCTACGGC	151	94	79	182	31	90	116	54	79	71	94	67	53	188	109	60	84	144	127	135	178	131	76	170	140	40	188	137	35	51	100	100	110	376	124	137	122	144	55	97	140	67	101	109	122	97	159	46
	AACCGGTTGAGACTATACTCTGTGTTAATGTTCTAC	180	95	39	94	5	84	108	33	43	56	69	64	64	277	76	32	86	163	136	104	170	124	112	145	81	30	165	118	54	31	88	112	65	384	118	199	109	161	48	79	112	50	37	88	147	125	124	37
	AACTCAGACAGTACTGAGGGAGCTACGTCGTTCATG	167	89	49	129	24	119	174	64	52	35	98	57	99	222	67	23	105	165	136	146	194	144	99	142	182	26	191	125	47	24	105	160	69	361	135	222	103	191	33	72	132	54	90	129	140	121	132	26
	GAGTCTTATCACTGATGTCGTAAGTCGAATAGATAC	121	120	77	151	23	113	207	30	63	40	121	52	104	129	143	23	126	165	151	183	162	83	68	129	152	30	226	115	31	18	130	104	64	249	115	205	83	191	45	71	147	81	69	112	101	125	138	35
	GATTAACAGTCGACCGACTGGGAGATACCAGTGTCC	186	76	63	113	21	109	126	50	54	28	109	73	45	215	73	28	78	144	151	108	204	101	81	153	178	25	180	165	19	24	70	129	68	338	129	218	102	166	30	92	133	66	51	117	123	110	177	30
	TAGAACCAAACCCCGTCAGGCCTGGTCGACGAAGCC	155	77	68	149	30	115	157	61	65	81	79	73	126	232	127	33	103	150	116	149	170	121	77	146	188	45	176	114	47	45	127	122	46	278	107	181	88	160	54	61	135	70	69	109	110	104	163	31
	TAGAACACACAGATTCTCACTGTGTGTCGACGAAGG	150	78	48	134	40	85	139	51	44	68	73	47	92	223	96	26	82	171	112	122	206	129	94	119	176	27	180	123	47	37	97	106	59	265	112	189	83	133	62	66	122	60	63	89	97	124	133	29
	GACTCACTACCCGTATTAAATCGATGTGACTACTGA	133	82	56	96	22	91	165	50	55	43	78	42	85	189	108	18	99	156	137	133	160	117	87	129	140	24	169	134	25	25	107	105	52	327	114	231	102	152	38	50	160	46	102	97	105	116	165	18
	AGCGGATTGTTCTATAGAGATACCGGGAGATACGTT	144	85	39	93	19	72	130	60	52	51	85	60	80	177	126	35	129	140	167	150	207	123	85	129	136	24	167	117	37	38	104	135	58	265	106	191	102	183	52	83	124	54	80	104	126	117	179	26
	CGACGTGATTGCATGCGGTTATATAGCGTCCTATCT	128	83	59	103	30	67	142	51	58	49	79	64	102	150	135	33	81	134	133	171	183	136	97	117	163	40	194	89	62	47	98	122	33	278	102	153	67	164	53	62	154	64	70	114	135	114	150	27
	TAGAACTAATCACATGAGGTGAGGGTCGACGAAGTG	185	93	43	140	33	95	158	61	86	78	85	91	137	188	128	34	113	127	142	122	145	104	97	146	156	38	187	112	52	54	67	113	61	326	102	193	102	164	50	85	124	66	72	110	119	133	135	41
	TAGAACCTAGCTACTTAACAAGCAGGTCGACGAAGC	187	117	49	159	46	131	162	49	69	68	107	78	107	216	112	30	102	114	146	126	182	127	119	162	168	19	148	109	38	35	66	134	55	290	118	202	92	151	48	65	105	59	76	98	101	93	148	30
	ACTTCTCGGACGAGAACGAGCTACGTCGTGAGGCAC	129	82	52	110	21	86	93	64	42	20	99	56	86	204	83	24	94	203	136	161	177	126	79	141	149	32	183	99	30	37	84	156	73	375	115	182	102	162	78	61	183	74	68	119	161	118	132	31
	TAGAACTTCTAGATACCGATAGATTGTCGACGAAGC	174	77	48	128	20	91	152	42	54	49	82	56	94	219	126	24	91	124	151	143	175	160	113	125	198	35	174	121	61	51	115	115	63	302	109	166	101	159	57	91	125	56	69	111	98	116	134	31
	AAGCCACGAGCCTATTGAGACCGGCAGAGATACGTT	170	72	57	113	20	91	123	50	52	48	72	51	77	170	102	20	93	153	119	145	180	109	74	124	113	31	174	105	29	35	84	100	55	243	140	164	84	127	50	59	120	42	71	103	92	100	152	24
	AACATCACAAGCTTCGACTGAAGCCCGCTACAGGAT	122	79	82	124	20	105	125	45	76	21	93	74	74	178	97	29	93	155	126	170	188	96	82	147	209	36	177	137	27	29	70	116	50	355	133	192	92	253	45	60	150	64	81	132	145	111	159	27
	ATCCAATGGACTGTCGATGCTTTACGGTACCCTGTT	137	81	53	117	17	74	132	39	50	41	66	44	75	186	104	50	92	156	156	100	144	134	61	119	120	43	178	108	46	33	86	114	47	339	107	135	72	169	32	87	137	59	66	109	179	78	116	22
	TAGAACTACTTGACCTACTGAGTTGTCGACGAAGTT	127	77	70	111	38	77	143	50	40	59	90	61	94	207	138	37	76	166	157	172	201	114	67	114	150	31	155	109	44	35	79	69	61	228	111	200	96	167	63	76	114	55	73	95	76	116	128	52
	CCAATTATCTACTTGGCAGTTTCTCTGACCAATAGT	101	94	29	141	22	46	101	52	32	30	170	113	73	125	361	75	126	109	397	298	266	134	93	86	63	22	271	121	0	30	202	74	80	71	105	436	36	246	41	83	132	119	81	126	63	40	116	21
	TAGAACATTGCCGCCTAGGTGGTTTGTCGACGAAGC	114	79	60	115	24	84	134	48	33	46	79	55	111	181	103	46	85	120	129	124	166	133	82	115	153	36	153	127	60	40	135	114	39	357	125	168	79	159	53	72	91	60	87	103	106	117	119	34
	AACGCGAAGTCTAGAACAGCCTGCGGGAGCTACGTC	164	71	47	109	18	116	139	54	49	52	85	64	80	193	76	15	74	151	126	84	156	129	80	134	180	31	164	119	30	29	86	118	55	364	116	174	88	132	45	63	102	48	62	92	112	101	129	33
	ACCCGCAAACCTTTTTTAGGTGCGGTGAGCTACGCC	129	90	39	120	17	82	115	52	71	40	67	58	89	211	93	23	106	141	134	91	190	119	83	114	142	38	190	117	33	17	87	132	35	336	105	208	89	132	65	67	103	53	61	116	128	82	158	15
	ACGTCCGACCGGACCGAGCTACGTCGTAAAGGGCGC	174	82	48	131	18	109	148	54	52	32	94	57	67	189	93	28	107	130	163	158	204	143	65	163	171	39	154	136	29	25	98	133	73	314	140	198	104	183	29	65	110	88	65	89	136	90	142	49
	GCGCCGAAATCGAGCTTCGTGTGCGTAATCTCTACC	160	50	49	110	22	88	99	24	49	53	68	52	74	195	96	43	83	142	163	153	158	145	81	120	108	27	143	91	44	28	58	96	45	370	87	208	78	132	53	67	102	56	46	105	146	95	177	42
	TTGACAACAACGTTAAATGCGCGAATCATATGCGAC	140	95	23	64	20	71	113	49	63	46	71	31	71	223	80	25	76	130	135	152	168	115	70	119	181	25	202	135	45	35	96	130	53	356	153	155	125	132	38	80	135	66	51	71	113	123	159	10
	TAGAACTCTGGTGACTATCCAGTTCGTCGACGAAGC	150	73	74	144	34	59	176	60	49	65	102	73	116	160	107	44	70	132	146	168	173	113	70	106	161	23	169	103	53	42	112	96	72	294	111	162	96	174	59	79	108	45	79	104	125	105	162	31
	GATCGACGAAGGATGTAACTTCCATTTAGAATCAAG	159	105	65	114	22	91	185	45	50	37	93	69	88	185	122	32	103	139	130	148	207	115	64	141	128	37	142	88	29	35	83	117	63	276	131	192	107	172	41	54	97	61	61	91	124	105	151	20
	GGACCTTTATTGGTCGTCGGGAGATACGGCCCAGTA	149	82	48	134	18	67	105	33	54	52	65	52	62	168	93	34	94	151	126	118	184	102	90	123	109	41	196	102	49	49	110	105	84	295	96	188	115	141	58	87	122	45	45	163	115	89	129	27
	AAAACTGACACCTTACTGGTGGTTTGAGATACGTAT	95	59	44	115	19	73	115	37	46	39	90	47	68	231	76	28	66	178	124	108	165	117	77	99	158	44	204	152	35	43	110	110	35	401	105	189	77	158	49	68	152	44	80	104	138	95	187	24
	TAGAACCGAGCGCGTACACACACCGGTCGACGAAGG	170	83	64	138	46	123	133	58	62	66	95	87	114	193	105	25	91	120	152	149	184	125	78	142	123	37	187	120	53	43	112	115	39	252	92	192	79	126	62	65	91	68	53	80	92	108	146	32
	TAGAACTCGAGCGCATCAGCTCCGCGTCGACGAAGA	209	80	52	166	30	123	159	45	54	75	118	81	114	202	147	40	99	126	143	170	198	106	89	126	161	45	193	118	50	33	89	116	52	290	129	201	129	191	84	67	145	67	53	93	116	124	189	26
	ATACTGTCACTTAAGACACGTGGAGCTACGACGTTG	136	68	47	127	13	107	160	45	54	34	80	61	68	241	90	19	88	191	144	139	177	127	88	129	141	30	167	132	43	36	108	134	57	321	142	179	99	153	42	73	116	56	47	109	128	119	179	20
	GGTCACATCGATATTTAGAACCGCTAGGTCGACGAA	94	57	38	91	22	71	181	41	64	36	69	53	72	142	93	10	82	120	104	132	140	92	73	96	88	15	89	75	30	27	102	79	31	217	86	169	101	228	48	69	169	77	95	138	133	140	176	17
	GAACCTTACGACGCTACGATTTAGCGCCCGTGCTTC	150	82	49	143	20	110	117	47	45	22	78	72	113	179	109	36	104	131	121	134	200	100	72	171	163	24	155	124	37	25	75	101	62	252	79	156	82	176	48	56	150	72	64	91	97	84	128	21
	GTCGACGAAATCACTACGTGTTATTTAGAACCTGTC	141	66	47	121	26	91	133	35	48	48	71	56	101	188	106	11	88	148	148	142	229	121	75	97	172	42	159	116	25	26	95	102	31	285	93	176	80	129	43	59	120	50	69	118	111	121	150	19
	GCCGTGCCTTATTTTCACAGATCACTGTATACCAAT	144	90	78	150	27	61	163	46	59	47	76	75	109	204	90	37	100	135	136	137	194	110	91	163	157	27	184	125	46	23	100	138	67	260	134	205	84	129	57	83	145	41	60	106	119	121	165	37
	AACTGCATTATTCTACAGAGTTAGAGGAGCTACGCA	128	80	53	94	15	79	120	43	52	37	81	69	98	205	107	28	87	159	158	147	166	101	97	137	114	36	173	134	55	28	85	133	61	332	114	183	96	203	56	75	156	43	66	146	86	121	183	23
	CGGTCGACGAACGAAGACTCCGATTTAGAACCAAAT	146	81	53	121	22	87	142	61	44	67	76	66	71	146	76	33	91	144	124	133	180	88	61	134	156	18	175	94	47	37	110	135	64	308	122	179	86	147	47	62	114	67	75	108	108	99	162	33
	CCTACGCCGTATATTGGCGATGCCTACGCAATGAAA	156	71	57	122	32	88	164	50	45	22	70	59	81	196	98	26	81	129	124	154	134	94	75	125	168	44	137	107	40	28	103	114	43	331	106	189	108	154	50	74	104	63	71	109	102	91	175	26
	TAGTCGACGACGGTACGCAGTTAGAACTTCATTGTT	144	86	64	111	26	85	188	54	39	46	87	68	108	151	83	21	113	117	115	145	157	108	98	103	147	34	148	85	49	48	117	82	52	220	93	177	87	216	67	66	129	48	74	97	119	84	151	39
	AAGGACAGTACCTAGTAGGCAGTCCGGAGCTACGGC	183	87	52	137	35	104	175	41	77	59	81	70	70	178	126	32	83	132	176	137	165	146	93	109	125	40	160	105	53	30	93	116	63	269	116	188	110	161	48	54	113	36	51	88	101	103	148	25
	AATGCTAAGCCTCAGATTGGTTGCAGGAGATACGTT	136	64	45	94	6	57	132	43	17	66	66	53	70	187	90	26	106	122	149	128	150	133	90	127	109	18	162	116	48	43	89	86	64	315	103	214	91	129	46	62	141	39	68	92	135	107	149	19
	CTTCGGGTGACTACTGGCCCACCCTTTACCTAATTC	99	57	56	145	12	62	144	40	55	44	101	69	96	171	103	22	88	129	125	188	151	125	64	97	167	41	195	120	34	24	123	124	51	263	111	178	91	201	35	65	150	47	66	116	106	92	161	31
	CTTCGGGTGACTACTGGTCTCGTACCCTACGGCCCT	124	70	48	95	27	70	139	58	40	63	50	50	84	183	129	39	135	154	125	146	160	99	62	108	165	38	208	121	38	42	87	108	65	266	92	161	95	190	38	67	134	55	74	129	107	109	185	23
	TCACTCTTCTCGACCGAGAGGACTTACGAGATAGCT	157	92	53	119	22	86	98	56	48	21	79	57	60	233	85	19	90	178	107	124	187	104	83	130	197	42	186	134	17	39	77	113	43	322	116	199	103	191	39	84	172	53	100	110	132	96	172	38
	TAGAACCCACCAGTCTAGTGGTCTGGTCGACGAAGC	144	95	52	147	30	118	155	75	53	62	85	67	114	199	100	26	114	123	113	150	194	95	94	136	191	24	200	87	31	39	113	120	55	280	112	176	83	154	39	52	121	38	59	93	81	88	134	43
	AAGTACGCATTTGTAGTACCGAGCTACGACGCTGGT	148	79	45	98	10	90	129	46	39	35	47	67	90	150	118	40	64	131	153	130	168	121	81	124	153	45	177	132	34	26	94	113	59	317	114	165	87	163	47	77	143	49	62	107	132	102	116	14
	AGCCTTAGGCCAAACGGTGCCGGTGACTACGCTTTT	140	88	34	93	19	63	103	43	56	42	72	48	78	177	88	27	71	122	112	99	160	91	95	152	144	29	191	116	23	31	92	116	64	331	154	155	77	170	54	68	119	50	77	86	113	110	146	15
	AATCGTGCGGGTGCACGAGGAGCTACGTCACATTTG	176	82	64	165	24	95	126	57	61	44	84	73	81	214	84	46	78	175	137	118	157	149	84	149	168	50	175	144	51	45	81	112	68	332	114	160	125	148	64	84	124	77	75	95	137	107	127	57
	CTGCTTGACAGTTTCTCTGACTCATCAGTCATTTTT	91	77	17	106	42	54	64	51	33	27	176	82	57	73	374	57	95	73	375	326	236	151	61	71	55	8	209	110	9	6	159	108	81	83	79	420	28	224	25	80	114	136	83	103	57	85	140	25
	TACAAGTCGACGAACGTGAGATTTAGAACTGGTGCC	88	65	54	133	40	71	142	52	46	47	78	45	101	189	76	17	82	155	116	115	143	92	77	95	136	29	166	87	32	32	99	107	49	223	119	125	90	155	48	81	125	68	65	96	92	115	141	30
	CTCGTCCCCGTTCTACAGTCGAACAAAAACGTCAAG	115	71	62	105	29	76	138	33	44	43	90	50	81	201	140	29	96	144	140	172	179	110	95	130	188	23	231	138	61	17	132	111	47	285	105	152	62	156	40	60	145	50	60	121	116	104	155	22
	TAGTCGACGAGGCAATGCACTTAGAACCAGATGAAT	147	85	67	142	23	99	138	63	78	34	100	80	106	176	88	33	71	156	101	142	163	134	75	154	158	28	159	117	62	50	68	108	49	330	107	161	87	153	65	87	119	64	90	95	101	120	111	41
	AAGGCGCAAGACCTATTGGTCGGCCGGAGATACGAC	161	91	44	105	38	94	132	41	46	73	93	66	97	182	111	32	84	158	147	123	182	116	88	136	98	47	154	134	39	50	85	106	57	281	87	224	86	139	40	88	114	67	59	82	119	96	162	25
	TAGAACCGATGCTAAATCCGCAAAGGTCGACGAAGC	187	61	58	132	44	99	186	63	41	75	106	60	105	195	93	19	82	168	152	133	145	156	96	155	164	30	175	130	38	39	104	101	80	282	111	169	105	154	42	85	120	41	60	111	105	75	114	44
	AAGAAGCCTAACCATTTGGTGCTTTGGAGCTACGAC	150	83	66	125	14	111	142	34	38	48	69	59	105	195	93	24	81	128	147	146	165	128	74	100	128	24	152	106	43	50	95	102	37	321	105	208	90	145	30	55	99	52	51	101	113	78	135	20
	TCGGCACGATGGCAAAACCTGTTCGAAATCACTACC	145	89	63	123	20	92	128	37	53	51	53	57	76	141	77	30	66	165	111	82	157	95	84	119	142	30	153	118	25	25	57	114	48	315	107	191	63	128	31	44	135	58	54	98	108	82	135	36
	CAACTGACTGCCAGGTCTTCTAAGCAGCAGATTAAT	134	133	18	114	29	94	61	62	34	27	206	141	55	61	332	64	72	84	486	290	243	112	61	57	43	20	184	129	3	7	181	105	101	56	79	492	42	240	27	66	103	147	58	102	48	37	115	20
	TAGAACTGGAATTCCCACCATTCCCGTCGACGAAGG	131	67	50	131	26	82	185	42	43	64	57	65	85	179	113	25	126	118	124	124	173	93	65	136	141	40	173	119	54	38	91	101	38	277	97	147	74	172	37	89	114	54	63	90	112	121	171	40
	TAGAACCGACCTCCTTGTATCTCGGTCGACGAAGCC	133	89	45	142	39	94	169	66	54	67	75	50	101	141	93	23	93	114	109	126	180	97	79	133	150	20	173	80	51	39	86	109	43	235	104	180	89	136	32	71	112	38	69	131	113	76	121	18
	ACTTGCCCGTGCATTTTGTGGCAAGGAGCTACGATC	163	101	47	123	15	102	147	50	55	37	79	81	74	208	108	53	95	150	119	135	128	111	80	135	119	26	141	100	42	34	83	103	62	281	106	215	100	121	49	75	101	29	73	96	124	127	159	37
	GCATGGTCGACGAACTGTAAATGATTTAGAACCAGT	175	89	59	164	19	92	157	42	65	51	83	69	94	132	122	34	82	116	129	116	171	84	60	96	155	34	159	112	40	33	87	111	55	249	100	172	97	167	48	56	131	50	57	116	84	91	155	21
	CTTATACATCCTTCCTGGCAGGTCTTCTGACCAGAA	102	80	16	94	42	59	71	57	40	36	122	85	105	91	343	46	88	71	372	325	225	95	64	78	49	18	245	115	7	17	194	100	110	71	79	462	45	236	24	77	97	114	90	82	52	62	122	18
	TAGAACTACGGTTCCCACCGTCTAGTCGACGAAGGC	151	59	78	104	44	82	152	71	77	76	82	68	103	177	112	26	76	110	147	102	168	111	80	128	166	27	169	87	56	52	106	92	42	256	105	148	79	153	65	82	115	50	55	77	127	105	86	32
	TAGAACCTAGACCAGGATGTCACCGTCGACGAAGCC	141	80	88	142	42	110	167	65	64	56	93	60	121	181	95	36	83	123	148	136	149	132	81	123	166	35	180	91	50	29	115	119	45	242	94	160	83	186	49	52	116	60	64	138	97	82	117	31
	AAGGGACACGGCTACATGCTGCCTGGAGATACGCTC	166	78	55	134	18	102	115	53	66	50	95	94	88	196	77	32	74	143	107	126	151	127	88	115	106	32	163	115	41	56	81	95	63	258	115	193	91	147	60	85	88	45	76	106	102	78	107	30
	TAGAACCTAGTTAAAACAACAACGGTCGACGAAGTG	187	74	40	125	32	107	149	34	61	60	99	49	86	161	105	25	85	122	126	127	182	106	77	133	164	29	142	128	39	35	91	89	35	250	133	177	104	155	41	77	105	50	67	110	91	100	116	22
	GTTCGGGTGACTACTGGCCCTGAGATTGCAAACGCG	125	92	55	112	17	93	109	43	50	36	87	49	85	172	96	33	77	120	138	131	140	107	85	100	137	24	190	115	26	39	83	93	47	292	101	151	103	182	47	67	129	73	93	117	101	109	154	23
	AAACGCAAATCTGACTTACAGGTCTTCTGCTAAGCA	126	124	22	98	25	78	70	66	58	26	193	121	81	85	347	72	107	80	440	299	210	108	60	76	43	15	188	115	3	24	156	78	100	93	80	480	31	217	11	75	89	144	59	82	45	63	147	15
	TCTCAACCGCCTCGTGCCAGCGTAGACGGCCTGCGT	81	78	60	103	6	67	154	31	54	38	104	57	29	188	72	22	119	194	182	264	197	73	50	162	100	28	231	101	36	36	136	104	75	254	109	284	70	167	40	104	109	68	40	125	83	84	172	36
	TAGAACTTTACGAAACCCACAATAGTCGACGAAGTT	113	71	22	110	31	80	130	40	56	46	80	69	115	175	113	16	91	131	126	119	175	116	69	98	156	34	177	89	47	35	95	84	52	258	97	156	71	147	47	65	118	64	70	114	95	100	128	26
	AAGCCATCACGCCTTTATTGGCCGGCGGAGATACGT	138	108	34	122	18	81	122	42	37	51	69	69	70	190	89	25	69	167	138	97	120	118	63	115	119	18	106	87	44	26	52	123	66	287	95	157	84	129	56	67	114	43	52	96	90	100	126	37
	ATAGCAGACCTCTTACTGGGGCTATAATGACTACTT	116	76	49	104	13	83	121	42	45	52	83	44	71	153	83	18	67	137	132	127	161	91	56	111	106	29	173	98	31	44	89	109	49	329	128	175	87	149	38	74	97	35	47	100	103	90	173	28
	TCCTACTATGCCGCTCATAGATGCCTACGTAAACTA	118	92	62	114	15	89	146	47	67	36	82	41	69	138	103	17	95	166	114	136	182	92	60	128	166	41	169	108	33	38	109	120	61	240	94	163	84	150	20	82	136	57	94	150	98	112	177	43
	TTCCCTTGCTGGGTGTCGGGTGAAATGTGCCCTCGC	114	56	43	114	12	84	104	43	41	45	71	43	77	158	104	29	107	163	123	115	161	106	70	115	137	39	198	127	47	34	94	102	63	281	106	192	72	158	45	55	132	35	62	128	77	95	156	22
	ATGCACTTATGACTATTTGTCGTGCGGAGTTACGCC	100	50	36	76	13	56	99	31	31	28	52	58	88	150	63	25	51	127	118	87	94	100	67	95	116	28	98	81	20	27	52	95	51	257	81	156	78	105	33	51	95	43	44	68	100	79	127	11
	AATCGACATAATCGGCTGATTTCGAGGAGATACGTA	107	68	45	111	16	79	135	47	57	44	85	50	76	150	92	16	100	146	160	135	143	96	99	103	120	13	154	124	26	28	86	77	37	276	76	173	78	148	32	75	130	59	59	119	87	101	135	21
	GTCGACGAGCGTTTGCATTAGAGCGACTTAGAACTT	128	80	43	139	39	63	173	49	49	55	77	52	102	178	93	21	96	151	131	119	221	101	82	133	141	31	148	115	36	35	94	114	38	226	86	187	78	155	23	75	110	65	63	92	113	94	138	29
	TCAATATCTGCACGTCGTGTCCCTGACCGGCTTAGG	94	88	33	112	42	46	77	65	34	23	148	91	89	80	301	56	98	65	310	262	203	114	66	66	76	7	253	130	4	10	183	88	87	79	74	343	29	183	15	63	107	144	79	82	53	57	135	10
	CTTATTTCGACTGACCTACAGTTTCTCTGCTTCGCA	128	76	37	98	29	74	42	41	37	16	170	99	79	60	380	58	74	73	344	290	252	114	52	71	50	24	264	113	5	15	186	75	83	64	63	414	33	210	19	81	111	139	70	108	58	37	121	30
	TAGAACTCACCTTGTTTTGGCCTGAGTCGACGAAGA	83	54	47	105	18	54	137	37	36	47	62	51	87	180	87	24	64	121	138	138	141	62	90	98	125	32	162	98	36	34	85	116	45	291	131	198	73	135	47	59	117	54	51	88	118	109	157	19
	GAGCTCAACCTGGATTGGGAGCGCAATGACTACTCG	154	90	35	106	26	84	117	45	57	47	65	73	46	201	71	34	66	137	112	92	138	115	65	106	102	57	123	144	54	37	77	120	64	341	109	157	101	131	48	66	109	47	62	94	116	75	122	27
	TCACTTATCTGCACGTCGCGGCCTCACATAAAGCCT	90	82	16	85	44	59	71	56	31	23	194	69	77	67	441	90	73	62	496	351	213	114	53	68	42	10	205	112	7	13	167	63	76	49	84	546	36	222	18	69	110	151	75	79	40	47	147	18
	CGGCGCAGTGGATGCGCTTTCAAAACGACATACGTG	189	93	73	125	21	154	90	62	71	23	116	95	67	205	94	44	36	122	119	133	130	145	82	132	143	53	151	107	23	27	77	117	61	271	105	199	91	148	51	77	130	62	44	80	129	87	94	56
	AGATCGACGAACGGGAATCCGATTTAGAATCGATGA	128	69	38	118	21	60	116	39	65	45	78	82	85	178	79	28	105	128	115	114	168	118	74	111	135	25	195	106	30	40	76	101	36	255	103	169	84	150	57	81	130	51	67	76	102	81	141	20
	CTTCGGGTGACTACTGGCTCTCCTAACTCCAGCCCT	127	72	35	77	11	62	107	56	39	46	58	56	103	152	105	27	116	120	145	131	164	109	78	119	122	28	180	126	41	35	124	122	57	239	104	183	90	167	43	79	149	49	53	102	102	88	146	31
	AATGCGTCTACGTATGATGCAAGAGCTACGTTCGTT	177	77	70	121	29	103	86	32	48	48	64	55	69	211	93	33	84	204	118	109	167	138	97	117	92	32	184	132	42	44	96	92	57	348	130	203	104	141	62	89	121	69	59	78	143	94	138	42
	TAGAATCGACCTCAATCAGGACGATCGACGAAGTCT	190	91	48	98	40	98	144	40	34	42	93	52	95	162	92	30	79	131	127	130	151	97	72	95	169	25	156	98	44	35	107	100	44	268	93	178	81	149	50	68	83	37	58	105	108	95	130	29
	AAACCATAGTCCTAACAAGGATGGCAGAGCTACGAC	176	74	49	103	19	58	146	58	56	50	64	65	67	184	80	17	82	156	99	98	183	97	73	116	140	21	173	147	41	33	87	83	46	266	84	190	77	118	40	70	109	43	50	104	102	93	133	32
	TAGAACTGAAGAATTTTCTCCTTTGGTCGACGAAGC	139	46	42	106	35	73	168	46	70	57	78	42	93	184	88	28	86	132	127	113	166	134	68	145	164	33	161	101	42	39	80	114	48	283	124	198	93	140	52	51	113	43	46	88	104	104	106	19
	AATGCAATAATCCTCGAGGACAGCAAGAGCTACGCC	127	88	59	104	22	76	143	50	41	49	86	60	82	149	97	28	118	149	132	85	159	131	70	135	116	27	129	81	34	37	79	87	71	313	84	167	73	155	42	52	133	33	50	91	86	82	148	16
	CGGTCCTCACACCACTGTCGTGGTCAAAGAGATATA	104	63	61	99	16	75	155	44	50	22	106	71	81	139	97	11	109	135	150	159	211	84	81	130	133	22	154	104	22	33	102	90	51	215	101	137	66	176	32	58	134	74	69	112	97	108	182	32
	AACATACAAGACCATAAGGTTAATGGGAGATACGTC	116	95	34	127	22	73	127	24	38	51	90	38	67	183	78	26	102	128	120	103	118	86	63	124	140	23	161	115	38	47	67	93	56	264	87	188	93	134	30	77	106	39	50	94	101	95	135	21
	TAGAACCGCTTATTCAAACTTGTGGTCGACGAAGTC	157	81	42	112	34	104	182	53	74	53	79	54	101	172	100	31	90	109	116	141	140	101	65	103	159	23	165	101	55	36	93	79	41	226	108	169	78	180	45	50	98	49	44	119	89	117	145	22
	TACAAATAAGAAATGGACCACAGGACGGAGTCCGGA	137	81	57	136	13	63	164	38	47	81	80	50	85	145	117	30	100	112	107	143	132	101	60	128	152	33	146	100	52	29	94	98	62	251	90	166	106	198	44	67	133	40	60	111	95	94	189	33
	TAGAACCAATGCTCTATACATTGGTCGACGAAGTCA	164	85	53	121	46	98	134	55	49	67	87	52	110	171	110	38	75	118	105	111	130	104	86	125	153	16	141	101	50	38	100	111	35	250	119	162	69	138	59	71	117	44	50	83	77	108	133	38
	ACCTGCGTGTCTCATCAGTGCTTGACTACTAATGCC	138	78	76	120	20	74	126	68	69	51	78	78	70	158	86	35	93	118	122	169	135	102	72	120	158	25	200	102	42	27	82	131	70	269	105	209	69	153	54	68	113	56	64	86	97	100	114	31
	TAGAACGATACTGACCTAATTTATCGTCGACGAAGG	106	64	47	107	25	69	143	44	40	49	82	68	95	187	114	26	132	123	137	146	137	114	94	115	127	18	122	96	53	37	84	70	50	266	74	177	72	153	39	78	125	75	58	101	107	101	139	32
	GTGTCGACGAGCATTTCGCCATGACTTAGAACCATT	112	58	82	72	17	60	147	41	54	45	77	51	104	142	88	23	76	109	114	164	148	70	65	111	155	20	168	91	39	31	87	75	38	251	101	180	65	149	28	54	103	52	66	110	129	98	124	27
	ACCTCCCAAACGCTTTGTGTTGGCCGACTACGTAAT	127	86	61	98	29	80	133	48	39	32	56	57	85	222	83	23	97	178	133	137	155	98	53	118	122	33	198	101	26	27	66	125	57	320	85	147	82	156	44	57	146	72	50	127	128	96	132	21
	CTCGCGACAGTTGAATCCGTTGCTTTACGGTCCCAA	137	77	43	103	11	62	68	40	48	38	63	30	56	172	82	27	81	134	112	103	153	101	61	103	120	23	164	128	48	42	92	87	58	420	109	177	59	158	29	66	146	39	68	72	122	80	131	19
	TAGAATTTCCAACTATACGTTAGTTATCGACGAAGC	99	107	38	94	29	101	113	42	35	47	71	40	73	151	101	27	69	163	103	121	163	112	70	132	148	30	144	107	40	40	68	132	36	267	102	174	65	147	37	57	103	32	74	78	130	100	120	22
	CATCTCTTCGACGGACAGTTTCTCTGCTCCCGATTT	118	84	27	110	37	71	72	73	48	34	163	97	89	87	357	44	111	86	357	339	221	103	66	108	67	10	249	131	7	18	169	76	89	74	61	389	35	219	19	81	102	214	117	113	60	96	138	7
	AACCCTAGGGCTAGGGCGAGCTACGTCGATGGTGTG	122	88	36	118	25	85	116	62	55	25	104	62	59	196	76	31	80	161	145	123	172	122	82	131	144	38	144	110	28	19	101	126	80	316	168	175	100	138	34	90	138	45	62	83	133	90	125	35
	CTTCGGGTGACTACTGGCCCTCAGTTTATCTGTCAC	110	69	39	109	22	57	97	34	37	34	73	45	81	154	97	19	84	115	124	124	171	103	63	116	142	33	179	119	31	34	106	71	59	210	125	214	62	137	35	60	108	64	53	103	101	114	110	19
	TAGAACCTTAACATCCGTTTAAGGTCGACGAAGCCG	153	80	32	81	42	85	114	35	45	64	71	33	90	199	108	29	86	119	118	110	156	121	66	114	109	25	162	93	36	35	73	112	50	253	109	140	89	140	39	62	101	45	57	90	130	84	121	18
	ATCACCTCGCACGCCACAAGGTGCGTGCCTGTCTAC	136	58	34	88	15	94	96	61	54	32	59	63	82	201	96	34	55	134	98	107	152	95	100	114	83	38	150	106	37	20	50	89	63	337	120	180	79	139	61	64	110	52	63	70	115	101	132	26
	TAGAACTTACGCTGTTCGCCTAAAGTCGACGAAGTT	124	44	55	94	14	90	150	42	48	41	56	55	97	148	95	9	92	120	117	148	144	84	94	91	143	29	163	110	53	35	87	89	37	247	94	174	68	142	42	47	107	48	46	73	114	98	110	23
	CCAAATGCATCTGCTTAGCAGTTTCTCTGACTATCA	127	81	16	103	37	54	62	47	42	24	162	94	65	84	298	44	76	85	463	261	188	125	49	70	31	25	232	155	5	9	197	74	69	82	57	444	39	196	24	58	112	143	78	81	56	41	108	8
	TAGAACGAAAAGCTAGTGTGATACGTCGACGAAGTT	128	90	56	117	21	94	131	44	56	48	72	77	104	151	86	42	106	135	105	129	151	137	90	112	149	25	126	103	51	44	81	94	45	236	115	160	86	142	57	67	135	48	76	102	99	102	110	25
	TCTTCGGGCGACTACTGGCCCGCGCGTAGCACTAAC	112	70	53	102	19	72	108	45	49	47	90	55	66	182	73	41	67	138	132	86	144	122	74	88	124	28	130	105	29	36	75	89	40	278	67	152	82	162	35	72	121	45	57	116	122	84	149	26
	AAATGCGATAATTGCAGTTCGCATGGAGCTACGAAC	158	73	30	105	25	82	152	41	29	55	68	66	95	197	79	24	82	167	130	132	178	136	88	122	113	31	146	135	34	46	91	96	57	342	100	145	99	155	41	66	115	42	69	82	135	137	135	32
	GCGTAAGACCTTTCTGAATATTCGTTACTCAACTTC	149	70	48	95	16	72	136	53	54	39	60	29	64	168	122	15	69	134	110	118	144	89	54	100	130	20	198	116	38	28	77	95	43	247	85	182	65	166	28	46	110	71	56	82	108	119	153	14
	AGTCGACGAACCACGAAGTTGGATTTAGAACTCACC	138	63	54	100	24	91	153	37	87	31	68	61	97	141	95	31	87	129	105	89	160	92	63	105	143	20	161	83	31	23	93	110	32	248	81	161	88	156	41	47	137	57	72	94	106	84	127	32
	AAGTCATAATTCTAAAATGAACGACGGAGATACGCT	119	87	29	116	27	69	128	43	44	46	85	45	43	193	68	16	67	144	107	98	164	106	79	116	102	23	133	114	55	39	77	95	46	329	88	182	93	146	57	65	114	46	42	78	107	102	129	23
	AAAGCCACGAGCTTCTATGCTGGCTAGAGATACGTC	140	88	63	101	24	84	128	55	53	47	67	84	96	188	88	38	87	140	116	119	147	105	59	120	152	31	136	114	46	44	110	84	68	258	108	156	102	113	48	65	121	59	38	101	113	89	119	58
	TAGAACGTTAGCTTCCTGGTTATCGTCGACGAAGTC	134	71	44	106	28	96	150	58	48	65	80	77	88	168	104	18	85	111	116	116	131	111	79	96	87	18	125	96	35	29	80	120	31	268	84	174	124	148	56	68	110	55	51	110	92	89	122	32
	GCACCTACCGCGACCGCCGTAGCTTACGCCGATTTC	140	96	44	114	20	93	129	44	53	36	90	60	69	183	111	43	81	136	105	143	140	96	77	129	153	18	180	112	20	34	106	101	54	211	87	176	102	148	34	54	149	48	53	82	80	122	143	17
	TCTTTTTGCACGTCGTGAGCCTCCGAATTGATCTAC	86	82	17	101	32	37	57	49	47	21	167	66	65	84	366	51	102	68	368	281	215	86	60	43	65	13	220	112	4	7	158	85	79	75	66	439	22	181	22	73	122	125	74	75	44	52	95	12
	AATGCTAATCCCCGTTAGGGATGCAGGAGTTACGGC	148	64	36	97	14	78	120	49	49	45	81	38	84	189	94	23	88	106	132	125	178	110	96	84	100	46	133	114	46	29	81	89	76	265	90	218	74	124	42	54	95	59	52	66	129	115	170	23
	AACCGAATAACCTTGTCTGGCTCGGCGAGCTACATC	82	86	47	119	20	94	148	31	49	54	66	65	73	185	88	25	78	147	125	135	156	111	74	123	135	33	113	141	36	65	87	108	76	259	90	198	61	135	39	66	127	41	43	110	104	102	116	32
	TACTCTAGCTGAGGTCGGGAGCTACGTGCCTCTACT	134	67	45	100	14	90	108	39	56	51	48	55	65	161	92	30	77	174	140	130	154	125	82	102	104	28	164	103	32	48	67	91	51	308	82	130	79	117	40	57	129	60	48	98	96	113	141	38
	TAGAACCCTCACGAAGAACTGAGCGTCGACGAAGGC	143	93	44	150	44	97	179	56	58	61	95	56	117	162	91	27	87	128	107	113	149	148	59	127	138	26	164	104	49	29	77	91	53	244	104	166	68	135	47	45	80	59	41	107	97	105	128	24
	GGTCGACGAAGCTATATGAGCATTTAGAACCCATCC	116	64	41	104	26	106	169	41	48	42	87	57	87	147	83	24	96	107	121	150	147	71	60	122	169	24	186	83	35	32	123	102	51	214	90	181	59	136	31	54	103	69	62	81	79	76	135	14
	TAGAATCTATCTACCTGAAGAACGATCGACGAAGTG	141	68	42	111	25	93	142	58	35	53	71	69	98	204	128	13	79	143	129	125	168	106	74	145	161	29	145	88	44	32	112	112	43	275	120	164	82	202	40	59	129	50	84	114	102	102	114	32
	GACTGACTACAATACAGGCCTTCTGATGTTTAGACC	134	86	29	105	16	52	62	93	21	26	167	107	62	67	356	59	97	82	365	282	201	101	54	69	61	8	189	120	7	9	176	87	89	57	71	416	25	221	22	76	119	137	64	99	54	49	118	12
	ATAACAAGAGCTTACGCACTACGTGCACCTCTAGTC	123	75	49	123	13	96	100	49	51	15	89	50	58	222	72	33	89	169	112	143	158	106	85	113	116	18	165	129	24	30	79	97	51	286	101	181	123	174	27	44	96	54	69	70	102	97	103	31
	ACATATGAGCATCCATACTGAGTGGCCTTACAGACT	91	73	55	88	10	70	106	49	31	50	82	42	65	141	112	16	87	121	110	154	163	125	83	139	159	36	150	123	28	25	101	93	44	295	93	145	59	122	31	49	156	56	63	100	100	92	110	24
	TAGAACTAGCCTTAATAATTGGTCCGTCGACGAAGC	103	69	53	119	20	77	113	48	35	59	82	58	93	161	86	22	77	130	111	103	160	94	64	118	181	29	186	112	38	27	78	103	33	233	113	170	81	169	44	97	167	41	62	104	98	119	102	17
	GATATAATATCACAATGGATGATAAGAGTCACAAAT	91	77	54	93	24	79	138	39	41	34	68	42	81	187	89	21	69	176	114	116	183	109	55	118	157	23	197	101	32	16	95	124	47	271	139	160	74	183	44	65	127	62	100	101	110	114	168	17
	ATTCACGGTAATCAGTGAGGAGCTACGGCGTTCGTG	96	88	54	73	11	57	116	39	42	27	55	50	80	179	90	26	79	125	133	124	131	94	77	124	126	19	161	149	29	29	74	118	36	284	99	172	89	157	45	65	126	52	55	82	114	106	104	16
	TCCTCTTAAAGTGAGGGTCGGGAGCTACGGCCCTAT	119	67	56	94	10	75	89	28	41	68	65	50	62	182	76	53	71	149	113	125	146	125	68	97	94	18	116	107	42	36	72	94	44	348	90	159	86	130	45	50	127	59	55	96	108	82	139	25
	AACGGTCAGTGTTTTTTCCGTACCGGGAGCTACGGC	106	73	45	119	27	72	110	51	50	48	50	35	84	157	80	16	88	125	99	141	125	106	75	123	172	23	192	117	28	38	89	83	50	252	116	189	74	125	37	62	100	43	43	81	103	90	141	25
	GCGACTTGCTCCCGGCGACACGGCTACTGCGGTCGC	141	76	53	120	19	81	72	52	46	33	95	89	70	196	63	20	100	151	93	127	143	105	68	157	130	39	112	103	17	20	61	146	52	250	128	172	102	127	53	72	124	69	88	94	97	112	127	26
	ACCCCAAAGTCTTGTTTGGCTGGGCGAGATACAGCC	125	59	37	126	12	61	142	33	37	43	54	47	70	161	82	41	78	128	123	133	126	97	60	108	94	26	142	94	24	49	90	99	66	267	136	166	72	156	46	58	126	49	62	118	112	115	119	24
	AATTTCCCGACACGGAAAAGAGCTACGACGTATGGT	154	79	56	115	9	69	155	48	31	32	58	54	53	152	88	32	101	106	99	142	184	111	61	112	124	20	193	111	17	26	88	102	30	228	84	144	76	182	44	79	171	62	73	136	151	151	146	31
	TCTCTGATCTACAGGTCTTCTGCTAGACAGCGTACG	97	88	14	117	33	56	54	67	41	13	139	86	41	65	380	58	87	64	404	294	209	130	81	76	36	22	215	115	6	23	158	65	103	74	83	419	43	220	18	60	114	158	82	75	36	60	133	23
	TGCTTAGCAGTTTCTCTGACTAACAATACTCAACAA	116	96	22	96	31	41	57	47	30	34	156	136	43	79	300	48	85	69	341	240	239	130	53	75	52	23	242	116	5	15	170	82	87	60	85	355	42	264	18	65	137	93	58	85	52	38	127	17
	AATTCGCACCCTTACGAATATTGCGAAAGTACGATG	97	78	47	95	13	57	133	46	49	27	64	53	69	139	112	21	107	84	95	166	139	95	60	121	146	25	125	109	21	17	100	118	54	246	79	172	62	122	31	47	111	46	57	109	67	81	137	23
	TCACTATCTGCACGTCGTGAGCCCCTTTCAATCAAG	73	101	14	100	29	57	58	54	25	21	155	99	69	85	286	47	74	80	330	279	229	120	79	89	47	25	219	101	0	8	206	78	79	60	65	356	31	219	24	58	103	127	79	91	63	62	114	25
	ATCGACGAGCGTTTGAAACGACTTAGAATATGACGC	88	54	44	98	12	72	98	36	43	53	59	33	72	184	97	16	68	135	130	112	160	97	74	91	179	34	158	104	46	33	68	83	43	264	93	142	69	155	36	42	129	60	62	84	108	112	103	19
	TAGAACCCACATCCCTCAATGAGGTCGACGAAGTCG	156	88	38	152	25	98	132	56	44	51	69	52	87	136	84	25	66	135	122	120	175	133	79	97	161	27	130	89	42	36	66	80	38	198	96	177	83	139	41	73	113	44	43	65	83	81	124	22
	CATGGCACGGTCAGCTCGAGTCGTTGTAATGTAACA	114	76	54	85	17	92	141	39	51	44	76	64	100	135	98	22	100	99	117	144	180	75	79	91	140	39	171	90	23	27	94	110	55	199	82	155	76	165	30	49	113	54	50	98	98	96	158	23
	CTTCGGGTGACTACTGGCTCCGACTTAAACCGACCC	115	73	56	104	25	71	123	52	43	27	41	67	59	142	83	34	80	129	142	146	162	101	54	106	134	33	156	100	26	31	79	78	35	206	80	172	85	152	44	71	125	59	71	99	96	105	137	29
	CTGTTTACTGATAGTTTCTCTAATCGTACACCTTCT	108	84	17	106	26	52	78	46	29	19	146	73	70	79	327	40	69	81	293	296	204	95	51	54	74	21	229	110	3	12	194	115	82	97	74	316	44	172	20	80	88	101	69	79	83	65	104	20
	GCTTTCGTAATTAAGCGTCGCCATCTACGGCCCTCT	115	62	47	75	10	77	117	29	55	26	55	39	55	195	67	24	74	134	113	96	101	115	104	110	85	26	123	101	39	40	64	81	45	287	97	187	84	114	38	65	107	52	73	90	117	74	139	24
	CCCCTCCGGTCGAGCGACTGGACGCCACGGAAATTC	168	81	66	115	15	87	103	46	77	19	82	55	60	180	98	43	84	138	101	119	153	109	76	119	154	31	133	109	10	27	59	117	53	230	104	179	103	173	44	63	117	47	79	90	127	70	111	34
	AAGATAAGTCCTTTTTTGGGGGTCCGAGATACGTTC	78	76	47	112	13	44	99	24	45	27	56	29	85	139	109	8	66	100	134	108	148	109	64	100	115	17	192	95	42	31	105	120	31	262	99	177	70	142	29	79	112	30	49	123	84	67	148	13
	CTTCGGGAGACTACTGGCCCGGTTACGGTACTCACT	77	61	43	120	8	50	133	27	36	53	70	36	61	165	100	30	85	149	114	112	183	94	75	110	126	28	153	122	46	39	96	115	58	216	84	156	88	130	38	74	125	65	71	96	114	111	134	14
	CGCACGCTGATGCTTTCGAGTAGACCGACGACTAGT	133	88	44	144	17	82	108	45	45	33	95	52	70	142	112	32	76	152	117	157	137	115	77	133	155	25	189	111	26	23	113	123	55	217	106	159	56	161	33	61	109	52	76	108	102	86	145	30
	TCTTCAGGTGACTACTGGCCCCGAAGCCAAGGCATG	196	70	53	95	13	70	99	50	64	41	73	55	58	179	60	35	83	156	115	129	140	82	62	132	156	40	154	114	32	43	84	92	58	274	87	146	78	134	44	68	120	51	55	95	106	109	143	33
	TAGAACAGTTCGTACACCCCAATTGTCGACGAAGCC	104	63	45	106	18	54	119	46	36	34	80	27	78	151	92	28	72	130	89	105	160	89	55	85	122	29	143	68	46	33	88	110	45	248	91	116	72	146	45	64	98	58	61	114	87	92	120	23
	TAGAATTGCGCGACTTAGCTGACAATCGACGAAGCC	166	85	78	98	29	94	131	49	65	53	94	91	100	139	96	39	56	86	105	145	165	87	65	104	131	36	149	97	45	35	94	85	48	233	84	150	80	158	57	53	96	42	75	100	90	97	100	30
	TAGAACCGGTAACTTTAGCCACCCGGTCGACGAAGA	138	84	65	98	16	89	108	44	63	64	90	42	84	137	98	28	75	94	108	101	144	99	61	105	123	19	140	107	39	35	100	113	48	240	98	160	59	112	45	52	101	45	54	88	122	96	136	35
	ATGGCAATAAGCTTGGTTGCTAGCCGGAGATACTTC	118	72	42	129	13	69	181	51	58	52	74	58	81	163	86	23	89	141	164	129	168	95	73	104	117	26	142	95	43	30	76	103	61	257	74	182	85	155	30	55	106	38	44	89	100	82	126	28
	GAGCAGCAGTTTCTCTGACTGCCAAAGTCATGCTAG	137	109	20	102	39	79	55	78	58	30	230	162	55	69	338	111	78	76	354	211	199	116	71	66	58	25	174	101	8	13	178	58	107	46	74	448	45	174	38	77	62	103	47	83	40	35	103	33
	CGATAATTGTTGTTCGTACTGTCAACACATACAATG	101	226	380	49	70	87	92	160	172	215	169	298	62	147	89	293	18	67	66	28	67	113	129	112	37	306	76	123	239	296	133	43	196	48	78	53	239	26	335	234	74	43	20	70	84	29	55	373
	GTTCGATCAACGTCATCGTACGTTGCGACCCTTGTC	112	70	62	126	106	71	54	46	41	32	94	61	118	129	132	23	39	122	80	110	158	126	98	125	147	36	193	99	27	21	101	122	35	232	84	135	47	81	20	41	65	62	53	117	95	62	132	26
	TAGAACATCGTATGCATAGGAGGTGTCGACGAAGTG	97	92	45	110	22	60	90	38	42	62	69	43	80	136	84	46	72	113	102	107	146	119	57	127	149	25	132	97	47	60	96	82	47	241	92	150	92	116	75	74	105	44	66	68	113	95	113	30
	TCTGTCGACGAGCAAACTCTTGACTTAGAACAGATA	124	68	40	99	14	51	103	47	47	63	74	44	76	133	96	25	76	119	95	105	152	80	61	98	142	30	154	71	41	28	107	110	52	294	84	178	91	134	44	57	129	61	50	97	87	130	111	22
	TCAGATAATCGTTGTTATGTGTCTCTAAAACACGTC	109	90	50	114	18	76	162	41	44	25	81	31	91	181	112	22	99	110	156	139	181	95	50	126	170	22	183	88	31	24	89	115	51	261	71	168	73	152	35	46	147	49	61	111	106	84	133	28
	GTATTTAGAACCGAATCATTGGGTCGACGAAACGGT	110	67	53	84	24	66	151	33	33	55	85	49	81	161	117	17	95	105	140	142	159	108	72	100	139	31	137	90	25	47	94	127	43	212	86	160	93	162	43	41	109	30	39	79	95	93	104	25
	ATTTATTAGCCTGCTTAGCAGTTTCTCTGACTGACA	93	61	5	61	32	18	54	30	28	20	144	59	45	60	365	40	95	62	385	305	198	84	49	60	40	20	203	91	0	16	213	62	91	68	64	515	21	194	9	42	79	122	67	80	38	25	109	11
	TAGAACTAGGTCACATTCGACCACAGTCGACGAAGG	120	91	48	135	31	86	152	46	53	52	81	50	92	190	110	26	102	119	111	122	137	113	88	120	111	31	138	105	47	27	78	97	52	194	83	212	89	131	49	69	115	46	55	84	105	85	128	20
	TAGAACCAGGAAGACACATTACTGGTCGACGAAGCC	123	70	34	111	31	87	138	39	35	68	78	58	117	185	103	21	70	111	141	122	141	88	64	108	151	18	137	114	47	35	82	75	40	199	99	137	63	157	44	56	111	53	59	92	81	107	118	23
	TAGAACAGCTCGCCAAACATGAACTGTCGACGAAGC	162	65	69	92	20	97	110	39	42	65	71	70	103	179	88	17	57	140	112	116	148	109	85	108	120	19	162	104	35	34	88	101	59	265	93	130	65	121	75	62	117	43	60	95	89	79	117	32
	ACCGCCACGTTCTTAGTGAAAGGCGGGAGATACGAA	173	78	45	151	39	98	123	44	57	47	57	85	92	228	67	20	67	93	109	80	138	104	78	116	76	25	132	71	39	35	65	85	45	235	93	190	76	118	52	48	83	62	54	84	93	83	133	23
	GCAGCCTGCCTACCGCATGAACCTGAACAGATATTG	127	78	66	115	17	63	147	53	59	53	74	55	77	167	123	22	88	109	164	137	171	97	60	120	133	25	146	94	30	35	112	89	56	218	100	186	101	182	32	52	108	56	41	114	87	82	143	19
	TCCTGACGAATAGTTTCTCTAATTCGCAGTTTCGAA	110	85	26	123	26	56	76	54	33	23	138	88	76	109	280	53	76	80	307	228	223	100	54	70	66	11	177	118	5	6	132	107	67	69	67	307	31	237	26	50	106	111	65	102	47	63	136	14
	TAGAACGGCGGAATACACACTGCCGTCGACGAAGGC	173	68	48	127	55	116	113	71	51	62	60	71	95	154	98	28	62	123	95	95	117	124	68	101	154	40	130	91	44	50	91	116	45	214	110	122	88	117	74	80	92	46	52	69	125	66	90	32
	ATACCTGATTCCCTAAGGAATGGTGGAGCTACGTTC	147	68	47	95	7	74	128	29	46	48	45	48	75	166	86	19	77	154	143	124	129	92	61	107	67	18	144	64	35	28	83	96	77	238	91	206	64	126	45	42	95	36	42	87	81	99	160	21
	TAACAACATTTAGAACACCTTAAGGATGTCGACGAA	127	49	48	84	21	72	124	33	29	47	72	51	97	148	79	23	76	99	160	109	124	86	69	89	160	15	136	71	44	31	114	104	43	257	95	151	78	109	33	73	91	69	38	96	100	84	103	21
	TATAATTACTTTTCCACCGTTCTACAGCCGAGAAAT	65	68	36	92	15	55	149	25	34	36	56	53	67	157	114	17	89	132	147	145	142	79	75	95	140	16	169	102	22	36	85	104	32	197	93	167	70	163	30	53	105	40	53	87	62	100	138	15
	CAACAAGCCAGAACGCAATTTATGCCTTAACCGCGA	122	74	9	96	36	55	38	52	33	8	145	64	53	55	424	74	75	65	453	308	208	109	52	53	33	10	166	100	4	5	124	65	90	35	47	468	21	201	21	57	84	120	59	79	37	32	104	15
	TCCACTGTCCGGGATGAAAACCGCGACAGAGGCCAG	142	53	71	135	13	84	160	27	41	81	55	37	60	179	106	37	64	159	109	85	136	110	109	87	120	18	136	84	52	57	72	87	49	293	105	153	106	95	62	79	138	61	24	60	126	127	99	23
	ATGCCTAATCCTTTTTGGACGGCGGATCATACGGTT	131	65	48	93	15	82	95	38	41	33	67	52	85	184	49	34	52	134	122	70	124	101	74	115	102	24	150	107	39	43	70	88	35	281	69	147	69	89	44	62	112	30	49	89	117	97	105	27
	TAGAACGTTCAGGGAAAGCGTGAGTGTCGACGAAGC	166	93	59	119	21	115	122	44	45	56	89	56	84	161	87	37	82	121	110	111	145	117	104	99	131	25	139	113	36	37	60	98	60	298	93	159	85	122	74	68	88	50	65	58	91	85	93	26
	CTTCGGGAGACTACTGGCCCCAGAACTCGGACACAC	120	85	48	98	26	56	110	38	51	38	64	52	81	141	87	17	85	112	128	150	139	97	73	122	120	8	163	130	46	40	82	100	45	261	112	167	74	117	57	66	119	69	66	96	106	125	108	24
	ATCGACGAAACATAACTCCCATGTATTTAGAATAAG	91	67	45	113	9	62	124	30	39	36	98	41	70	145	103	25	59	135	107	118	161	99	61	113	124	16	150	106	37	42	102	101	48	237	96	159	65	145	42	46	104	46	76	98	100	114	129	20
	TAGAATCGTGCCGCTTGAGTCATGATCGACGAAGTA	124	78	65	106	37	77	146	33	66	59	94	56	65	141	72	35	67	116	103	110	116	99	80	118	110	31	159	82	43	64	91	87	36	206	70	146	59	121	52	52	93	41	44	70	109	77	99	24
	AAGCCACAGTACATAGTGGCGGAGCTACGGCGTTTG	141	62	37	90	22	60	118	32	39	35	57	48	77	199	60	24	70	134	118	132	161	102	63	109	113	30	166	127	35	28	95	90	55	313	88	144	66	125	44	68	110	36	54	96	97	91	138	28
	AACTGCAAGGTCTGAACTGACGCGGTGAGCTACGAC	153	100	41	112	11	100	119	37	40	45	54	79	54	169	97	32	74	138	111	88	105	85	94	116	104	35	119	100	26	36	60	101	49	231	88	172	93	130	52	61	102	27	55	67	101	73	104	36
	GCTCATCTCCTCGGACTGGAAGAACAATGCCTACTC	160	72	32	64	12	78	71	41	52	39	68	56	48	206	62	42	61	112	101	76	119	124	79	112	68	25	103	85	44	38	64	97	39	305	109	120	108	109	29	71	100	34	40	68	102	71	127	28
	TAGAACCATTGCCAAACGGCAAACGGTCGACGAAGC	131	77	37	108	35	111	125	32	49	60	87	75	88	173	77	14	75	138	134	98	150	108	76	120	109	43	163	75	49	39	82	102	54	208	125	144	67	134	29	54	86	29	53	71	115	74	127	30
	TCTTCGGGTGACTACTGGCCTCGACAGGCACCACGC	108	67	39	89	26	61	127	45	60	34	64	62	63	130	99	25	103	125	112	120	152	105	69	138	131	18	127	110	34	34	106	87	57	252	75	135	81	139	40	55	110	34	60	93	93	110	115	23
	ATCTGGGAAACCTAGCTTGGTCCAGGGAGACACGTC	105	70	46	117	21	61	149	33	44	54	61	59	85	185	99	9	80	109	128	113	133	99	89	123	108	26	113	93	47	19	98	108	33	231	88	142	74	114	40	47	129	47	47	73	96	90	119	11
	ATGCTAACGTACAGGCCTTCTGCTACGTAGCATCGA	112	66	29	98	36	68	58	54	41	34	188	124	48	69	419	111	48	55	434	322	176	122	63	58	25	17	154	104	4	7	112	64	108	48	49	481	36	193	24	80	98	130	61	72	51	25	98	21
	TAGAACCCTACTTCACCCGAGCTGGGTCGACGAAGC	147	70	19	101	46	96	123	50	43	62	66	63	69	161	84	15	78	96	110	128	114	111	73	126	122	23	121	91	39	26	82	91	29	262	107	137	79	109	47	78	89	44	55	86	103	94	116	24
	AACCTTGGACAAGGAGAGCTACGTCCGTTGTGTGGT	123	68	39	70	18	63	95	48	40	23	71	39	62	174	99	27	82	114	87	93	146	123	58	70	138	38	165	107	14	25	74	76	72	270	88	154	86	165	24	53	131	49	70	79	108	88	108	17
	TTCGGAATGTCAAGCGTACTGCCAACACATACAATG	91	227	280	38	16	43	83	146	113	208	99	306	40	117	70	261	30	62	30	5	44	42	69	115	33	297	64	105	234	333	98	20	174	26	54	40	217	12	297	250	38	29	13	45	52	26	23	319
	AAGGCTAAATGTATTACTGTTCTCTAATGACTACTC	114	65	47	107	19	52	129	46	48	44	67	54	63	155	100	32	93	111	96	92	125	69	63	84	112	20	114	86	46	19	61	100	45	240	93	147	66	96	44	57	110	52	60	82	72	86	137	8
	CCTCATCATCCTACTGAGCAGTTTCTCTGTCCCATA	87	75	21	103	25	60	70	50	28	20	135	84	76	68	279	63	81	92	357	262	175	111	79	62	65	17	193	114	7	12	172	74	79	86	82	344	29	160	12	56	108	101	66	98	71	50	128	19
	TAGAACCAAAACTTATCAAGCTTAGGTCGACGAAGC	106	86	40	94	14	77	121	39	30	42	47	31	69	169	81	35	73	125	118	106	127	84	52	97	83	25	140	93	43	30	87	67	55	232	88	112	64	122	59	54	105	58	53	87	79	92	125	22
	ATCGGTCGACGAGCAAAGTTTGACTTAGAACCACGT	87	83	46	118	14	62	136	51	50	49	52	44	79	175	106	14	73	111	135	104	126	88	54	101	122	33	125	66	38	50	86	109	44	243	86	162	64	141	39	60	120	55	55	120	127	85	113	34
	TTAGGTGCTCTGAACTTTACATCGGAACTAACGTTG	155	62	47	108	145	76	93	40	25	22	86	29	221	165	194	23	49	104	113	135	136	145	81	32	106	16	108	64	27	8	188	144	25	146	95	145	39	99	33	26	112	21	42	81	104	75	69	11
	TAGAACCAAAGTATCCATTCCTTGGTCGACGAAGGC	114	67	57	92	19	74	146	36	45	51	76	57	87	140	84	26	79	107	102	93	171	85	60	120	119	32	124	91	38	23	100	83	48	226	74	135	85	118	22	31	85	39	49	89	76	83	102	16
	CTTCGGGAGACTACTGGCCTCGGCAAATATCGAGCC	74	52	43	82	13	66	93	32	31	33	53	39	59	145	62	9	69	135	112	112	124	114	59	107	104	35	146	101	41	28	99	102	51	226	82	161	84	137	31	60	129	60	67	98	98	82	153	27
	TTTCTAGCTTGAAAGTCGGGATTTACGGCCTACTCC	108	59	22	87	11	61	128	30	38	24	54	38	57	197	67	33	64	123	112	85	109	111	58	101	85	12	195	124	20	26	69	82	42	308	132	181	89	140	24	65	137	36	48	78	76	82	161	20
	TAGAACTCGATAGGTTATGTATCCAGTCGACGAAGC	105	48	72	108	19	70	130	36	52	39	51	61	119	143	95	23	80	105	92	131	162	80	70	92	105	36	139	95	34	27	68	90	47	251	77	137	87	106	50	33	98	49	58	76	93	61	126	15
	TAGAACGCTAACTCAAATGCCCTCGTCGACGAAGTC	100	83	47	114	21	72	125	63	31	60	56	40	88	139	71	26	72	115	74	131	129	98	72	99	112	27	135	108	52	42	62	93	35	276	101	139	50	147	42	63	136	48	62	87	91	109	121	23
	AATCCACCGAACGGGGGAGGAGATACGTACTTGTTG	112	86	31	87	12	68	84	40	38	17	75	54	62	190	61	21	59	146	126	104	145	81	71	125	108	24	173	106	23	32	47	105	46	294	106	153	100	121	33	73	138	53	54	69	111	78	95	20
	AAACCCTGTCAAAGCACACAGGGTGGAGCTACGAAC	154	63	46	76	17	60	122	36	42	30	60	45	68	162	55	23	68	133	105	103	160	122	75	124	126	20	172	100	40	20	87	136	46	280	97	152	89	136	37	39	103	39	49	95	112	77	165	23
	AAAGACATGAACTCACTGTACGTCTGGAGCTACGAA	106	73	41	101	14	84	141	26	53	51	55	34	64	161	85	19	105	147	110	77	154	94	67	105	106	17	132	117	43	35	75	103	42	252	93	188	55	115	34	59	110	37	57	85	115	73	120	13
	CCACGCGGTCGATTATCGACACTCCGCCCAAAATGC	80	54	14	87	27	59	21	5	23	87	36	95	34	41	131	7	238	44	48	147	31	43	64	103	121	10	263	133	15	26	32	110	88	15	10	77	278	122	85	45	85	256	226	88	43	358	156	25
	ATCAACCTAAATGCCTATTTGGAGAACACTTACTAG	109	71	52	80	18	74	109	49	62	35	59	45	67	170	84	28	87	141	127	140	131	79	74	134	129	45	146	88	31	26	91	105	47	225	67	152	76	159	35	66	111	38	45	84	121	78	106	45
	AATCACAAATGCCGAGCGGATGTGAGGAGCTACGAC	130	76	45	107	21	79	130	38	60	49	61	68	96	197	84	25	71	107	112	110	167	99	85	106	97	27	130	89	30	23	66	74	41	228	87	166	85	113	27	52	98	57	42	77	102	90	145	19
	CAACCTTTCGGGTTTGCATTCGGTTATTAACGAGCG	106	76	45	71	15	74	101	49	33	56	73	35	89	171	91	37	69	131	93	109	139	91	46	103	125	26	170	116	55	38	74	122	39	236	70	160	74	180	43	61	104	65	59	76	109	106	111	14
	TTGCACTCAGGATTAATTCTCGGACTACTGCGTAAC	133	55	41	93	21	56	114	31	64	33	75	38	98	170	72	15	70	124	110	124	143	104	70	110	153	20	121	99	30	26	89	94	68	240	113	128	52	172	32	66	152	49	41	111	96	111	117	7
	TAGAACCAGCCTTCTCTGAAGCTCGTCGACGAAGTA	106	73	66	113	16	78	132	51	46	47	63	72	87	127	86	32	77	92	116	105	100	105	78	122	141	18	136	84	35	17	73	89	42	198	84	176	74	99	48	60	107	48	50	62	62	74	113	25
	TAGAACTGGCCAGCGAGTCGACGAAGTCATTGGTTC	95	54	51	87	25	71	129	30	38	38	53	40	100	112	115	32	78	129	124	155	148	89	55	103	130	32	155	92	20	30	89	101	39	170	114	132	34	100	55	40	70	65	49	89	58	72	121	29
	CTTCGGGAGACTACTGGCCAAGTCCAAGTGCGAGCT	121	69	32	113	20	62	97	52	47	35	74	48	57	144	87	25	62	103	124	108	131	86	70	113	98	23	135	113	37	34	86	87	48	214	95	150	75	110	40	47	117	41	47	91	96	81	140	28
	TTAGGAGGACCGAAAAATTTCGCATTACCATACCTT	82	100	69	83	13	59	108	31	40	32	88	58	82	148	78	20	75	117	103	147	148	78	65	100	126	36	176	99	37	37	81	87	41	196	72	146	75	144	54	53	100	44	51	105	93	69	117	21
	AAAATGCATTCTACGTATTGGCATTGGAGCTACGAC	139	81	54	77	12	56	112	42	62	28	65	56	86	194	70	28	79	112	120	84	144	71	75	115	121	29	145	117	29	28	81	96	43	230	73	132	75	104	37	38	94	38	47	107	89	78	136	30
	CTGCCCATTTAGAACGGTTCACGTCGTCGACGAAGG	124	64	40	105	26	84	110	49	32	61	66	51	101	108	121	26	96	117	124	128	122	119	79	104	125	31	153	94	26	20	81	68	39	171	89	168	60	141	40	63	112	47	61	101	86	95	107	20
	TAGAACCGAAATCATCCGGTCGACGAAGTCGTTGCC	98	54	39	115	41	80	161	43	42	29	66	38	87	131	81	19	74	106	108	118	140	72	71	81	151	44	130	86	47	26	93	85	44	189	100	135	58	135	43	49	135	60	50	78	101	83	130	16
	TAGAACTACGTAGCTAACTTACTCGTCGACGAAGTC	150	75	53	124	30	104	146	40	46	52	63	33	118	150	80	23	71	104	108	85	154	110	64	91	131	27	116	65	40	24	99	89	25	192	91	144	74	129	35	58	103	44	80	84	78	82	122	13
	CCGGTCGACGAACAACACATGATTTAGAACCGAGAA	136	64	51	98	14	58	165	32	51	37	58	53	55	161	88	18	65	133	99	101	140	86	66	92	126	27	123	79	33	37	75	93	35	255	84	133	72	134	27	49	87	37	54	97	107	81	102	17
	AATCGACGAAGCGTAGTACGTATTTAGAATTGAGAT	128	65	41	129	25	94	124	40	49	47	57	45	88	138	101	9	87	95	108	103	123	71	64	100	110	12	151	94	26	18	62	92	37	214	85	147	105	162	38	74	110	61	83	93	95	94	90	32
	TAGCTTTAACCCCGTTCTACAGCCGATTAAAGTAAT	125	85	40	93	13	58	137	42	33	49	49	49	71	133	96	22	97	91	112	180	158	80	59	80	124	34	132	68	26	23	97	94	43	217	75	107	58	131	20	47	122	49	44	78	76	79	114	18
	GCCTCTAAGGAGGTGTCCGCGCCTACAGGCCCCCTC	107	61	46	71	12	59	100	23	52	46	49	58	50	110	81	29	81	131	135	119	111	107	67	78	96	25	123	101	49	37	66	60	52	244	69	140	64	96	28	52	109	66	55	101	116	105	141	12
	AACTGCCTGCCTTGCCAGGACTTCTGACAACAGATT	116	75	15	93	22	53	68	48	48	33	176	134	50	64	361	93	50	67	419	224	184	110	44	40	34	17	149	115	6	11	155	65	98	45	60	448	37	175	27	87	96	112	40	84	34	37	78	19
	ACTGCAAAAGACTAGCCTGTCTGCACGAGATACGAA	160	73	41	97	21	82	155	26	47	61	69	60	77	208	99	34	78	134	112	103	119	106	99	98	89	39	122	87	34	30	78	80	43	186	74	167	77	75	49	72	114	34	24	67	107	94	97	31
	TAACTCAGCACGCGTTGTGCCGTTTCATGACTACTT	115	55	41	70	16	67	59	43	18	22	48	29	64	185	53	28	62	120	101	90	106	94	73	94	93	29	152	99	33	34	48	96	49	303	104	135	79	137	37	63	97	38	43	104	94	85	107	21
	TACAAATGACAATCTCACATCCGGATGTTGGTAGCT	105	37	48	93	15	65	129	21	36	57	53	43	54	142	116	20	58	112	111	126	160	111	66	94	172	22	165	120	33	36	94	88	39	207	111	140	85	121	41	53	122	41	30	97	96	110	116	24
	TACACGACATCTCGATTGATGGTAACATGCCTACTC	131	78	34	70	17	54	106	39	36	45	65	47	54	152	67	24	70	143	89	81	135	109	69	114	88	21	116	93	45	34	64	79	35	325	110	145	82	116	41	55	114	39	54	85	88	75	136	20
	GCAACGAGTCCTTATTTGGACAGCATGTCCCTACTG	147	65	39	101	7	75	82	29	31	37	77	61	46	178	61	30	55	131	111	71	148	124	67	129	90	26	113	113	31	30	42	94	45	300	94	135	92	110	56	68	91	45	56	89	134	85	107	33
	TAGAACCATTTCTTTAGCTGCAGCGGTCGACGAAGC	116	83	32	144	28	79	112	33	49	67	68	54	115	169	76	30	112	102	101	126	136	120	55	103	119	31	149	94	37	33	93	92	30	206	123	156	63	181	41	45	98	58	59	72	103	87	141	29
	AATATTTAGAATCATCATGATCGACGAAATTATTGC	104	63	43	86	27	54	131	23	48	38	47	37	68	153	97	21	76	145	124	117	174	69	65	96	120	17	133	86	30	30	84	81	42	227	88	177	71	152	39	64	80	31	35	76	92	66	110	13
	TAGAACAAAGAAGATACATCACTTGTCGACGAAGCC	83	71	38	105	28	60	118	38	30	34	64	57	99	171	89	23	96	111	133	119	144	96	54	79	119	32	136	88	36	25	56	91	45	235	78	105	64	112	36	57	110	50	56	85	83	88	101	14
	CCGTCGACGAGCCGCTTGCGGACTTAGAACGGGCTT	132	68	44	101	10	63	88	41	38	49	71	56	62	161	99	18	86	103	110	109	153	89	56	111	104	15	115	92	36	33	61	84	30	214	67	162	78	94	38	72	99	35	55	83	104	78	121	18
	TAGAACAGCCATCTCAACGAGCCTGTCGACGAAGTC	111	64	47	99	21	74	118	51	28	49	68	55	67	164	59	34	63	87	92	121	151	83	66	95	130	17	138	77	33	36	111	80	23	191	67	115	73	106	32	71	105	40	67	84	71	90	112	29
	TAGAACCTGACACGCGAGTGATTTGGTCGACGAAGC	124	83	66	96	28	92	118	65	59	37	63	50	71	158	73	22	73	117	112	106	138	104	65	116	106	28	123	117	27	19	88	85	54	227	105	145	50	128	38	66	84	32	62	80	88	72	107	17
	TAGAACTAAACGAACAGATTCGTGCGTCGACGAAGG	125	82	62	130	16	72	143	34	40	56	68	62	116	158	107	16	74	112	127	109	184	113	87	113	155	16	133	81	33	33	95	117	50	201	97	127	83	149	21	49	126	31	59	71	97	73	116	22
	TAGAACCGACTATCATAACAGTCATGTCGACGAAGC	125	79	42	77	13	73	130	28	40	54	44	45	94	155	75	27	72	106	117	88	137	100	48	119	106	19	146	104	32	40	88	89	59	212	107	120	68	118	33	69	99	71	42	58	123	62	125	23
	AGCGGTCGACGAACATCGATGATTTAGAACCTCTAC	126	59	36	91	7	61	80	32	31	29	57	51	71	116	73	27	60	136	81	102	148	88	67	85	118	25	122	89	53	28	73	77	47	253	104	177	58	113	33	46	84	32	47	79	105	72	106	17
	TGTCTTAAATTGACCGTCGGGAGATACGGCCTCCCT	104	42	41	74	9	51	79	38	33	44	52	45	59	164	64	41	72	144	91	75	133	107	66	79	54	22	131	89	55	25	71	83	53	250	95	125	70	146	43	52	122	33	49	73	90	92	117	12
	GTAGCCAGTCGCTATGTTTGTTTCGTTGGGTAGCAC	68	69	12	81	55	45	35	0	20	57	33	60	74	65	131	16	190	68	53	135	58	67	72	71	96	7	276	147	21	29	55	113	69	45	24	92	191	115	82	62	102	193	222	83	55	331	123	20
	GTCGACGCGCATTATAATATGTGGCAGAACTAGTGC	98	52	41	66	15	46	93	36	50	44	58	45	74	154	73	23	74	118	107	89	136	83	59	80	123	14	126	91	28	24	62	91	40	211	88	129	79	107	38	45	90	21	55	79	102	80	101	27
	TGTTCTAGCTGAACGTCGCCACTTACGTGCCCCAGC	71	52	41	99	27	77	93	22	28	46	59	31	86	164	72	29	89	112	143	107	152	72	69	91	91	25	102	84	36	35	75	99	41	258	80	123	53	118	43	46	107	44	54	74	87	90	113	21
	TCTTTTTGCACGTCGTGATCCCCTAGTTGATAACGT	87	64	13	110	20	37	42	40	33	10	133	54	78	79	348	57	52	51	375	276	170	130	54	53	41	24	172	108	7	8	144	59	63	81	86	352	36	182	17	50	111	121	72	58	48	61	108	16
	TAGAATCACGTGATTACATGATCGACGAAGTAGCTG	92	49	51	91	7	60	103	44	36	39	39	47	81	117	83	27	70	95	102	91	146	92	55	84	92	18	124	110	28	25	73	102	47	224	70	139	79	109	51	46	93	46	63	98	88	105	86	29
	TAGAACCCGTTCAGAGATGAACGCGGTCGACGAAGA	93	90	36	122	28	84	154	43	61	57	77	36	115	182	86	17	69	110	113	87	108	115	70	125	134	20	147	62	35	29	66	80	45	228	85	156	87	122	27	49	109	36	45	61	103	102	122	17
	AAGCGACACACGGTTCGCCCAGCTACGTTCCGTTTG	97	59	42	100	20	73	100	32	44	36	55	51	85	170	84	29	81	108	128	93	132	77	78	104	132	15	136	93	30	42	84	103	44	251	70	145	53	145	46	62	125	42	64	87	89	87	155	30
	TAGAATCCTCTCAACGCTGATAGGATCGACGAAGTA	113	78	37	86	33	57	121	36	57	35	69	39	85	135	88	24	78	131	99	104	125	124	69	132	115	24	129	65	53	27	62	96	33	245	74	156	65	135	52	57	93	44	56	94	99	77	89	18
	AAGTCGACGAACCGTTAGGATTTAGAACTAATTCCA	104	60	50	84	8	61	107	43	49	42	45	52	62	134	74	13	97	113	123	129	149	77	75	86	91	24	122	79	33	26	84	73	42	268	64	129	68	139	35	47	102	54	70	105	88	90	109	22
	CTTCGGGAGACTACTGGCCTATCCACATAAGCCGCT	82	50	44	107	11	52	92	24	46	18	44	40	56	118	50	19	97	115	114	113	121	76	56	62	117	19	105	90	42	18	76	91	36	241	72	121	64	150	32	50	97	48	51	103	94	78	125	17
	ACCCGCAGCGACTTGTTGCGGCGAGCTACGACGTTG	149	57	40	60	10	54	81	49	41	21	54	61	53	197	56	46	55	141	99	86	161	108	67	105	112	31	112	112	17	45	66	82	55	339	100	151	80	124	44	61	89	35	47	81	112	91	126	35
	AATCCGTAGAACTTACTGTACCGGACGAGATACGTT	122	68	38	95	27	66	108	33	41	36	71	54	61	170	61	26	63	98	121	124	127	99	53	105	115	31	135	78	38	27	62	110	48	255	89	111	71	139	36	71	95	53	50	82	88	86	119	13
	CCTTATCGGTTTTTGATCCGAACCGCTACTGCCACC	113	125	53	144	17	105	105	40	46	12	82	46	45	112	61	28	123	153	151	219	228	58	71	152	82	19	38	58	24	12	146	98	35	287	70	282	33	43	27	23	52	35	54	79	119	64	74	15
	AAAACCTACTGCTGATTTGCTGGTTCGAGCTACGCC	116	52	24	108	12	53	150	29	29	44	61	34	63	140	80	25	51	139	95	102	140	87	76	95	96	23	165	118	24	30	70	87	59	259	96	157	54	99	38	42	98	53	39	69	102	88	139	14
	AGCCGATGTCCCTCGTTGGGAGCGGGGAGCCACGTC	130	57	46	103	23	64	145	25	46	55	52	57	51	159	69	16	84	108	109	83	147	109	86	123	104	29	112	94	26	20	70	99	39	226	98	149	72	112	33	62	111	33	46	78	83	79	102	15
	CAACCTCCCTTCCCGTAATTGTGGACTTGGCTACTG	108	63	49	81	21	87	109	57	49	53	63	55	74	123	57	30	92	108	138	117	105	73	76	92	96	23	149	124	23	32	84	99	68	217	82	140	71	129	28	49	117	45	48	63	87	71	130	23
	GATCGACGAAACGAAATAATTAGTATTTAGAATCAA	122	84	29	90	6	41	113	26	29	47	71	75	60	129	90	13	71	129	123	116	162	78	54	108	124	16	103	81	34	18	57	86	35	199	66	160	60	132	41	50	109	41	62	101	93	95	170	15
	TAGAACGTTAGGTTAACACCGTCACGTCGACGAAGA	136	54	46	102	29	76	123	45	55	65	97	62	95	143	79	34	67	120	123	74	101	95	71	104	102	40	113	97	57	36	64	69	40	231	78	120	78	115	44	61	103	57	45	65	99	105	96	34
	TAGAACAAGAGTGATAAATCTCAATGTCGACGAAGC	112	60	29	75	20	79	106	37	24	52	44	34	72	120	79	36	61	114	101	115	121	94	85	105	103	28	144	63	40	27	97	94	37	257	86	126	67	123	36	44	83	35	59	90	95	72	97	13
	CTTCGTATAGACGCGTTGCTTTACGGCCTTGGATCA	95	52	33	73	6	57	97	39	48	29	41	45	49	186	78	16	51	139	108	91	119	117	75	80	88	22	106	107	41	20	56	91	45	288	87	121	65	148	67	56	106	55	41	77	96	69	90	28
	TAGAACGTGACTTGTTTAGAGCATCGTCGACGAAGG	133	107	34	112	28	84	144	20	54	71	76	64	77	205	92	41	65	115	116	121	136	82	56	101	137	32	143	91	42	36	78	93	31	204	81	144	81	140	57	53	79	39	50	85	70	73	138	18
	ACTTGTGTGTAACCGTTGCTTTACGGACTCCGCATT	103	43	48	84	12	54	82	26	37	32	58	28	51	179	40	15	80	123	114	113	117	85	54	113	100	25	161	79	45	30	71	79	41	246	101	132	71	131	39	45	106	34	48	85	104	86	128	20
	TATGCAAGCATCTACAACCCAAGCCGTGGCGATTTG	99	71	36	69	12	71	114	23	43	26	52	41	76	147	80	29	90	149	101	135	145	86	65	102	157	29	211	98	33	30	104	109	39	259	101	152	68	152	40	48	115	35	60	88	85	87	141	28
	TTACATTGTCGTTTGACTACGTGCTTACAAGACAGA	81	62	71	82	27	57	142	49	41	45	63	73	56	159	80	22	84	88	95	99	125	79	87	93	112	25	119	78	43	34	82	80	53	205	87	133	58	129	29	69	120	53	55	91	115	93	104	36
	CCCAGCTGCTATTTTCACGCAGTCTCGTAACGAATG	117	81	42	74	18	75	118	30	48	23	80	56	66	158	62	20	67	121	106	94	128	87	63	80	115	27	121	99	28	38	79	78	46	271	81	140	94	143	38	70	113	38	53	115	99	69	95	24
	AACGGATGACGTCATTTCCGGGAGCTACGTCGGTTG	137	66	35	84	23	60	91	40	46	29	50	39	44	196	87	33	41	142	104	133	145	96	73	108	104	25	121	88	26	23	64	110	55	275	122	143	74	129	40	71	101	42	35	73	117	74	102	20
	TAGAACCATCGTTATTTATGCGATAGTCGACGAAGG	113	84	49	116	20	75	112	32	39	46	78	55	83	133	63	28	95	110	100	114	156	93	83	99	94	22	141	70	37	33	78	70	42	193	61	139	47	89	44	55	99	52	53	62	73	87	132	22
	ATGGTATGTACCGTTCTACAGTCGACACACCTAACA	98	64	64	80	17	77	115	44	57	34	58	52	81	114	71	31	77	91	80	121	142	106	55	104	115	34	228	93	26	32	99	88	33	221	61	147	63	114	42	73	99	29	43	101	104	105	80	23
	GTTCAGGTGACTACTGGCCCTACGTTAGGTTCTATC	90	60	47	82	7	46	91	41	48	27	58	47	45	157	46	16	64	108	99	123	152	68	71	102	120	11	143	119	38	22	70	89	48	258	97	160	55	154	20	70	117	42	57	108	97	64	127	13
	GTCCTTTTTGCCCACGCATATCACTCTTTGTTTGAG	52	65	58	85	12	39	134	30	51	42	75	39	36	156	74	30	125	154	134	211	196	48	45	136	103	27	158	112	30	29	125	74	55	231	110	177	48	108	39	75	98	66	31	102	73	83	186	17
	ATTTAGAATCCCTGCCGACAGGTGATCGACGAAAAT	83	67	44	113	17	59	130	43	35	70	60	41	68	136	92	22	94	130	97	106	138	71	37	77	150	14	120	93	18	32	63	94	33	263	85	137	87	102	34	68	89	38	48	76	80	67	150	29
	GATGCTTACGCGTTGATTGACCAACGCCTTGTCGAA	105	80	44	94	19	57	96	25	45	17	84	43	86	116	73	8	67	108	90	123	167	86	62	86	119	16	118	90	17	29	90	75	25	229	52	154	51	136	36	53	107	33	64	67	92	67	123	4
	TAGAATCGCCTTAGAATAGTAGTCGATCGACGAAGC	139	66	48	97	25	98	114	47	38	39	38	42	88	160	81	20	69	132	110	127	157	126	65	82	163	25	155	84	30	32	75	126	44	234	71	163	44	94	44	53	102	36	52	81	112	87	96	16
	AACTACATTGGCTATGGTGCCGTAGGGAGCTACATC	128	48	39	107	6	65	114	37	30	42	70	58	54	111	66	18	47	126	126	78	149	81	76	97	85	26	131	77	28	41	60	94	44	249	80	158	88	136	23	64	101	38	37	92	71	78	105	25
	TTCACGTGACTGAAAATTTCAACAGTCGAGTACACT	123	59	40	81	16	83	79	34	46	13	61	25	50	154	41	19	51	136	89	109	163	104	60	106	119	18	134	100	19	30	64	119	43	333	117	160	69	132	35	56	100	31	54	87	113	101	94	31
	TAGAACGGTATTGGCGTTTAGCACCGTCGACGAAGG	114	87	41	93	30	67	156	66	40	77	60	57	88	160	94	30	87	93	145	87	153	121	75	106	123	34	95	105	35	33	61	92	47	207	102	140	88	115	40	82	93	62	46	86	81	73	124	12
	TCCTCAAAGTGCGAGGAGTCGGGAGCTACGGCACCC	125	55	42	81	11	69	96	20	44	53	63	38	64	157	53	27	66	111	121	112	116	150	72	91	83	28	121	92	45	51	52	80	28	251	94	142	98	107	51	61	119	47	38	95	109	75	98	26
	AACCCGCAGGAATTGACGGGGGAGCTACGTCCGTTG	157	50	40	80	20	82	78	34	41	29	81	50	68	121	66	33	83	139	124	100	175	126	82	142	101	27	103	110	18	27	72	130	71	281	111	121	57	148	42	46	101	59	47	82	105	88	127	20
	ACTCAATCGCGGTACAGCGTGTTAATGTCCACTACG	143	71	47	80	13	73	77	26	46	43	66	51	78	212	62	47	47	143	132	101	140	127	72	107	67	20	132	117	40	34	54	90	37	363	116	150	70	102	42	68	107	56	24	69	136	105	98	32
	TAGCGCTCCTGCGTGGCAGTTTCTCTGTCCACCAGT	93	104	13	71	32	50	33	55	43	23	135	86	57	99	337	52	86	63	391	218	186	125	57	80	31	8	152	93	8	10	143	53	79	56	53	411	22	184	14	73	92	107	67	71	32	61	98	22
	TAGAACTAGATTCACTTTGAATCCGGTCGACGAAGC	130	76	41	110	27	85	140	52	43	41	52	44	84	186	70	25	71	109	93	118	124	78	63	79	145	37	126	92	30	32	84	92	23	232	92	152	54	138	32	46	91	45	33	73	63	87	92	30
	ATCCAGCTATCAACGGCCCCGTTCTACAGTCGACCG	69	87	41	89	17	49	103	47	50	23	57	47	77	147	86	24	71	74	113	133	171	84	54	78	103	46	146	83	39	19	103	77	38	177	99	175	51	111	30	55	96	56	66	80	68	83	164	10
	TGTGCTATTCGAATTGAACCGCCTCGTATTGACGCT	45	34	93	97	49	19	106	9	64	67	58	8	66	154	43	19	161	62	16	213	18	16	29	181	75	19	160	28	16	81	24	38	80	49	46	15	28	23	107	30	359	95	82	162	19	38	364	14
	TTCAACCCAACGGACACCGCAGTGCATTTCCGCCAC	63	67	19	94	25	28	8	18	21	74	31	82	57	60	110	12	200	47	39	181	29	35	77	65	118	19	272	143	21	28	38	119	46	21	9	84	238	116	93	48	95	253	199	68	51	310	107	13
	CTATATGTTGAAATCGTTGCTTTACGGACCTCAACT	98	51	36	66	13	43	94	19	20	32	34	43	49	143	53	13	74	120	93	52	114	89	67	107	69	31	137	99	30	25	43	82	49	278	143	148	65	141	28	55	111	39	47	67	95	54	100	14
	TAGAACCGAAGGAGTACCTCGGTCGACGAAGTCTTG	107	49	63	111	22	69	141	36	29	44	50	55	72	148	104	37	68	102	94	92	115	95	50	83	128	26	134	84	39	28	62	87	38	185	68	130	68	125	35	60	97	36	41	66	69	85	132	23
	TTCGGACCTTTAAGAATATTCGCGAACTGGCGTTGG	80	85	44	77	12	46	120	25	48	28	60	48	66	134	77	24	85	84	96	121	115	95	72	90	131	20	131	87	33	28	82	98	29	209	77	184	66	171	35	56	82	41	62	81	89	85	116	18
	TAGAACTACAACGTAGAACGTTACGTCGACGAAGTT	110	52	35	93	27	96	98	21	53	66	61	44	105	159	89	15	69	115	99	106	112	90	55	86	146	26	116	78	41	27	86	114	36	202	106	171	64	143	31	37	80	39	46	89	96	84	105	21
	TAGAACCCACCGAGGATGTATGTGGGTCGACGAAGG	89	61	47	96	18	68	118	37	45	46	55	40	75	140	89	17	69	74	100	104	98	99	47	82	108	31	105	96	21	25	70	86	39	202	70	131	54	109	45	61	109	25	44	79	75	90	93	17
	AAACTGATATGTCTTAGTACGCAGTGGAGCTACGGC	123	54	49	109	9	80	106	39	48	31	68	55	69	168	65	14	52	140	106	103	117	90	78	95	83	31	127	101	32	36	47	66	41	215	99	141	74	111	36	67	97	49	53	76	98	97	157	33
	TAGAACGTATAGGCTGCACATAACGTCGACGAAGTA	124	50	55	90	21	88	114	34	42	75	53	36	63	123	98	26	63	92	94	102	133	105	47	98	122	30	120	88	34	47	80	103	28	229	91	118	58	124	52	34	135	43	55	58	97	79	97	23
	TAGAACCTCAATTAAGATATTCCGGTCGACGAAGTC	138	83	43	103	29	70	134	49	29	35	52	51	93	111	58	11	51	123	114	108	128	76	67	85	133	17	97	88	25	28	50	110	40	210	79	186	55	113	33	53	99	61	56	122	80	111	144	14
	TAGAACCAATGTAACTTGCACACGGTCGACGAAGAC	128	90	41	114	43	110	141	48	60	46	63	39	80	152	107	14	76	68	82	115	124	77	69	73	138	29	92	78	29	32	75	64	30	172	90	119	53	123	30	49	96	23	52	64	74	71	111	28
	AGCCTATAAACCTCGAGTGGTTAGGGGAGATACTTC	111	70	48	102	13	66	121	31	35	30	71	56	56	154	99	20	65	124	100	94	116	113	61	85	91	22	141	69	45	25	70	78	28	250	88	159	59	108	27	63	99	35	53	75	82	89	100	18
	ACCCAGCGTTATTGTCTGGCGAGCTACGATTGTTAG	130	74	41	118	19	78	133	49	62	38	68	50	61	145	91	21	88	136	96	98	100	73	71	104	109	23	121	81	37	15	60	102	53	186	100	184	74	115	42	57	104	51	42	79	97	67	108	29
	TCATCTTATACATGAATGTTGTAGTTCTAACAGATA	80	59	38	71	8	74	101	35	34	18	55	36	79	131	83	14	93	110	106	147	175	81	68	114	133	38	149	89	18	10	72	81	38	210	61	124	44	144	23	34	126	53	57	89	86	94	136	14
	ATCTCATCCTGATAAGCAGCGCTCTGCTGACTTACA	95	69	15	61	47	43	48	59	27	24	172	75	50	61	340	53	57	57	386	218	169	93	55	64	44	12	165	97	4	5	143	55	84	36	62	454	23	186	19	42	82	122	60	82	37	43	77	21
	ACGCACACTTGACTTGCACCGTTCTACAGCCGACAA	105	57	48	128	13	59	97	31	41	32	72	40	45	127	61	29	80	116	94	124	134	94	54	95	117	24	125	69	19	34	105	81	48	272	84	126	54	128	36	44	93	48	50	80	94	69	103	13
	TTCTCAGAGTGAGACGTCGGGAGCTACGCGCCCTTT	102	44	26	82	16	49	112	25	30	50	63	41	54	139	79	24	72	125	109	90	116	102	74	98	69	20	122	94	31	29	55	76	30	284	63	151	69	117	31	62	101	38	33	75	113	97	108	20
	AATCGGTATGTCGTTTTCGTACCGAAGAGCTACGAC	100	53	38	78	22	52	81	45	32	29	50	55	68	129	79	28	52	129	97	82	130	90	66	91	86	24	120	89	25	43	86	68	37	249	124	149	75	126	32	32	96	40	47	88	89	61	103	31
	TAGAACTTGACTAGAAGTCCTGTCGACGAAGTCTTT	60	65	36	78	17	59	131	33	42	41	59	42	79	109	78	27	51	79	125	131	131	99	56	72	117	23	143	87	27	34	86	79	58	230	70	128	55	122	31	62	122	42	59	67	104	69	89	17
	TTGAATGATGGCATTTACCAAGAATTTGTCGAACTG	117	51	36	95	10	60	65	19	26	21	40	30	52	152	42	16	48	142	90	115	149	109	62	83	122	28	141	86	27	14	60	119	30	334	98	135	60	125	55	66	83	45	59	73	104	83	98	24
	ACATTACCCGACGTCCTTCGGCGAGCTACGTAAGAG	91	74	36	93	20	102	95	36	43	38	63	32	76	136	93	28	79	110	91	121	144	101	65	92	119	28	153	85	29	27	69	82	43	194	85	161	63	110	37	45	97	38	44	77	98	75	111	24
	AAGCATACGTACCGAGCTGGTCGGCCGAGATACGTC	116	81	67	92	23	96	122	56	42	28	67	64	66	171	67	37	57	85	100	64	107	123	66	105	84	38	112	90	39	26	65	81	31	201	76	163	60	114	42	49	89	27	40	72	103	68	104	35
	GTCGACGCGCCGCAACATGAGGTGGTAGAACTCGCC	102	46	39	94	8	58	81	28	43	19	44	58	73	106	66	17	79	75	97	125	121	82	52	104	117	28	124	90	28	23	63	96	41	168	67	156	70	84	21	36	88	42	36	55	63	85	87	29
	TAGAACTGCCCTGCACTCTAGGTTGTCGACGAAGCC	76	49	37	79	15	44	125	41	49	56	56	41	95	125	78	28	60	106	115	89	125	93	54	87	128	38	148	103	39	41	78	70	46	215	74	135	93	103	37	57	78	44	48	70	77	75	107	22
	TAGAACCCAGTTCAATAACGCCCGGTCGACGAAGTT	80	65	27	84	20	54	92	42	42	33	80	46	76	124	93	23	82	128	120	101	122	86	50	110	126	15	102	89	32	14	75	81	30	200	89	123	49	89	40	52	78	51	46	60	72	69	131	25
	GTCGACGAAATACATAAGTATATTTAGAACCTGCGC	99	78	38	126	18	58	124	34	31	42	72	56	90	118	90	24	88	95	110	106	158	101	53	105	103	20	134	72	31	25	77	88	49	175	85	140	64	117	23	38	89	52	41	74	78	63	96	15
	CCTGCCTGCATAAGGCTTACAACGAGGACTTACGTC	140	51	43	96	16	75	110	36	43	3	56	33	67	168	67	13	64	134	108	85	149	62	81	109	135	28	133	100	18	28	53	58	32	255	100	158	56	132	26	60	110	49	59	75	77	53	100	23
	ATCACGACCTGCTTTTTTGCTCGTGGGAGCTACGAC	106	51	35	95	15	65	110	32	22	47	57	39	64	172	68	12	67	128	145	100	134	95	59	89	123	18	138	104	27	27	71	66	44	231	67	130	79	106	22	58	112	45	59	72	84	54	157	20
	TATCAGCCGTTTCGTACTGCAGACGCAGTCCACGTA	53	70	41	94	8	55	87	35	41	31	105	54	12	156	46	34	86	154	116	193	179	62	43	151	71	27	184	105	29	39	87	53	41	213	60	187	64	129	57	130	88	84	33	91	90	78	189	31
	AAACCAAGGTGCCAAACGGCATGGCAGAGCCACGTT	93	44	31	67	14	38	92	26	42	15	54	41	62	149	67	27	56	90	94	102	124	55	50	103	107	34	124	112	31	38	79	75	42	294	98	144	62	77	45	47	93	38	38	68	82	75	112	19
	TAGAACGAAGGCATTTACGCGGTAGTCGACGAAGTG	103	65	42	92	20	66	110	44	57	29	94	65	65	148	78	21	81	129	115	136	121	106	48	102	91	30	108	93	55	26	81	111	36	225	84	134	63	114	54	56	100	56	56	83	82	88	115	18
	AACGTATGATAGCTAAGTGCGCACGGGAGATACGTC	151	48	33	75	14	73	106	38	26	38	54	46	58	143	60	21	52	129	85	91	115	91	60	104	94	29	107	77	23	21	68	91	31	264	66	161	70	103	33	40	63	41	33	80	106	65	122	18
	CGTACTCACCCATTTTGGCCGGACTACTACGTAAGC	123	54	33	72	23	90	101	32	32	34	80	39	50	131	70	24	59	110	87	136	157	93	58	95	106	29	123	87	29	33	87	70	36	181	75	171	52	91	32	48	77	36	47	72	79	72	127	17
	CTTGCTGAATACCTTGCTTTACGCGCCCCGTCCCCT	98	67	42	86	7	53	114	38	40	31	57	38	56	129	77	16	96	146	81	98	91	77	53	113	109	26	110	93	30	24	61	64	38	249	75	139	67	106	35	65	90	57	38	80	85	93	133	37
	ACAAGTGAGCCTTGGTTGGCTGTGTGATGACTACTT	112	46	41	78	13	85	97	32	37	23	55	42	50	167	78	15	63	113	111	71	144	98	51	113	86	32	144	81	33	36	91	87	35	310	114	143	77	98	28	51	88	46	46	80	101	68	104	19
	GCATTCGGTTAACATGTCGTTCGGTCAAGAAACGCT	98	52	42	72	26	60	128	25	33	55	56	32	67	136	85	16	61	97	102	113	140	110	49	98	125	22	149	80	69	57	70	72	32	202	71	98	76	121	56	64	138	42	60	101	99	113	111	27
	AACCGATTTCGTTCGGAGAGCTACGACGTTGGTGAA	133	61	41	88	12	55	119	36	43	18	69	39	62	154	69	19	82	109	94	103	123	87	34	96	125	30	132	124	23	22	64	113	41	210	76	154	97	97	25	42	94	47	65	87	71	91	128	17
	TAGCAACACGTCTCGTCACCAAGCGGTGCCACGTTT	73	80	50	84	14	54	77	17	40	41	95	21	13	201	38	33	85	169	158	205	178	72	41	149	88	31	190	79	33	25	108	64	61	225	69	214	50	111	39	95	82	67	23	109	83	67	136	29
	TCGTACCGCTGACGTTCAGTTTCTCTGCCACGCAGC	86	62	10	66	30	49	40	38	32	10	197	105	59	65	466	49	48	64	442	233	152	107	47	49	40	15	151	73	3	10	120	75	59	64	51	402	40	174	18	48	57	120	48	43	26	37	77	16
	GCGGGTTCAAGACAATCCGTTATAAAACAATCTTAC	135	80	30	121	11	49	114	41	40	45	57	45	57	131	66	26	45	105	113	91	152	88	64	84	76	32	119	81	22	22	93	79	30	215	69	155	78	123	28	38	80	34	44	69	86	74	87	15
	GGACCCGCATGTCAATCATGCCTGACTACTTCAATC	111	68	21	70	18	71	133	33	38	37	55	41	80	129	63	33	61	109	94	129	144	109	59	101	110	18	129	72	41	24	87	79	32	179	74	131	71	123	20	46	103	39	63	92	84	72	140	16
	GTGAGCGAACCTTTACGAATATTTACGGCCGACGTC	104	71	43	88	17	67	150	40	43	37	72	31	68	132	92	30	83	85	100	119	104	72	39	97	123	23	118	68	27	22	102	108	41	183	88	123	48	117	34	50	89	31	54	79	53	88	118	17
	TAGAACCAAAAAAACTAACGTAAGGTCGACGAAGTC	125	74	53	84	23	81	110	29	41	48	68	50	81	133	81	13	62	104	71	98	119	71	55	78	100	17	108	60	17	17	73	75	41	204	59	170	69	140	39	67	85	42	56	58	79	81	109	13
	ACTTTCTGTTCGTCGTCGCTTTACGGCCTCTTGCAC	109	56	22	79	10	67	65	42	37	29	42	54	54	142	69	12	59	112	110	66	98	104	55	106	96	26	112	93	22	25	58	87	50	299	117	90	80	77	33	50	115	52	50	84	104	89	96	19
	AAACTTAAATAATTGAGTGGAGCTACGACGTATGGT	92	54	35	87	11	54	114	34	22	30	64	44	73	152	66	16	84	105	99	115	111	64	79	112	129	20	88	81	32	27	76	92	40	189	84	147	57	122	24	50	121	41	45	79	88	99	124	24
	ACTGTCCAGTACTCGATGTAGGGCAGGAGCTACGGC	124	76	36	96	23	59	104	40	42	57	58	61	93	147	69	25	65	115	137	89	119	79	66	90	81	36	103	86	25	26	40	84	32	198	73	118	78	107	36	55	84	67	52	61	86	92	109	23
	GCGTACTGCGTTAATCTTCGCGCCCACAACGCGCGC	31	15	97	103	94	10	53	6	55	133	75	7	51	103	28	30	124	24	13	205	19	23	14	226	21	16	106	19	11	95	18	50	54	17	33	7	25	25	121	17	394	128	60	115	11	17	372	13
	TAGAATCTGTTAACCAACAATACAGATCGACGAAGG	102	54	37	82	13	65	132	41	34	45	55	58	52	124	90	20	80	122	107	105	156	99	74	115	134	29	126	80	19	33	86	87	39	188	76	145	58	118	46	49	74	46	50	57	75	68	111	16
	CCATCGTCTACGTCATTCAACCGCCAAACCTTTGCT	29	25	109	85	59	25	95	4	67	72	55	11	73	103	47	36	121	49	13	263	27	20	31	175	54	30	161	36	23	81	9	45	69	33	39	17	48	17	99	32	266	101	90	141	20	24	230	19
	AAGCCAATACACCTTTTCTTTGGCGGAGCTACGTCA	98	54	31	117	16	42	108	36	58	27	51	37	66	126	73	17	66	81	113	90	140	88	59	91	92	26	129	67	27	19	86	72	52	248	76	121	65	111	25	47	58	26	38	77	63	70	117	13
	TAGAACCACAAGTGTTTGGATGAGGTCGACGAAGTC	113	71	44	96	20	61	95	47	44	48	59	44	80	114	81	19	49	81	97	110	129	87	74	90	132	26	109	79	21	25	57	100	30	237	54	125	63	125	33	28	89	48	52	90	91	76	131	16
	AAGCCCGTATACTATCTTGTGGGGCGGAGATACGTT	102	47	20	93	9	42	85	29	40	50	68	44	53	142	72	26	56	111	92	77	114	77	75	71	66	12	111	70	39	42	57	65	49	219	59	113	69	102	47	45	76	32	32	71	82	62	85	20
	TGCGATCATATCATCGCGAGTGCGGTAGAACAGATA	114	80	37	109	12	60	141	39	64	24	77	61	67	119	82	21	82	121	118	105	142	102	49	95	95	37	131	61	14	17	59	79	43	226	73	139	60	140	40	58	115	53	44	72	97	93	102	20
	AATGCGTGCTGCAGTAGACACTGCGATATTTGCCCA	114	51	31	99	13	49	104	29	28	26	45	43	63	129	62	31	55	130	103	106	133	86	47	95	85	26	165	119	32	22	62	105	45	236	107	158	64	145	22	48	77	46	47	79	101	96	105	15
	AATCGCACGTAAACGTCATCGCGAGGAGCTACGATC	141	49	38	93	19	85	103	26	25	29	78	48	49	190	59	27	79	116	87	84	150	98	64	78	92	36	126	80	24	23	58	98	51	220	80	144	94	114	35	54	86	23	51	70	105	82	117	15
	AATGACACACGCTGAATGCTAGTCAGGAGCTACGAC	124	69	36	93	21	81	117	26	39	37	61	48	53	158	74	22	67	90	113	67	128	94	52	95	89	15	136	94	27	15	61	80	33	212	83	161	72	122	38	55	73	38	44	58	60	64	95	28
	CGTCAACGCACTTTCGTTCCTTGACATGTACTCGAC	83	84	55	97	0	39	106	24	38	44	115	27	25	173	75	27	102	169	122	190	174	72	26	119	90	27	149	69	32	26	96	77	31	223	53	207	46	138	38	83	81	50	11	98	55	73	151	17
	GCGGACCTCTCCGAGGAGACCCGCACTGACTACTCA	93	73	28	69	14	57	131	19	52	26	48	61	59	139	66	21	58	125	106	99	108	117	72	78	89	23	140	86	29	19	84	64	39	205	68	150	72	116	20	35	83	49	62	73	77	66	105	15
	TAGAACCGCATCACCACCCTTTTGGTCGACGAAGTC	129	64	34	123	24	70	137	37	34	41	70	35	51	129	76	26	61	120	86	90	139	71	55	95	140	20	123	62	34	20	78	80	35	171	79	139	60	122	27	62	96	43	53	109	77	67	116	15
	TAGAACGCGACTCAACCAGAGGAGCGTCGACGAAGC	126	63	53	97	21	96	96	42	53	63	56	48	74	155	53	15	50	119	106	95	130	82	43	102	119	22	93	65	40	32	69	74	23	203	83	106	69	99	38	32	80	62	46	57	80	68	83	29
	GATCGACGAAACTGCAATAGTATTTAGAATCGACGC	97	56	46	91	14	48	119	43	35	36	62	39	56	120	86	13	100	88	107	109	135	82	58	84	104	18	136	116	37	31	81	87	48	200	86	109	52	109	37	49	93	33	34	75	84	77	129	21
	TAGAACTGTCGTTAATCGCCGACAGTCGACGAAGCC	150	68	29	89	22	80	111	68	47	64	66	59	69	136	81	32	57	108	83	97	93	84	58	79	135	23	102	63	37	26	55	57	25	204	84	125	71	104	34	37	92	44	50	89	95	78	119	10
	AAGTCGTTTAGAACGATATCAAGTAGCTAAGGCTAG	35	40	9	63	18	42	19	14	15	64	18	52	16	55	116	3	235	53	37	179	13	26	44	78	124	4	308	133	27	17	26	139	54	14	8	63	187	136	79	22	125	246	223	77	18	281	107	6
	TAGAACCTAAACTGCGTAGTTAGTGGTCGACGAAGA	92	59	28	88	14	52	82	34	33	29	50	31	56	131	68	7	73	134	66	93	121	84	67	99	134	19	123	68	60	27	77	88	28	182	88	86	54	139	31	53	87	30	38	79	86	69	97	22
	TCTTTCCGTTCTACAGTCGAAGTAACGTCTCAATTG	84	55	62	80	10	69	98	45	46	31	66	44	59	125	71	23	77	105	126	118	157	77	54	91	97	21	157	90	26	24	85	68	51	190	104	161	74	147	45	59	103	43	60	68	74	84	136	21
	TAGAATTTCCTCCCTTGAGAGCTTATCGACGAAGTT	81	52	44	87	15	50	104	29	51	42	52	44	67	105	93	13	47	92	125	137	125	108	41	76	160	14	115	86	27	17	96	106	33	163	69	123	59	120	41	32	94	31	47	86	77	88	81	17
	TCCGTGCCATTTCGTGTCACTGGATCTTCTACGCGC	103	50	40	73	9	70	100	23	19	40	57	45	67	149	64	21	70	126	72	113	128	109	58	94	81	28	133	83	18	30	49	74	42	258	102	114	66	122	51	47	116	27	32	60	88	78	121	15
	AAGCGATTTCCTATAGTTGGTACGCCGAGCTACGTC	107	53	32	70	14	61	99	46	36	32	78	51	72	132	68	28	63	79	86	74	111	74	49	85	95	19	110	71	29	33	57	73	60	232	79	132	78	100	32	40	101	34	38	93	94	61	89	20
	CTTCGGGAGACTACTGGCCCCTGATGCAACATCACA	70	58	34	74	11	71	100	36	39	39	60	53	48	132	46	25	87	90	109	111	119	77	40	92	109	21	170	90	30	34	56	79	46	195	86	82	66	148	32	43	91	36	51	80	86	67	99	33
	TGGTCGACGAACGCGTTTGATTTAGAACCACCTGGA	103	49	50	94	31	57	109	48	35	41	48	35	75	150	66	24	62	90	100	102	156	71	59	82	97	19	135	72	28	32	70	93	56	169	78	153	62	113	31	42	113	38	46	59	101	72	105	11
	ACCCCAACTACACGTAGCCAGGATAAATGCCTACTC	91	49	25	77	17	54	92	30	22	26	38	23	57	175	43	33	72	80	77	86	124	92	55	69	88	16	105	83	21	19	62	67	39	259	98	145	59	100	29	51	108	46	44	49	103	74	75	19
	AGTTCGGGTGACTACTGGTCCCCACCGCCTGCCACA	89	50	49	94	9	58	101	35	42	36	58	32	73	111	60	20	73	78	82	106	127	74	47	106	132	38	133	91	18	41	88	75	37	204	75	147	52	117	23	45	84	61	50	85	80	73	117	24
	ACAACCTACTCCGTGCATTCGGATGGTGCTGAAAAC	167	247	226	102	83	96	143	108	129	188	170	249	108	246	241	124	87	102	100	72	121	162	122	121	98	237	167	173	219	169	224	86	176	119	127	144	233	56	234	229	108	61	43	141	110	88	93	147
	TCCTCAACCTATCTATGGCCGTGACTACGAAGTGCC	122	56	40	73	29	75	124	48	33	19	57	48	87	142	58	15	61	76	71	89	129	65	76	83	88	23	139	74	31	20	72	71	52	176	104	113	54	130	28	53	81	38	49	64	64	60	79	10
	CAAGTAGACCTTTTCGAATATTCAAAAGAATGTGGA	79	60	38	91	17	51	123	27	43	42	53	35	68	101	75	14	60	102	91	137	114	64	51	99	123	21	137	104	19	22	70	65	53	205	72	133	78	116	29	41	100	33	46	92	84	76	101	24
	ACATGCACCCACGCACCGTGGCTTACGCTGTGCAAT	121	72	44	81	14	101	89	34	47	18	66	47	49	165	63	20	66	101	99	105	138	128	57	108	150	26	134	128	33	30	80	105	27	281	88	152	85	144	41	62	101	43	50	68	101	98	87	17
	AAGGCCGAGCGTCAACGCGATTTATACCTTAATAGC	85	70	42	95	10	68	122	28	37	21	64	46	63	126	63	25	61	85	96	138	95	61	56	102	93	28	125	93	23	18	99	95	30	194	85	136	47	134	17	47	80	44	54	89	64	66	130	13
	GACGGGACCTGCACATGATTGTGCTTGACTACTCTC	127	59	49	79	7	74	103	38	39	20	75	52	69	147	71	14	73	122	117	103	121	89	75	98	111	28	133	89	19	25	66	83	48	278	80	149	63	118	30	55	117	37	50	97	78	82	102	22
	TAGAACAGAAGAATCACTCGCCATTGTCGACGAAGC	86	50	36	60	13	75	117	28	26	34	63	34	64	135	85	33	79	94	96	97	94	67	88	70	157	14	148	58	31	35	67	60	38	216	79	111	65	121	23	48	94	41	48	77	98	88	107	18
	ACCATTAACTGTCGATCGGCAGCGAGCTACGAGGAT	84	56	14	76	9	54	69	31	38	26	51	35	49	147	57	11	66	79	88	103	144	75	51	114	100	33	145	106	14	27	73	85	44	234	100	144	75	137	33	50	103	48	58	81	89	121	111	14
	TAGAACTCAGCTACAATCCACTGGGTCGACGAAGTC	106	58	42	99	24	78	99	42	26	45	50	49	93	111	61	15	62	100	56	112	115	74	47	88	100	11	103	61	30	14	66	80	34	222	77	114	62	95	32	46	86	47	57	77	74	88	83	14
	AAATCGCATATCATAAACACGCGGTGGAGCTACGAC	89	41	46	91	13	44	79	32	45	44	50	31	59	143	72	19	69	104	111	91	149	95	65	93	85	31	135	114	21	21	65	89	37	222	81	132	59	120	34	47	98	41	67	60	96	70	122	16
	ATCAGCTGCGACTAGTCGTTGTCATGTGTCGTCTCA	97	61	48	89	13	78	84	46	28	37	52	49	63	138	76	16	72	103	106	104	138	79	71	72	115	29	130	83	24	21	85	97	36	207	91	158	73	107	29	61	85	52	49	71	85	100	122	24
	TAGAACCATCCTAGCTACCTAGGCGGTCGACGAAGG	125	71	38	93	25	54	116	49	31	47	44	47	78	156	93	39	71	107	89	84	116	98	63	99	93	41	112	83	35	34	61	83	33	190	52	138	63	90	39	47	100	48	43	55	93	93	104	15
	CCGACTCCTATTTTCACGGAGTTCCGTTACAATCGC	120	45	42	89	16	67	92	32	29	26	70	32	62	153	77	12	79	109	93	85	149	63	56	99	89	20	156	96	25	27	68	80	30	262	87	109	65	109	29	39	113	47	25	66	68	72	96	15
	TAGAACTGGTAACATTTAGAACCGGTCGACGAAGTC	102	76	29	106	19	74	128	49	50	41	65	50	79	112	57	18	42	75	95	110	107	63	69	82	119	34	117	53	22	28	68	75	35	163	61	136	61	103	42	59	97	35	48	76	98	71	97	20
	TAGAACAAGTTAGCAGACTTGTCGACGAAGGGTTGT	116	65	27	90	11	40	118	25	32	35	46	36	77	155	94	19	78	122	112	101	118	85	59	75	113	16	115	105	57	26	89	94	57	211	81	131	63	99	38	47	103	50	40	49	78	68	121	19
	TAGAATCGTGCAAAATACAGCTGGATCGACGAAGAC	111	71	42	110	23	58	120	45	37	31	57	45	93	125	75	24	68	114	122	110	106	101	48	50	142	20	157	67	29	16	65	59	36	218	87	136	56	85	34	40	93	15	47	62	76	67	72	27
	CATTAATCGTCGAACGACGAGGAGCTACGAAATCTG	107	68	30	70	12	77	106	43	40	43	61	75	67	168	86	12	61	100	91	101	133	86	60	68	120	24	71	96	20	28	67	83	37	215	84	108	97	116	24	41	121	29	71	69	73	81	109	29
	TGCCCGCCGACCAAGTTCGGCCTGACTACCAAATAC	126	65	41	86	36	72	117	48	37	34	60	41	90	139	52	13	87	100	101	91	141	100	53	98	113	19	93	65	30	20	74	89	36	228	80	121	65	140	25	43	95	64	45	84	97	93	104	19
	AACCTTCAACTCTGATTGAGGGAGGCGAGCTACGTG	126	78	32	77	17	59	100	31	49	24	68	38	55	142	43	18	62	110	84	69	118	108	64	102	97	19	92	74	37	36	50	77	33	278	93	121	60	76	36	66	92	30	42	61	100	64	113	31
	ACCATTATAAGTCATCCGACGAATGCGAGCTACGTC	79	59	23	76	14	45	88	31	36	39	57	27	66	117	56	17	51	108	89	70	121	97	44	95	65	16	115	52	26	18	50	65	24	209	75	135	49	72	26	44	74	34	39	87	79	60	105	16
	GGAAATCCTGCATTTAAGCAGCGCTACACATAAAAT	113	57	36	81	12	52	120	37	37	24	48	38	67	119	78	14	66	87	99	98	112	51	52	65	108	19	143	79	17	30	85	76	24	226	79	158	52	157	25	36	88	37	52	87	93	60	130	17
	CCACTGTAGTTCTACCGTAATAGTACAGCGTTATCC	98	70	36	86	18	65	132	18	36	61	42	46	65	162	82	29	51	125	110	92	142	92	63	63	120	27	113	74	42	23	70	91	32	220	89	118	68	74	22	56	95	38	36	44	68	84	93	22
	GCATCTGGTTTTACCAAACAGCTGATGCCAATCAAC	123	55	34	96	22	103	113	27	32	38	56	35	59	182	68	23	52	100	56	85	108	99	68	68	135	28	102	79	49	44	52	69	25	279	112	138	84	99	39	53	108	48	24	39	116	88	67	20
	ATTGTACCCCGTTCTACAGTCGACATAATGACGTCA	87	43	38	100	9	39	114	27	36	31	45	26	74	145	82	10	79	116	92	119	149	89	36	71	98	16	147	86	22	26	104	80	36	204	78	142	63	125	35	47	97	38	55	80	66	87	102	10
	CGTCTATGCTGACGGTCCGCGCCTACGGCCCTGGCA	106	56	33	89	9	72	75	24	32	38	49	59	47	137	72	21	81	92	81	79	94	97	53	105	95	25	118	88	31	30	51	68	41	239	93	153	62	94	38	49	83	36	50	73	103	94	114	22
	AAGCCACGAAGGACGTGGCAGAGCTACGTCGATTTG	108	62	40	85	13	44	75	23	35	27	54	41	58	157	61	11	58	108	103	73	136	91	58	84	130	21	126	75	26	21	58	79	29	257	91	125	84	125	36	48	94	28	53	63	76	76	102	25
	GGATCGACGAGCGCAGTGAGCGACTTAGAATCCTGA	150	60	37	81	32	91	112	33	36	35	86	57	61	127	61	23	69	112	98	96	114	87	70	104	94	14	106	59	34	28	75	77	46	180	58	133	90	95	43	38	83	35	36	72	83	66	97	11
	TAGAACCTAGTTTCAACAACCAAGGTCGACGAAGAC	95	50	38	77	37	63	100	37	32	37	58	51	73	86	76	10	65	88	91	91	117	78	62	87	102	11	96	63	27	27	62	73	35	163	75	115	48	109	51	39	107	45	41	64	78	56	109	16
	ATACCGTTTCGCCTCCGTAACTACTTACGGAGCCAC	65	63	36	73	4	33	86	17	33	19	78	35	24	157	44	32	71	191	140	218	157	65	35	147	62	19	164	68	33	38	71	62	37	171	57	180	62	80	43	94	73	50	37	105	62	66	147	33
	AAACTTAGACATCGGTAGACATAGTGGAGCTACGTC	98	49	39	71	8	58	104	28	28	39	52	36	47	162	70	18	82	97	86	100	100	81	38	99	85	14	107	58	30	27	77	62	31	218	76	123	75	91	17	47	71	33	54	60	84	60	135	14
	ACAGCACGTTCCCTAGAGGGAAGCAAGAGATACGAC	105	51	41	95	16	60	107	56	37	31	71	50	82	130	68	7	79	129	85	83	87	78	64	79	83	25	113	102	31	21	67	48	31	165	64	117	44	116	35	53	62	41	40	60	68	68	115	20
	AACCAAACTTGCCTTACTGGCTTTGGGGAGCTACCA	86	61	38	96	3	52	97	29	31	49	38	31	39	127	56	19	68	84	95	79	120	77	59	75	110	31	103	85	44	27	55	87	27	249	75	140	70	94	34	41	118	70	44	63	75	44	103	18
	ATGCGAAGTTTTCTATGTGAATCGCGGAGATACGTT	98	52	37	108	10	45	113	23	36	33	54	22	45	133	62	25	48	96	94	107	100	67	55	75	64	8	109	72	32	30	56	79	34	186	65	117	68	97	27	49	75	54	51	81	81	84	100	17
	TAGAACCGCAACCCATGTTGAGCTGTCGACGAAGGC	93	61	35	66	16	70	77	42	36	37	51	42	94	122	69	34	65	94	85	101	103	104	50	86	120	17	137	75	42	28	70	63	37	162	84	139	44	100	29	50	94	40	43	95	72	68	89	23
	AACCGACTCCCTAGGTTGGGACGGGGAGATACGTCT	117	50	32	76	15	59	84	28	34	18	46	48	50	118	44	27	71	104	99	71	93	61	65	94	102	11	109	93	39	18	48	83	44	231	67	141	69	79	41	53	85	32	36	80	69	72	97	16
	AACCAATGAAGCCAGGAGGCGATGGAGAGATACGTA	122	65	29	107	13	80	108	29	28	32	46	58	71	113	102	11	52	102	91	80	85	92	73	83	77	15	105	89	28	22	55	81	30	170	79	135	93	85	32	51	78	40	47	76	82	64	103	10
	ATTCGGGTGACTACTGGCCCCTCCGAGCCGTTGAAC	67	62	37	94	11	40	68	37	32	29	47	25	50	111	73	32	59	103	111	99	121	69	59	69	90	22	128	82	16	20	77	101	40	181	98	110	51	145	27	37	81	43	54	62	69	60	117	14
	CACGGGACTCGCTATTATGGAACTGACGTGAACAGT	112	60	41	119	31	46	115	38	24	34	89	51	60	121	65	19	84	92	105	111	152	82	70	122	110	15	128	75	30	17	91	77	36	180	66	123	61	111	37	44	75	47	37	68	50	63	137	20
	TCTTCGGGCGACTACTGGCCACGCAGATTCTGCACT	94	45	37	70	11	49	116	35	42	40	60	39	55	140	60	23	57	113	71	81	95	93	50	86	125	16	123	66	22	21	38	67	28	167	83	144	60	89	22	61	96	35	41	66	73	84	96	27
	TCGCGATTAAATATCGTTATAAGACGAACCTACGTT	85	79	27	61	0	91	93	35	29	15	44	37	43	152	53	21	57	123	113	79	150	63	86	103	94	27	138	83	20	22	58	85	44	247	68	123	63	115	31	53	91	34	42	66	95	67	129	20
	ACGCCGAGACAGATACTGTCGATTTATACCTAATGT	108	48	52	81	14	48	103	45	56	24	59	49	52	137	55	38	66	94	82	90	99	55	67	82	106	32	129	60	20	13	66	62	40	213	78	109	76	105	38	50	75	39	37	63	65	78	102	36
	AAACAGCGCTTTGGCTAGCGGTTTACTGACTACTCG	116	61	43	65	16	64	54	40	30	22	41	39	45	112	48	12	59	108	94	59	122	78	55	79	96	9	116	95	37	23	50	83	30	242	74	156	68	128	32	43	107	39	42	75	56	49	98	23
	ACGTGTCCCCTAAAGATAGCGTGCTATTTTACTTGC	61	29	28	90	19	17	28	11	31	71	56	25	33	112	38	34	52	104	81	180	47	67	52	149	48	27	241	63	46	92	36	83	29	48	25	33	131	17	144	68	200	116	109	85	61	24	160	33
	TAGAACAGCAATGAAGACTTTGTGTGTCGACGAAGA	112	77	40	86	19	47	100	51	41	41	54	52	61	152	70	31	71	103	98	122	107	78	58	96	142	20	124	63	19	24	78	69	22	153	88	114	41	83	32	33	98	22	30	53	67	64	86	29
	TAGAACTATTATGCCTCAAATGAGTCGACGAAGTAC	109	54	45	83	9	65	97	30	24	37	41	58	65	129	69	12	75	118	78	80	118	86	59	104	125	18	114	79	31	32	63	48	30	222	79	119	45	108	36	55	102	38	34	74	93	74	89	26
	GCCTGATTGTAGGATGTTCTGCAGCATTAGCTGAAT	87	62	43	114	28	44	42	9	35	66	80	36	34	137	55	50	63	114	73	163	49	52	94	148	43	19	203	80	58	59	33	97	41	63	23	48	136	23	76	88	157	78	88	86	70	40	187	34
	CTTCGGGTGACTACTGGCTCCCAAGCGTCACAACTT	74	56	54	100	14	50	96	31	35	37	58	36	42	107	57	26	74	80	87	139	106	68	51	70	87	23	94	87	32	36	72	57	40	193	47	120	65	94	34	60	94	46	34	88	71	75	131	14
	AACAGGAACCTATAGTTGGTCGCTTAATGACTACTC	98	67	39	59	9	62	72	29	32	20	39	35	33	158	59	14	53	120	100	87	115	77	51	78	83	20	120	64	29	26	62	62	37	256	65	137	81	112	24	62	94	43	32	59	91	66	110	28
	TAGAACTGTCGCTTTATACCGGTAGTCGACGAAGTT	84	67	25	71	22	45	89	25	20	40	40	35	67	124	48	15	49	85	73	111	112	91	44	91	110	20	112	67	43	36	59	66	31	184	71	130	59	131	23	52	68	40	47	78	61	65	83	9
	AACAACCGACCTAGGTTTATTGCCGGTGACTACTTG	78	53	41	78	12	36	90	40	26	31	42	52	55	99	76	19	78	86	104	86	120	86	57	113	87	18	134	84	17	17	71	77	44	173	77	121	50	125	33	55	104	53	62	82	88	65	98	9
	TAGAATCCGACACTGCAAGGTATGGATCGACGAAGC	120	62	32	74	15	67	92	36	37	53	67	49	71	153	68	18	61	101	93	99	121	93	59	85	107	24	109	74	51	35	60	76	27	206	87	115	65	97	43	47	79	31	29	69	83	58	96	20
	AATCCAGTAATCTTCATGATTGGACGAGATACGTCC	96	50	32	80	10	40	126	33	40	26	70	37	63	141	69	24	61	117	101	77	83	95	57	94	89	26	101	86	19	32	61	70	33	196	60	154	58	113	26	45	104	33	42	62	66	62	96	22
	CTTCCCCGTTCTACAGCCGAAAGACTTAGCGTTAGT	99	60	40	88	11	57	99	44	35	35	68	41	62	125	73	18	87	86	94	118	93	61	57	104	101	19	142	75	24	22	77	83	36	169	101	147	61	116	15	56	90	45	56	80	83	78	105	28
	TAGAACTCCGCGCCACCACGCTGGGTCGACGAAGCT	114	62	44	90	37	88	94	37	36	56	68	39	70	132	73	28	57	85	75	64	94	98	63	79	96	19	78	57	36	34	58	91	21	176	72	95	61	90	45	44	103	36	43	46	88	42	67	15
	GGTCGACGAAATCAAGTAAGATATTTAGAACTGATC	86	59	31	74	12	45	115	30	37	29	65	36	64	108	74	19	81	58	85	109	106	66	66	70	110	24	87	74	25	12	62	77	24	203	68	131	33	114	14	35	73	50	37	76	64	63	98	16
	AATCACCAAACATTTATTCGTGTGACGAGCTACGAC	96	55	33	89	14	55	94	29	24	35	50	38	62	117	63	13	47	106	96	71	106	81	70	94	85	7	115	74	36	15	61	74	25	209	62	129	60	118	18	40	97	41	41	68	86	71	117	13
	AATCTGCGGTTACCGCGGAGGAGCTACGTCCGATTG	133	52	30	56	8	50	76	36	44	31	51	34	50	138	62	17	57	118	109	87	120	94	50	93	68	20	130	78	33	25	55	79	53	252	76	111	44	118	53	41	98	43	28	82	88	92	103	17
	TCGTCGACGAGACATCGTACCGTACTTAGAACGAAT	101	46	27	75	7	56	86	36	49	24	60	39	82	102	60	12	60	79	79	75	115	60	51	65	122	29	116	75	17	23	50	77	35	182	73	107	53	114	30	45	64	45	42	75	73	62	80	20
	ATGTACACACACCTACAGGTTGTACGGAGCTACGTC	88	57	33	83	11	63	118	16	37	27	52	41	47	126	59	14	73	135	90	76	109	84	50	95	88	14	115	67	27	27	63	61	35	193	81	106	59	84	12	22	97	39	39	72	73	45	95	14
	ACCACAGAGTGCCAACGGGCCAGTGCGAGATACGTC	112	74	25	78	11	85	91	25	37	21	51	47	60	163	35	20	65	75	79	90	110	75	83	85	79	18	110	83	26	29	56	65	42	226	93	128	76	76	31	55	80	33	32	64	55	63	71	11
	TAGAACAACTACTACCTACGTTATTGTCGACGAAGC	109	53	37	71	18	55	78	43	26	57	61	29	67	135	94	32	66	127	96	106	89	99	47	90	112	21	79	65	36	37	56	76	16	225	85	118	57	112	28	49	104	32	49	91	65	90	69	16
	CTTCGGGTGACTACTGGTCCCCCATCTCCTCAACGG	80	47	40	82	14	46	101	29	26	37	42	25	54	110	95	13	90	114	79	100	102	74	55	95	97	10	121	106	28	31	76	73	47	154	65	137	86	118	34	62	79	60	35	71	56	80	112	18
	GAAATTCGTGAACGATATATGACTCGTTGTGACGTG	105	43	24	62	6	55	88	10	30	18	25	36	51	139	63	19	43	115	67	66	84	101	40	66	103	34	85	69	22	21	43	71	45	263	87	130	76	93	33	43	72	28	29	79	65	70	96	20
	TAGAACTTGCTCATCAATGCCACAGTCGACGAAGCC	118	49	40	68	16	53	127	27	41	57	64	53	69	127	61	42	53	104	78	89	122	92	58	77	119	15	80	75	37	40	85	77	24	201	76	134	61	96	24	47	83	40	41	69	69	63	99	9
	GTCGACGAGGCGCATCACGCACTTAGAACTCTGGTC	144	52	31	99	31	67	93	37	48	36	65	49	69	138	77	12	47	86	107	105	114	74	56	89	150	19	101	59	16	28	52	84	31	157	84	117	63	77	36	37	81	31	43	83	66	60	95	12
	AAGTCGTATTTGCGTGCTTTATCTAAGGCCAAGGCC	61	51	9	65	9	32	18	8	5	60	29	69	33	43	94	17	177	42	38	117	20	29	66	69	67	13	172	118	13	29	38	76	56	16	22	63	204	116	80	25	92	281	258	89	49	342	121	19
	ACTTCAGGCGACTACTGGCCCATATCTTAGGTAACT	66	38	34	63	12	42	75	27	36	22	43	32	44	118	62	16	55	82	88	95	100	54	42	61	88	16	90	75	13	13	60	96	27	206	69	98	39	100	30	47	104	30	41	99	86	90	114	14
	ATGACTGCGTAACAAACTACGCGTCGGAGCTACGAC	111	65	34	98	9	60	105	29	28	33	75	44	43	143	67	29	45	98	101	71	111	93	56	88	113	21	122	88	19	32	53	78	32	253	66	122	63	114	35	52	80	29	51	50	74	83	70	25
	ACCCATTTTTCCTATGTAGGATTGGCGAGATACTTT	84	65	26	87	9	54	94	20	27	20	29	28	53	157	52	29	58	99	83	61	99	92	43	89	74	25	89	74	35	23	45	75	35	255	68	150	57	116	37	44	75	22	42	64	103	71	89	23
	CGCGTGCATAAATGTCAGGCCTGTATTTTTAGTCAG	87	47	47	62	18	51	82	38	26	34	54	43	81	115	82	19	64	85	92	113	96	83	44	106	81	13	127	88	27	23	51	83	37	189	87	129	47	118	23	34	95	35	33	78	53	68	116	16
	TCTGATATGCAGTTTCTCTGACATACAGGTGTTAGC	93	68	34	91	20	46	60	54	28	32	102	78	52	67	183	25	82	63	163	181	171	99	48	54	41	11	172	70	5	5	128	87	50	66	53	234	31	154	17	46	65	71	45	51	38	33	98	8
	ACCCTACACTCCCCTTCGGGAGAGGCGAGCTACGGC	89	58	27	78	12	65	115	45	22	42	52	35	67	126	52	14	54	84	86	99	87	59	61	111	92	16	132	82	19	27	64	76	53	198	85	114	88	93	42	36	78	29	55	76	69	56	98	12
	CTATCTTCCCCGTTCTACAGACGAAAGAGACGAATT	88	57	30	59	10	40	87	38	33	18	54	39	56	112	71	13	63	85	89	88	132	62	44	70	111	10	114	74	23	25	79	85	36	198	63	94	50	129	33	43	86	28	53	55	65	57	91	10
	CTACACAGTGCTTGTTTGCCTTGTAAGACACGTCCA	50	52	30	70	4	49	84	11	28	57	75	40	23	147	40	23	99	152	117	154	170	66	49	130	87	22	184	76	17	21	73	63	39	194	69	171	46	96	15	50	79	41	35	70	56	55	133	19
	ATTAACACACCTTTCTCGACCGAGACAGCTTACGTA	118	55	33	69	16	83	69	26	41	10	53	42	46	162	55	13	52	117	84	81	136	73	45	110	97	17	132	100	8	18	60	83	19	254	66	111	52	111	34	35	119	38	49	72	89	73	94	16
	GTTTGCCGACCACAGTTTCTCTGATGACCGCGAACA	67	42	12	67	27	39	41	30	22	10	116	71	67	55	273	50	56	36	325	240	140	101	35	54	35	11	178	97	3	16	118	55	74	39	67	341	31	132	19	46	80	100	56	67	22	33	73	18
	ACGACAAGTCGCTTGATGCGAGGTCTGAGCTACGAC	121	45	49	74	14	75	102	41	44	35	44	49	53	119	35	39	62	77	89	79	106	59	68	81	97	29	98	71	20	28	57	93	20	184	81	113	76	67	36	34	56	44	48	44	109	50	107	19
	TAGAACCAGACCATCTGCCTTGTCGACGAAGTCGCT	94	102	48	88	20	45	100	36	26	49	41	44	45	113	59	22	73	87	75	85	102	65	52	85	102	14	105	95	26	27	66	62	40	193	96	103	46	95	36	43	87	44	49	69	70	63	100	14
	CGCATTTAGAACTACATTTGTGGTCGACGAAGCGGT	97	45	35	83	22	41	101	43	36	53	40	26	80	122	80	16	49	82	65	72	100	69	59	79	91	28	95	76	35	18	50	52	20	214	58	124	74	90	41	52	77	27	41	67	83	59	74	19
	AAATTGCGTTACTATGCGATGGAGCTACGGCGTTGG	94	48	59	70	16	64	90	27	31	24	61	32	60	150	70	15	60	96	92	83	123	76	60	98	97	13	110	100	9	35	60	90	48	189	81	156	58	98	26	50	74	30	47	81	77	74	136	23
	TAGAACCGTTATTCTATACGAGTAGGTCGACGAAGC	125	42	32	122	20	70	107	28	35	44	38	56	65	127	58	28	98	94	73	105	89	68	41	73	137	17	118	58	25	19	40	64	26	198	83	110	64	105	40	39	93	20	60	49	87	55	115	14
	TAGAACCGCACGACAACATATCTCGGTCGACGAAGA	93	61	40	81	16	81	105	33	35	45	58	40	106	145	62	12	54	97	88	99	113	72	62	75	124	19	124	50	24	25	76	67	33	167	70	103	59	117	45	62	80	53	47	74	76	79	129	18
	TGACTTGTTCCTCATTTGGACCGTCATCTCTACGCC	180	68	34	90	24	53	83	30	42	26	49	56	57	116	43	31	42	95	85	64	102	77	54	128	66	20	126	58	40	24	39	49	34	242	67	130	79	84	41	52	74	32	36	58	64	51	92	27
	TAGAACTAAGTGAAAATTCACTCGGTCGACGAAGTA	136	69	45	80	27	63	124	31	37	42	61	48	73	129	70	12	58	94	87	66	128	80	48	103	108	20	101	51	16	25	68	78	23	196	61	105	50	81	18	43	82	26	34	71	82	56	77	11
	CACGCCAGCAACAATTCCTTTGTATGCCGCGTTGCA	73	43	6	43	24	29	28	37	32	13	117	53	44	45	341	52	43	54	379	226	136	97	39	31	17	11	137	88	7	5	128	60	77	51	40	379	24	102	9	42	61	86	41	68	26	27	66	8
	GTACGTCGACGCGCAATAACAAATTTGTGGCAGAAC	80	29	23	68	19	39	74	27	19	24	49	33	44	82	85	10	48	70	74	89	100	76	57	64	108	10	105	96	24	7	70	69	24	227	61	119	46	72	19	40	71	31	44	100	84	57	75	11
	AAGGCATTCAGCCTGCAGGCGCGCCGGAGATACGTT	124	49	26	72	8	52	77	32	34	45	51	44	51	162	48	21	63	104	101	80	85	86	70	93	65	28	93	63	32	22	53	88	40	242	71	107	61	76	35	42	80	42	32	73	87	61	85	23
	CAATGCCGTCTCGTACATCAGCCATACTGTATTGTC	84	65	48	106	18	49	123	29	41	34	60	46	67	98	88	15	60	91	53	103	104	62	55	85	110	27	100	71	34	26	89	92	36	164	71	119	56	97	31	38	76	32	41	49	69	57	102	19
	TCAATATCTGCACGTCGTGACCTCATAGACATATCG	68	58	13	63	27	36	40	34	26	13	125	44	67	55	281	55	58	58	333	206	138	95	26	62	41	12	143	72	8	9	104	64	71	40	47	318	17	149	9	48	73	118	48	67	28	24	98	10
	CTTCGGGCGACTACTGGCCCCGCAAGCCGTGTAACT	89	70	33	77	11	50	67	30	21	31	42	34	57	151	65	17	59	86	89	74	116	90	62	88	93	19	98	73	23	22	46	83	36	177	64	110	64	109	35	46	123	33	44	63	82	66	112	18
	ACATTAATGGCCATCGCGTGCCAAGAGCTACGGGAT	73	39	31	84	13	56	106	23	22	19	54	40	55	99	50	15	73	98	100	86	110	67	52	94	118	14	123	85	15	19	57	75	28	150	63	120	67	118	27	38	91	52	30	74	71	58	92	20
	CTTGGCTAGAAGTCGATGCTTTACGGTCCTCTGAGA	99	56	38	75	12	51	88	16	21	37	66	49	54	176	48	17	81	95	95	69	109	76	54	99	69	23	139	73	30	27	61	55	31	194	62	102	48	106	34	44	122	40	47	91	82	79	102	11
	ACATTCACCATTTAGAACCATTTTTGGTCGACGAAG	91	32	39	77	20	35	107	33	14	26	40	29	56	94	89	21	48	97	94	83	112	55	60	62	83	25	128	67	29	25	58	81	34	237	59	112	54	124	24	32	70	25	31	75	77	62	108	11
	CCTTTGACTCAATGTAGTTCATCGACTACGAATGAA	108	56	37	83	13	48	100	30	37	42	70	54	49	168	72	12	70	86	90	98	132	57	68	105	98	18	103	76	13	25	65	78	24	208	72	118	73	99	17	67	84	49	42	56	79	63	118	22
	TAGAACCCAAGATGCCATATCGCGGTCGACGAAGTC	114	50	30	101	18	84	85	26	31	40	67	45	73	111	73	19	53	78	74	94	107	77	41	68	98	11	78	72	33	15	56	75	35	156	74	105	73	122	32	39	93	38	62	70	86	88	109	7
	GAATCGACGAACACACCATGATTTAGAATTCTGTCA	82	36	44	78	17	50	120	37	29	25	50	39	59	126	86	24	63	78	71	98	107	70	62	83	121	18	115	62	22	19	65	84	35	177	82	112	47	118	23	34	87	51	40	109	49	68	110	16
	AAACCTAAATAGCGTGAGCTTGTGTTTCTGTTCTAC	102	36	30	100	10	62	104	29	26	35	34	44	45	139	64	18	61	101	55	75	124	84	53	58	80	10	72	70	28	24	51	43	51	229	70	158	80	114	30	39	82	33	27	45	65	71	84	14
	TCTTTCTGCACGTCGTGAGCCCCGTTCTCTTACTAG	61	69	8	62	27	32	44	38	7	7	147	69	45	47	298	49	42	38	316	189	143	91	45	36	39	11	161	90	4	11	130	57	64	40	43	304	34	141	16	56	68	96	49	69	35	33	82	15
	TAGAACTTGTAATTACTTTTAACTAGTCGACGAAGG	97	55	38	99	10	47	113	24	38	58	47	40	79	127	71	17	52	98	81	102	127	80	51	59	110	31	117	63	42	21	71	81	43	188	71	106	50	104	21	36	112	40	52	57	84	75	110	17
	TTCAGAAACAAAGCTACATACTGGCTCCGTATGTCC	87	54	41	84	23	75	94	24	47	21	39	24	62	150	50	20	40	95	91	83	108	76	56	86	107	14	104	87	33	25	68	89	30	188	97	114	65	110	32	37	115	25	34	76	61	83	83	11
	GTTCATCATCCTGCCATACAGTTTCTCTGCTATGTA	73	73	32	79	26	49	53	52	46	27	109	74	64	66	202	52	60	57	180	214	138	79	46	62	53	26	130	100	5	13	131	63	81	50	54	170	27	154	10	56	50	73	47	71	43	65	72	11
	AAAGAGCCAAATGCGCTCCGGAGCTACGATGTTGGT	84	58	34	65	22	61	90	33	25	17	81	27	36	172	56	14	68	99	71	86	136	96	61	80	79	14	130	72	26	15	56	73	31	226	76	136	47	114	26	29	117	47	38	72	73	58	81	16
	GCACCACTCCAGATGATCCTCAGGAGTTTTGGCCTC	79	101	38	94	10	65	70	38	34	19	36	28	42	75	56	24	125	165	108	173	197	47	43	80	70	11	24	31	34	5	147	104	27	186	50	196	22	25	15	30	40	29	65	100	86	47	52	8
	AACCTAATTGAGTCAGTGACATAGGGGAGATACGTT	88	48	20	55	11	82	74	16	29	31	32	40	38	129	39	29	62	105	103	78	90	80	55	82	89	15	123	65	34	28	42	76	34	210	68	98	71	68	23	54	95	24	23	71	56	77	96	16
	GCGACTTAACATTTATTGCGGTGACTACTCTGCAAA	96	53	37	53	6	67	101	22	38	26	38	41	60	138	64	9	58	91	112	93	92	62	40	93	134	21	147	48	18	28	68	68	26	198	87	123	32	108	27	47	92	29	48	64	50	45	102	13
	GCGTACATTCGAATTCACATGCCTAATCTTAAGTGT	6	8	84	85	57	12	80	13	57	61	73	7	42	105	14	19	115	36	0	156	17	8	10	190	34	12	102	18	4	98	3	27	80	28	34	12	14	20	64	33	368	111	49	114	15	13	291	7
	AATGTTAAACCTCATATGGTTACAAGAGATACGATC	95	57	31	67	14	64	95	24	39	31	41	24	40	138	67	22	54	109	97	83	130	66	39	76	85	11	77	65	17	23	75	62	46	205	48	131	47	86	24	45	96	30	44	72	82	60	98	13
	AAGTCAGATTTCATATCGAAATGACGGAGCTACGTA	96	33	28	55	17	81	72	17	43	42	44	37	48	137	61	22	61	118	81	75	112	87	52	99	74	19	97	75	22	15	37	63	20	182	69	129	44	117	45	50	91	27	28	55	87	62	100	20
	TAGAACAGATCAGTTAGATGATGCTGTCGACGAAGA	104	52	34	65	33	71	98	27	29	48	60	39	82	108	38	8	49	76	75	78	93	79	68	81	89	17	101	59	36	17	35	69	28	194	77	114	66	100	25	41	61	35	28	40	63	67	71	17
	ACTTCAGGAGACTACTGGCCCATATCCAAGGATCAT	89	35	32	82	5	25	74	32	34	26	56	38	63	117	66	12	36	80	88	83	78	76	44	89	91	17	92	94	31	11	62	86	50	184	62	124	37	77	24	41	109	41	31	74	64	66	118	12
	ATATCCACATTAGCGACCGATGGTGTCAGGAGATAC	78	41	35	63	6	58	84	34	41	33	48	47	60	121	81	16	64	71	84	94	107	79	64	73	105	24	133	72	25	17	40	97	26	136	65	129	54	65	19	44	97	37	49	61	87	62	102	17
	TATGGCCGACAGCAGACCTTTTCGAATATTCAAGCT	82	46	27	65	7	39	80	29	26	18	58	36	55	70	90	17	64	87	83	69	105	52	50	75	99	23	136	77	20	22	77	71	28	193	78	93	54	96	23	30	101	29	47	69	57	52	89	10
	TAGAACCTGTATGAGGACGCAAAGGTCGACGAAGTC	123	68	45	86	30	61	122	32	29	44	44	41	72	101	80	20	42	86	79	71	99	66	37	76	98	22	95	69	23	15	80	57	41	188	77	122	46	89	18	40	71	35	37	65	62	51	73	19
	CTCGGCCGAGCATAAGTAAATGCGATTTATACCGAC	94	67	49	74	4	46	91	31	25	28	56	40	52	109	65	14	55	68	97	68	116	53	43	69	84	12	104	77	28	22	88	59	50	193	74	144	61	116	26	35	50	39	27	75	67	81	109	22
	AACGGTTTTATTTCGTCCAGCAAAACAGCTAGACAC	62	55	39	81	11	47	115	27	44	13	65	38	73	80	67	10	46	104	103	84	132	63	72	98	103	32	126	76	11	13	61	64	48	171	70	103	60	128	30	38	95	36	47	97	67	72	85	18
	CGATATCACATTAACTTTCGACCGAAAGCGAGCTAC	90	50	31	75	12	52	98	28	34	9	51	40	52	122	67	18	47	114	81	68	103	84	50	58	123	8	112	82	16	11	61	96	32	193	71	113	46	105	26	39	90	40	42	79	80	56	96	6
	GAGTTAACTTCAAAAGGAATGCTACACAGAATAGTC	105	49	26	80	10	69	73	40	29	12	38	43	37	132	47	14	40	109	88	88	126	45	34	87	89	12	126	93	9	24	62	79	32	182	61	129	75	105	25	42	110	37	35	61	63	85	73	9
	TAGAACCTCACACTAACGTTTTGAGGTCGACGAAGC	94	66	25	91	18	52	113	44	32	40	39	34	60	128	65	25	54	95	104	78	104	66	55	75	115	22	100	65	36	16	54	56	21	178	75	110	63	106	19	66	75	20	23	42	66	61	91	20
	CGTATTGATATGATGATCATGTAATTTCGTTCTACG	75	53	35	67	6	45	59	24	32	37	45	40	32	126	59	7	50	84	111	79	81	67	55	67	63	16	75	83	28	18	61	50	29	220	46	138	54	93	33	39	71	42	36	64	70	61	107	12
	TTCTTGTCAGGCATTCGGTTCAGTGAAAGATTATCC	86	78	31	78	12	42	87	28	39	48	52	17	61	133	77	13	59	94	101	79	113	71	51	62	107	23	124	67	30	29	71	57	39	171	67	124	60	126	40	49	92	41	38	69	75	91	90	24
	AACTGATGAGCCTAGAGTGGTGCAGCGAGATACGCC	105	58	48	82	17	52	79	25	40	36	50	36	44	131	68	20	38	62	88	88	80	55	53	78	59	19	121	79	21	21	59	62	28	157	71	145	42	70	17	28	69	38	28	66	62	51	74	11
	CTTCGGGAGACTACTGGCCCCGTGTACCATACAGCC	76	60	22	75	13	62	76	56	42	29	45	26	53	142	56	28	66	105	102	76	102	59	50	61	73	43	121	65	18	21	56	64	33	148	74	125	77	101	30	42	82	30	48	69	56	78	85	15
	GGTTTTAACCTTGCTGATAGTTTCTCTACTCGCACA	77	80	17	88	27	31	66	58	17	8	112	75	64	64	214	51	49	57	241	171	142	85	61	46	40	10	157	70	0	7	102	62	50	39	66	271	20	134	8	62	78	82	54	41	33	27	91	9
	TATTTAGAACGCACAAGCGTCGACGAAAGATGATTA	93	57	29	97	19	48	90	45	47	36	62	34	72	122	58	20	68	99	74	72	106	64	44	96	74	20	82	65	29	18	58	50	30	219	75	105	54	92	37	43	64	38	46	40	86	70	98	17
	ATACCTAAAAGTTCTAGAACGAGGTGGAGATACGTT	77	57	25	67	4	38	56	20	28	41	51	38	59	124	55	18	48	102	97	62	103	77	48	73	82	21	93	59	22	29	66	68	31	217	60	115	56	97	33	48	86	33	32	69	58	51	94	32
	TAGAACCTAACTGTTATGGCTAACGTCGACGAAGTC	84	63	30	96	24	62	82	41	41	42	47	60	91	116	56	13	47	73	95	67	72	55	38	72	103	16	105	63	23	8	66	53	24	131	69	112	49	99	31	42	95	44	39	63	66	75	94	18
	AGCCTTGACTTAGAACCTGCTGGTCGACGAGCAATG	107	52	51	81	22	62	67	34	36	30	51	56	70	125	67	26	61	89	93	70	118	88	61	86	96	35	101	67	21	21	67	67	31	149	97	110	58	85	39	35	61	31	32	79	72	59	79	17
	ACCGCAAGAGGCCTCGGTGGCCGCGGGAGCCACGTC	84	51	32	72	4	47	74	36	32	39	60	47	63	122	61	23	68	91	79	84	121	68	54	99	74	13	85	52	19	24	65	58	40	162	49	102	51	103	35	46	77	41	44	78	78	47	88	12
	TACCAACCATGAAACCGGCCAGTAAGATGACTACTC	65	39	23	83	8	58	58	21	33	24	32	30	21	133	50	30	33	110	92	65	103	89	51	69	64	16	109	89	18	30	55	67	36	220	56	101	62	92	27	46	78	29	33	56	70	84	102	13
	TAGAACCAGAAACTCACTTATCTGGTCGACGAAGCG	86	38	32	73	16	54	73	27	32	19	40	21	58	109	70	20	51	88	87	88	90	67	55	70	88	9	100	74	24	12	40	72	34	187	50	95	58	58	32	34	66	26	32	52	60	79	81	19
	TGGTTCGGGTGACTACTGGCCCACCGTTACACCACC	80	46	39	73	21	52	81	40	46	21	49	35	53	86	69	21	43	91	78	79	83	73	54	91	83	29	102	89	13	22	41	61	33	196	62	78	53	115	36	57	83	40	41	82	69	58	110	23
	TAGAACTTGCGCCGCGCGAGTCGACGAAGTTGACTG	87	68	36	66	19	50	105	27	34	40	62	39	57	116	46	25	50	62	88	75	96	52	47	94	94	30	97	63	36	57	38	62	35	172	55	110	67	78	38	47	63	40	40	60	65	57	68	15
	AACCCAGACAAGGGGGAGCTACGGCGTTTGGTGGTA	104	58	42	72	15	49	78	22	27	10	54	25	62	123	73	18	64	81	81	90	145	71	45	75	127	22	122	69	19	12	77	110	31	183	64	110	54	123	15	48	82	40	39	80	73	79	128	22
	TGGCCTGCCGTGCATCCGCACCGACAGCAAGCACTC	81	96	21	79	24	60	43	64	42	18	133	130	50	67	206	48	49	33	186	183	126	78	56	52	28	18	116	81	9	18	72	54	58	40	64	207	30	114	23	37	74	89	47	53	27	37	68	24
	TAGAACTGATGTCTAAATTGACAAAGTCGACGAAGG	96	67	39	79	14	51	74	32	43	40	56	42	60	125	61	11	66	79	90	100	115	86	59	86	99	25	97	75	32	19	78	78	26	141	51	109	69	103	32	40	77	20	33	72	53	72	92	7
	CGAACTGACGTACAGTTTCTCTGACTCGCAGCTCAT	85	61	8	71	11	37	39	33	35	9	121	76	50	54	303	41	56	63	356	182	149	89	45	26	37	6	140	70	3	7	103	41	68	30	60	383	21	124	10	32	54	81	50	42	33	44	56	11
	GAGTCTTATCACTAATGTCCGGGAGAAAGCAGATAT	67	45	25	85	15	49	115	34	42	29	37	43	55	80	80	25	84	58	83	88	94	54	47	99	90	19	137	54	14	21	65	70	35	124	64	114	43	107	25	28	82	42	40	73	65	65	94	12
	GCAAAAGTCCGCGAGTCGAGAAACCATACTTGCAAT	111	70	59	82	18	68	128	61	55	40	73	55	64	115	89	37	51	81	112	81	116	66	55	114	106	38	81	80	33	28	74	84	43	168	74	136	61	72	35	53	65	37	47	60	59	50	78	25
	TAGAATCGCTTACTTGCCTGGCGATCGACGAAGTTT	86	54	39	56	20	68	87	14	26	35	49	32	65	95	63	17	42	104	61	69	127	75	36	66	100	10	95	66	16	25	59	64	30	189	77	93	36	108	25	34	78	20	42	64	83	85	67	13
	AGAGCTATCGCCTATATGGCAGCTGGAGATACGCTC	91	51	33	77	9	60	82	39	29	37	63	48	36	130	60	19	69	105	72	89	111	76	44	80	100	14	85	61	33	23	58	58	28	173	64	110	63	110	29	52	88	28	45	74	78	56	99	40
	TACCAATGACAACAGTTCGTCCACAACCACGACTGA	130	48	56	79	14	79	114	36	35	42	40	37	58	165	53	24	30	142	84	78	125	77	59	68	123	28	97	110	36	61	38	90	25	247	99	97	67	92	49	62	100	28	29	44	101	92	42	16
	GTCGACGAACCGGATGGATTTAGAACTTGTTCGATT	73	42	32	72	4	56	98	33	28	28	47	51	61	106	96	16	73	100	83	78	96	71	41	99	89	22	125	62	11	22	69	49	32	155	48	125	53	84	32	56	93	47	27	71	46	48	116	8
	TAGAACTTCAGCAATATTCTGCGAGTCGACGAAGCC	112	40	23	67	22	77	69	31	30	25	47	46	78	120	65	8	55	98	58	86	92	70	48	64	86	17	117	58	20	16	54	70	29	165	64	118	58	110	30	33	70	33	32	40	65	58	80	23
	CACTGATCGACAGTTTCTCTGCTCGACAGATAACTC	99	61	20	75	15	34	49	43	30	26	147	60	35	71	257	19	62	57	283	197	141	72	36	45	29	8	146	71	0	11	112	49	53	31	39	289	24	113	9	48	58	79	51	47	27	33	60	13
	CCATCTCCATTGTAGGCCTTCTACTAAGAGTTTGAG	79	78	14	48	29	41	51	55	14	12	109	68	33	44	230	35	61	40	265	190	143	95	36	38	25	12	128	103	0	13	113	47	54	36	54	259	22	172	11	68	68	117	45	55	32	32	99	8
	AAAGCGAAGTCAGGAAGTCTTCGCTGGAGCTACGAC	110	49	38	72	5	71	113	33	26	34	56	46	84	123	49	10	59	87	98	92	98	67	38	83	88	14	110	73	23	16	53	79	55	199	71	106	53	88	32	41	49	48	35	64	50	65	106	12
	TAGAACTGTAAGGCGCAACTGCCAGTCGACGAAGTC	125	58	40	80	23	80	98	49	33	46	55	64	49	121	69	33	37	75	56	65	107	92	63	79	102	19	103	63	37	37	57	68	12	162	63	109	58	79	30	43	77	57	29	59	78	50	84	32
	GTCGACGAGGCCAATATGGTACTTAGAACCTTAAAC	82	40	37	84	16	44	76	41	19	32	42	36	36	116	64	21	50	81	72	60	100	71	47	70	91	13	100	59	37	17	61	56	27	205	59	97	54	132	29	54	80	43	36	69	47	68	95	12
	AAAGTAGGAGACCTTTTCGAATATTCACCTAAACAT	77	36	21	71	13	42	92	22	26	23	46	31	42	67	87	8	54	76	78	104	119	63	43	51	105	13	124	76	30	19	64	73	18	154	58	153	57	76	20	43	79	32	32	59	67	69	113	9
	TCTGTTTGCACGTCGTGAGCCCTACTTTCTGGCTCC	59	32	14	52	27	33	41	28	25	14	89	69	46	33	259	55	41	30	342	185	154	80	46	31	25	17	159	64	0	8	104	35	59	36	45	321	10	154	10	37	79	103	43	43	31	16	68	3
	TAGAACTCGCCTTGAACCTAACGGGTCGACGAAGTC	87	53	40	67	21	83	94	33	29	35	39	26	42	106	61	18	39	78	59	66	87	78	43	58	94	19	84	68	27	17	45	80	21	158	57	131	38	89	34	34	72	41	44	68	61	48	68	20
	GACACTTTAGCACGTTGCCCGTGTCATTGACTACTT	93	39	20	41	3	43	73	35	25	22	29	30	38	142	48	29	48	93	69	59	108	56	42	64	61	18	111	95	30	14	37	72	25	229	80	93	71	74	27	49	98	24	44	56	85	66	91	16
	TTCTTCTAAGATTATTTCTGGTAACTACTCAAAATG	52	38	22	87	18	38	103	20	34	26	56	27	59	117	74	27	84	99	81	123	99	47	51	84	100	17	119	72	24	20	68	82	28	175	69	130	44	110	24	31	97	26	38	76	51	61	136	16
	ACTCGGTTGACCAACCGACGAGATACGTCGTGCCCC	81	59	21	49	12	42	67	32	16	8	43	24	39	149	41	21	40	102	83	74	97	85	45	88	68	21	133	76	15	22	50	77	32	232	75	121	50	86	28	47	97	36	44	50	91	90	91	17
	ACTAACACTCTATGGCTGAGTGAGCAATGCCTACTC	135	45	42	92	8	52	58	37	38	34	47	33	60	150	58	28	40	73	81	61	100	60	46	75	57	16	138	64	26	15	38	59	33	164	44	97	64	59	38	34	63	39	50	55	66	58	62	15
	AGATCCATAGACCTAGCGGTCGGATTGAGATACGTT	106	44	25	61	19	62	89	32	33	15	62	32	30	120	38	14	47	98	78	75	85	56	45	99	70	14	78	58	23	22	61	80	33	221	71	96	66	99	46	59	81	47	27	55	67	51	101	13
	CGATCGCACCATCGTCTTTCGTGGTCAAAGAGATAT	82	33	43	73	9	28	106	35	25	24	36	49	70	94	71	24	77	70	82	105	126	56	42	80	86	13	106	54	17	10	67	68	32	158	59	99	62	104	25	44	94	51	57	96	76	71	91	7
	TAGAACGAACCCGAGCAACGGGCCGTCGACGAAGCC	95	52	27	80	19	62	106	29	17	43	51	23	74	130	57	23	50	100	84	90	121	63	53	73	88	20	94	55	31	15	39	87	34	163	56	119	65	93	19	47	80	35	40	60	67	75	72	8
	CTTCGGGCGACTACTGGTCCTGAATCTGAGGCTCCT	81	32	27	67	11	45	76	23	23	19	35	38	54	98	67	13	53	79	83	80	87	64	27	91	101	22	110	68	19	22	66	70	34	148	86	105	39	108	19	42	89	24	32	66	58	77	84	20
	GGAAACCGTTCTGAGTGTAACAGCCTACCGGTCAAT	88	55	27	84	12	67	92	40	31	13	50	49	39	91	78	8	57	73	90	113	108	53	64	51	123	22	126	74	17	23	71	76	29	180	76	113	46	100	20	34	75	44	60	88	57	87	99	9
	TAGAACAAATGACCACATTCCGTTTGTCGACGAAGC	104	53	41	69	13	51	66	18	28	43	34	33	69	125	73	15	44	97	79	58	111	76	41	94	90	9	98	67	31	21	52	65	31	149	66	101	59	86	23	43	74	36	29	52	68	0	84	16
	TAGAACATCTTTCACATAAGAAGGTGTCGACGAAGG	89	65	39	64	12	58	107	20	22	42	63	42	71	149	67	20	41	83	75	83	100	68	56	59	83	24	99	58	39	18	68	80	22	146	51	104	59	81	44	36	55	36	44	77	66	57	80	24
	CTTCGGGAGACTACTGGCCCAGGCTCCACGCATAGA	54	50	20	78	29	57	81	17	24	40	47	29	53	126	52	14	68	79	85	66	92	69	42	85	91	26	91	71	31	16	84	82	38	155	65	140	44	95	27	43	72	43	37	82	78	64	95	16
	CAAGGACGTCTGCGTATGCATGTCGAGCCACACAAT	83	39	29	75	36	43	75	73	40	20	70	20	54	92	74	10	98	145	155	39	56	92	36	53	398	18	169	63	9	7	109	142	24	118	192	102	10	370	16	18	56	54	81	103	76	44	63	14
	CCCTGCGTACATTGCCATTCAATCGCCGACTACGCT	8	15	126	94	59	8	67	0	68	127	39	0	53	103	13	34	79	19	4	145	5	12	19	172	20	35	84	7	9	109	13	17	69	12	23	7	21	8	115	23	287	83	50	113	9	19	288	6
	CCGCTTATAACTGACTTACAGGCCTTCTGCTTAGCA	59	59	16	55	26	39	40	28	24	15	102	70	52	42	299	42	43	38	308	218	150	61	44	29	37	13	163	58	0	7	105	45	65	46	46	255	17	145	18	50	67	95	30	58	26	31	66	10
	TAGAACGATCGCGGTTACGCGTATTGTCGACGAAGC	96	60	37	80	22	50	90	35	32	41	59	53	43	129	62	22	47	74	101	87	105	88	69	93	105	29	89	83	29	27	51	78	22	196	81	108	44	75	51	76	60	28	26	43	99	73	95	29
	TATCATTCCACTAAGCGTGAATCGCGGTGACTACTG	80	37	24	72	11	50	80	27	25	26	47	37	38	131	69	11	69	94	86	97	115	64	60	93	92	20	108	66	18	13	46	70	29	180	79	115	40	124	21	40	80	22	50	72	75	75	98	15
	AACCACCCGTTAAAATGCGGCGTGGCGAGCTACGAC	105	64	36	74	17	69	104	25	39	36	61	36	68	131	54	10	42	100	84	62	97	77	44	88	79	17	132	68	16	11	56	68	28	179	57	121	49	115	35	56	81	20	41	49	54	54	88	15
	TCACCCGTAGCGCTTTACGGCCATTTACGCACGGTT	90	58	51	82	18	60	129	26	35	48	55	47	35	119	71	31	56	79	90	111	111	73	50	85	84	13	123	81	24	21	85	63	31	171	75	128	56	95	38	32	99	37	53	49	66	91	96	25
	CTTCCGGTGACTACTGGCTCCAACTCGCCACGCATT	93	55	41	66	7	54	65	37	23	15	52	37	35	106	35	11	53	97	88	88	106	71	28	79	89	27	96	71	19	18	70	72	58	180	72	103	43	106	31	30	57	55	37	68	93	48	81	24
	TAACGACCGCTCGAGAGGTATGAGATCGCAGCGCTT	116	27	41	84	15	68	103	23	33	57	29	44	45	78	76	26	47	108	123	56	102	121	66	45	75	25	138	79	29	19	48	70	27	140	77	152	49	63	19	43	88	42	30	32	72	74	51	6
	CTTCGGGCGACTACTGGCCCAGATACACGTACGCTA	76	51	34	68	24	34	69	19	35	16	59	33	49	105	65	13	64	105	69	86	102	71	56	66	79	15	107	76	32	29	44	85	32	132	59	102	51	100	22	55	83	35	38	78	51	65	86	16
	CTACCACGCAAGCTACTTTCACGCATTGCCATTACG	132	56	37	74	9	49	92	38	37	37	69	61	49	161	71	17	54	110	78	87	101	82	54	87	75	19	90	76	26	24	55	62	44	234	70	100	63	88	30	59	86	30	29	52	71	49	88	17
	CGCGCTTACGTAGTCGTTTTAATGTGTCCGTAGCTC	71	45	40	66	6	53	71	35	17	29	48	33	72	119	57	15	44	106	99	108	143	48	44	66	71	17	110	72	20	13	49	50	26	184	58	111	45	96	18	42	86	36	34	82	62	62	106	18
	TGTCGACGAAGTAGAAGTACATTTAGAACAAACATC	66	49	32	73	13	48	91	24	24	27	44	30	76	95	80	12	75	75	92	84	88	38	28	57	76	10	109	40	23	19	47	58	15	144	48	104	43	92	12	38	67	29	31	55	52	41	101	7
	TATCGACGCAGGACAAGTCCCGGCAGAATCTTGCTC	66	37	36	57	32	52	84	40	37	36	57	29	84	96	41	16	67	83	94	70	97	96	37	95	99	14	93	59	16	21	75	72	31	126	79	93	33	80	16	30	73	29	55	56	67	61	78	15
	AACTCCATACAGTAGGAGCGAGCTACGGCGTCGGTG	93	38	35	83	13	71	85	21	30	23	51	23	60	110	60	17	59	84	78	82	101	74	43	65	98	17	104	72	27	22	48	91	41	190	69	108	59	125	24	38	87	26	53	76	103	71	78	35
	TAGGCTAAATTCTTTGAGATGTCTTAAATCGTTACC	68	40	34	68	6	42	65	9	24	22	44	31	40	114	41	12	42	92	90	84	87	73	55	63	56	11	92	57	28	20	50	41	30	176	69	124	51	124	21	29	93	26	38	48	70	57	79	13
	GCGTACATTGACATTCAACCGCCCTGTACAAGCGTA	33	19	68	87	41	23	89	6	56	45	67	6	76	75	38	35	117	32	18	178	28	27	14	119	88	10	127	20	13	44	17	29	56	35	20	31	33	32	106	24	256	84	70	108	16	33	286	5
	AACCGCTGACTGCCACCTTTTCGAATATTGCGCAGG	79	48	31	62	9	44	84	36	36	30	66	39	50	107	75	25	55	97	85	87	105	65	48	75	110	20	85	54	23	13	87	64	40	140	50	107	43	85	30	52	87	44	55	61	52	57	87	21
	ACCCAGCACTTACCTGGCGTCTGGCGAGCTACGTGC	115	52	31	62	18	59	78	33	27	17	73	35	35	131	41	32	44	108	83	93	90	85	69	90	72	14	99	68	16	21	28	80	44	216	70	154	67	86	34	37	58	29	40	74	72	71	86	19
	TAGAACCTGTGTATAGTATTCACATGTCGACGAAGG	98	45	30	68	24	50	88	29	30	24	54	35	43	89	60	23	67	87	99	88	91	88	40	71	105	18	104	89	39	16	81	48	27	115	64	110	50	113	36	36	58	35	44	62	43	54	79	15
	AGTCCCAGGTAGGGACGTCGGGATATACGGCCCCAA	95	90	30	64	12	47	72	32	35	34	41	31	36	116	62	27	53	101	76	70	85	74	53	72	65	24	89	64	51	16	62	51	33	208	67	108	65	80	36	64	67	25	30	51	65	87	75	20
	TAGAACCTACAGGTATGACCGACGGTCGACGAAGTT	88	45	25	90	20	79	96	47	48	52	57	39	62	91	54	19	55	80	81	81	90	73	46	99	89	16	89	57	28	28	64	68	31	181	63	115	42	99	19	48	81	39	50	61	79	71	74	12
	TAGAACCTGCGTTCACTCGTTCGGGTCGACGAAGCC	105	53	38	89	15	69	124	32	43	20	61	43	62	129	38	26	56	84	75	96	93	53	84	71	75	19	86	66	31	22	49	56	25	139	78	115	47	89	17	42	63	39	48	54	57	66	82	10
	GATCCGCCCCGTTCTACAGTCGATGGACTAGTTTGC	47	49	28	66	12	47	95	45	35	28	50	34	61	94	59	13	53	73	98	103	95	54	41	76	71	14	115	62	20	18	85	63	32	138	66	109	45	104	22	48	60	44	56	79	75	73	85	19
	AAGGCGCACTATAGACGCCGGAGCTACGTTACGTTG	107	59	34	78	21	54	73	29	37	30	49	45	50	131	71	16	48	110	80	76	127	77	51	87	91	23	109	81	20	31	49	61	34	221	48	101	72	122	25	42	48	36	40	63	62	85	92	18
	TCCGCAATGTCCTTACTGGGCGCGAGAACCTACGCC	106	52	40	58	16	38	92	37	46	27	68	58	61	144	51	20	46	73	84	78	100	76	47	78	78	16	96	79	31	38	40	80	51	162	51	106	59	69	30	51	73	38	35	60	74	50	81	14
	TAGAACACGCAGTAAGCATGCGTGTCGACGAAGCCT	86	52	28	72	16	49	67	22	31	28	46	32	70	99	49	21	43	75	73	74	105	55	57	70	84	20	69	65	43	16	37	71	36	177	67	121	40	76	34	40	58	32	36	43	79	65	84	8
	ATACGGATGCTTAATTCCATGCCGTGGAGCTACGAC	81	33	25	63	7	45	68	22	19	32	40	28	43	110	36	17	49	91	78	92	98	73	43	74	80	9	89	68	22	13	53	64	29	186	56	113	59	81	21	37	75	35	20	51	46	68	111	12
	TAGAACCACAGGATCGCCACACCAGGTCGACGAAGC	103	57	34	108	31	72	95	37	37	36	45	45	75	107	70	13	52	72	51	68	105	69	70	61	103	17	79	59	23	11	47	72	32	163	65	136	50	106	38	54	57	41	28	60	68	47	89	17
	TAGAACCGTGGAAACCCATTCACCGTCGACGAAGCC	57	62	34	59	9	33	99	22	17	46	54	43	55	86	67	22	49	88	81	89	81	79	35	76	90	21	86	69	36	22	59	66	26	143	46	113	47	92	25	34	79	19	42	42	55	64	85	23
	TAGAACCGTCAAACCAACAATACGGTCGACGAAGTT	109	59	28	77	19	52	91	40	26	40	53	34	91	90	75	8	44	61	80	94	96	78	50	61	103	11	90	60	39	24	72	62	28	171	74	113	50	104	25	43	73	23	42	60	57	58	52	10
	TGTACGTCTTCGTTGGTACTGCCAACACATACTATG	95	222	332	63	44	67	117	169	162	231	154	332	61	123	116	342	43	73	73	30	62	61	123	170	39	420	65	123	288	319	184	22	238	35	73	62	218	31	370	320	79	34	10	73	59	37	37	370
	TAGAACCAAACACCAAACATTTCGGTCGACGAAGCC	86	45	34	105	29	70	110	38	33	49	36	40	81	116	60	25	63	81	91	72	97	91	41	70	117	17	85	42	22	24	62	60	24	134	61	118	38	104	29	33	57	33	42	71	48	65	72	13
	ACCCGTGTATACGCAACGTTACACCTGGCCAATAAT	66	60	35	69	6	28	68	30	36	19	74	41	11	162	23	24	71	120	103	173	129	51	27	121	44	26	127	42	32	31	69	47	35	153	42	111	46	100	57	102	84	73	17	87	59	37	106	23
	TAGAACCACAGTAGCCGAAGCGTGGTCGACGAAGGC	90	34	26	81	26	76	92	36	21	55	54	35	72	127	68	14	48	67	78	74	100	56	31	91	102	7	77	57	27	20	56	73	29	126	63	109	59	87	26	36	62	17	41	68	70	62	72	15
	CCTCAAGGCAGGACGCGTTGCTTTACGGCACCCTTG	106	34	20	67	7	38	48	25	27	20	34	28	31	133	41	24	23	92	69	58	67	80	47	70	71	26	85	61	31	28	47	72	33	250	74	81	60	66	41	44	78	22	37	63	71	59	64	15
	GGTATTTAGAACCTGGTGTCGACGAAACCAAGTATT	63	35	31	57	15	39	97	34	23	26	51	20	53	103	54	14	32	84	72	92	99	52	41	50	83	18	113	56	9	10	74	87	25	132	56	94	42	99	25	27	69	31	39	83	59	48	71	8
	AACTTAAAATCGAATACGACGTGTTAATGACTACTT	77	45	17	50	11	41	85	20	29	10	32	22	45	134	39	18	46	134	52	68	85	76	41	71	64	11	73	58	27	11	27	69	24	236	61	128	62	90	30	55	65	31	30	52	76	70	72	5
	TAGAACGAAAGCCATACTCGTCGACGAAGTCAGCTG	80	49	51	58	14	81	75	42	46	59	61	55	57	103	49	29	31	96	102	86	81	67	49	96	79	18	63	80	55	25	73	70	37	148	76	120	64	91	28	42	57	30	28	41	74	50	63	22
	TACAAATAAGAAATTTGCAGTAAAACACGGCAAGAA	88	57	29	81	4	47	76	24	34	13	55	27	52	114	75	9	52	106	64	86	120	39	51	90	108	22	125	61	12	16	42	76	27	213	78	102	40	102	25	35	85	35	49	51	64	41	85	8
	ACTTCAGGTGACTACTGGCCTCGCAGCAGCATATCC	56	50	25	62	11	45	88	24	26	22	49	22	37	95	44	14	43	69	60	85	87	53	44	66	87	22	90	84	34	21	74	68	25	186	70	95	56	85	21	39	75	35	37	64	73	64	89	11
	CGGTATTTAGAATCTAAAAAGATCGACGAAACCCAT	54	36	32	80	11	23	89	31	28	28	38	32	44	95	57	23	51	75	103	102	111	55	51	52	83	18	84	61	33	17	62	61	29	156	56	133	49	76	26	30	80	25	25	57	63	61	98	5
	ATTCGGGTGACTACTGGCCCACACCGCTATAGTATC	82	49	38	71	11	42	68	16	36	21	35	27	35	133	51	16	55	79	78	83	99	62	61	52	75	25	121	60	22	20	58	65	30	171	82	109	40	101	27	28	82	31	38	75	68	57	82	22
	AACGGGACATTTTTAGCAAAATCCGGGAGCTACGTC	86	50	23	70	12	35	73	37	32	22	38	37	58	151	52	22	59	78	82	65	104	69	41	67	89	12	112	55	19	15	64	72	35	212	58	149	36	138	22	30	64	20	31	55	73	70	114	23
	TAGAACTCCCGTACGCATATACGGAGTCGACGAAGC	91	34	22	74	22	57	84	34	36	30	41	43	83	109	38	32	57	79	62	70	112	58	42	78	98	24	85	54	29	15	53	69	18	153	69	117	42	96	27	35	71	34	38	49	66	64	85	14
	AGTGTGTACGAACAACGTTCGTCCCATCATAAGCAT	117	38	26	80	94	82	39	33	19	26	45	32	154	109	137	34	42	47	102	82	121	115	49	29	43	13	56	72	10	20	118	117	22	114	68	100	33	78	33	23	68	18	30	67	85	43	38	0
	AAACTGAGCCCTCGAAAGGGCAGTGGAGCTACGTTC	91	42	22	51	0	69	62	27	31	17	52	38	35	140	47	21	46	57	87	75	117	71	55	50	95	7	95	62	19	20	54	51	31	237	55	105	48	89	34	22	68	21	14	67	55	60	85	10
	CTTCGGGTGACTACTGGCCTATGAAGACCCCGGCAT	79	45	36	79	10	40	86	23	18	24	38	24	58	103	65	17	49	93	90	88	73	74	51	51	111	24	156	71	19	15	94	78	39	149	44	89	41	94	27	48	74	23	32	64	57	66	102	17
	TAGAACTGCACTGCACTTACAGTCGACGAAGTCCTG	100	29	30	71	13	67	76	34	33	29	49	39	64	84	68	21	48	78	57	64	82	68	46	68	94	19	78	51	31	21	51	48	33	163	76	133	66	74	31	42	67	24	39	56	84	71	75	29
	TAGAACCGCTGGCCGAAGCATGCAGTCGACGAAGCC	79	79	44	68	17	51	122	49	44	28	63	32	63	98	60	34	39	102	68	98	93	72	66	82	82	28	99	64	36	27	70	60	27	158	92	107	40	69	57	48	86	39	43	72	63	62	56	27
	GACTTGAGCATAAAGATAGGTCATTACTAATCCCAA	56	49	13	70	26	49	54	22	24	10	96	59	45	40	262	33	53	39	261	198	137	64	36	43	37	12	164	86	5	4	92	53	45	69	54	293	22	145	27	41	52	88	47	62	24	29	105	11
	TTACGTCGACGAAGCAATAAGCATTTAGAACGTAAA	71	48	21	51	15	38	97	19	26	19	44	29	59	108	77	9	57	76	69	86	91	67	28	53	102	25	87	57	8	23	55	65	13	151	81	133	40	91	21	40	68	49	39	86	84	54	82	20
	CTTACCCCGTTCTACAGACGATATGGATATACCGTT	60	50	33	63	15	39	83	29	20	18	36	21	42	144	52	17	57	82	67	91	84	49	42	87	110	22	95	54	18	17	58	59	24	184	92	103	54	98	15	31	69	52	39	74	55	53	70	19
	ATCTGGACAACACCATAGGTGCCAGGGAGCCACGTC	92	45	31	81	10	48	75	23	26	20	20	33	32	102	42	14	42	97	89	51	68	73	44	65	79	16	112	55	21	17	53	76	36	194	79	120	43	110	34	49	70	38	33	42	58	54	84	11
	GTTCAGGTGACTACTGGCCCCACGCTTACGGTATTA	76	45	34	46	5	33	62	28	33	18	38	26	50	114	60	19	39	70	80	74	94	68	65	94	101	21	112	94	17	16	48	94	27	194	71	87	32	124	31	51	91	42	48	75	72	57	103	16
	TCTATTACCCGGTCAGTCCGGCGAGCTACAGAATAC	101	69	31	96	27	57	85	30	28	35	50	49	52	115	57	25	57	71	69	79	119	79	48	90	86	17	109	82	18	20	66	53	34	153	80	113	43	80	27	50	51	34	36	61	60	41	70	14
	AGAGTCGCGTACACTCTAATGACGGTAAAAGAGATA	91	38	29	64	18	52	102	31	33	8	43	26	50	97	68	19	58	81	82	103	108	46	41	90	97	15	114	68	19	17	70	67	29	161	65	108	34	91	45	29	92	30	43	80	91	61	101	16
	TTAGATGTCATTATATCGCGAAATCCATTTTGTGGT	102	46	32	64	8	31	73	26	29	28	38	48	47	119	48	12	51	102	82	55	82	96	56	70	93	24	77	70	19	11	15	63	23	230	75	97	65	92	23	42	71	16	34	58	76	75	90	13
	ATAAATCAAATACGGACCTTTTCGAATATTCACGTA	68	48	28	59	17	34	68	33	35	28	32	30	58	77	74	32	62	93	85	72	93	46	45	60	78	23	89	62	22	6	50	63	37	164	64	100	46	91	19	55	83	20	37	77	54	45	90	14
	ACACCTTGAACCTCATTGGTTGGTCGAGCTTCGCGC	108	61	30	66	16	70	73	29	23	31	30	39	52	142	52	7	61	83	71	68	109	73	49	83	87	17	106	65	22	21	35	73	23	175	67	105	65	73	37	48	98	39	24	61	56	65	82	27
	TTTACTTCGGGTGACTACTGGTCCCACACCGTTCCG	79	47	44	76	6	44	75	34	44	24	46	34	46	81	56	35	47	69	75	63	101	69	42	69	91	20	110	59	23	31	37	67	43	135	54	127	39	86	24	52	62	37	56	65	77	81	63	23
	CGGACAATCTTCATGTAGATCCCGCATGACTACTCG	67	45	47	50	17	77	72	34	18	34	44	50	48	108	65	26	48	97	87	64	110	90	50	86	74	24	120	59	21	28	44	51	41	208	89	98	49	88	28	55	107	39	62	52	78	80	96	22
	GGGTCGACGAAATCGCATAGATATTTAGAACTCATA	59	45	33	78	10	59	114	31	20	32	44	39	59	123	46	31	55	74	42	62	102	64	61	76	87	9	82	52	20	20	55	60	39	144	61	97	61	121	30	26	79	22	31	44	57	59	87	16
	AAGCCAGTGCTTCAAGAGAGGCGGTAGAGATACTTC	84	50	20	87	16	58	90	21	25	40	32	44	52	94	55	9	36	105	93	56	113	57	50	84	97	10	77	61	29	20	42	60	26	160	54	87	41	75	29	52	61	23	27	44	51	54	83	17
	AGCCACAGAAACCTTACGGTAGTGGGGAGATACGTT	67	47	30	76	10	41	75	24	18	27	47	44	23	114	62	14	59	76	104	94	97	78	36	65	95	17	89	75	46	18	51	58	13	151	69	118	59	85	25	43	88	38	23	75	55	60	99	10
	CTACTGCCCAGCAGGTCTTCTGACTGGCAGGACGGC	86	62	14	73	13	48	78	44	27	11	104	74	49	57	194	48	50	42	220	164	143	105	46	35	26	7	133	81	7	13	94	50	73	41	42	274	22	129	8	46	61	72	50	55	20	27	67	19
	GTACATGCCGACCTTTTCGAATATTCTGGCCAGTCC	68	39	33	58	15	47	77	21	37	13	41	21	64	85	49	16	48	84	70	102	111	50	48	77	107	37	112	55	20	24	72	66	29	142	58	98	32	67	16	36	66	21	47	59	48	56	70	23
	CTGGCCGACAGCGATTCCTTCGGCCTGCCGCCAGAT	96	70	9	68	24	47	50	32	19	9	115	58	43	40	180	47	53	53	224	163	139	80	41	44	32	7	140	72	3	9	84	48	56	48	64	233	31	116	17	47	71	96	39	46	31	31	86	12
	GTCGACGAGCGAAACGACCTATCGACTTAGAACGGT	78	61	19	72	7	43	66	30	42	19	45	35	67	129	60	14	42	92	74	87	124	60	44	82	87	16	97	44	13	30	59	81	34	125	51	90	44	98	19	31	76	31	40	58	68	64	68	11
	TTGCTTTTTTGCGAGTCAGGAGATACGGTCCACCAT	89	42	19	56	7	70	70	10	27	43	26	33	51	120	43	12	44	98	72	72	94	74	41	90	74	11	70	67	32	10	46	61	24	221	62	120	64	103	33	50	75	26	33	54	64	53	71	18
	TAGAACGGATTCCTTAGCGACTCTGTCGACGAAGTT	80	48	35	84	12	54	72	24	25	28	49	29	54	106	54	12	54	80	77	95	96	62	38	72	83	10	97	61	33	12	55	50	26	176	68	92	55	97	32	38	65	20	30	53	63	53	83	17
	TAGAACCAGGCGTCGGTCGACGAAGTCGTTAGCGTA	88	40	20	49	13	47	91	31	34	40	34	40	53	107	64	7	43	71	63	89	77	98	53	58	97	20	91	73	27	26	58	86	18	166	66	97	58	71	32	32	66	33	36	46	69	50	95	17
	TAGAACGGAGAAGCTCAACTTCGCGTCGACGAAGCC	102	29	35	72	23	64	84	29	34	34	56	36	74	116	41	9	54	82	89	61	64	84	55	68	66	22	89	76	33	13	39	57	37	145	51	99	51	66	37	42	69	16	37	58	57	70	59	18
	TGCGTTCTACGTCATTCAACCTGCCGAATATCCGCT	21	23	66	68	27	42	103	8	48	56	52	10	54	119	56	21	137	66	28	154	31	31	29	96	41	14	136	52	22	69	17	66	37	40	34	29	74	29	69	41	164	87	69	111	40	38	158	22
	CCAGACTTGGGTGTGTTCGCACACTATCGCTTGCTG	81	89	45	100	17	67	69	28	46	24	58	29	44	59	41	7	103	130	101	162	168	41	44	106	65	7	26	24	21	14	189	96	41	162	53	226	33	34	25	28	49	29	49	72	100	39	42	8
	TCGGCATGACCTTTTCGAATATTCGGTGCCTGATAA	59	31	30	70	15	43	70	24	29	15	56	29	35	108	56	7	58	93	74	127	124	49	31	76	120	22	129	91	11	12	65	52	22	194	80	127	53	102	24	33	88	31	25	72	74	52	104	18
	TAGAATCGACAAGCCTAAACTGCCGATCGACGAAGG	68	67	44	78	16	46	96	25	63	59	72	82	44	89	79	52	49	73	70	66	91	66	50	100	67	20	104	64	44	42	79	56	45	101	60	97	83	67	64	55	63	28	36	53	69	57	78	39
	TAGAATCGTACGACACGATCGACGAAGTCGTCCACG	89	59	36	59	13	55	79	48	22	25	65	43	67	109	69	29	62	85	75	55	117	53	41	79	77	23	45	52	54	32	59	60	21	156	72	87	64	97	30	35	84	19	35	61	81	54	74	12
	TCAAAATCTGCACGTCGTGGCGCCTACTATTGTCGT	50	44	13	48	26	35	24	30	26	12	128	73	49	55	315	50	43	28	285	180	118	73	32	28	23	16	114	74	5	4	87	63	46	45	33	281	13	96	4	57	69	93	45	58	47	17	57	9
	ACCCACACCGTCGACCGACGGAGTCGAAACGTAATA	116	58	26	55	13	62	68	30	42	14	38	48	34	105	32	24	33	76	58	76	104	58	41	76	67	31	109	78	4	14	44	62	38	202	80	113	64	96	23	79	50	44	46	46	88	52	76	29
	TCAATTCAAAGTCCCTTTATGGAGCCACCTTACTGA	57	40	28	51	8	47	84	34	31	16	54	44	49	92	51	8	49	76	73	104	119	55	46	74	90	28	108	72	14	16	61	55	26	171	62	130	53	86	15	31	91	37	42	92	59	59	73	7
	TAGAACTGGCTAGCAACAAGTATAAGTCGACGAAGC	101	48	53	75	13	53	86	31	41	28	59	33	54	107	71	16	52	88	68	68	79	43	34	73	89	20	78	64	26	35	53	70	32	140	78	117	54	67	22	58	73	35	42	42	86	58	100	23
	TAGAACCTGAACCGTTGTCTGAAGGTCGACGAAGGC	102	49	19	68	33	57	93	30	47	32	54	52	62	106	57	19	43	63	81	81	95	69	48	85	83	13	81	64	18	16	66	62	25	160	64	117	47	104	31	34	69	21	42	56	47	49	80	26
	TAGAACTTTGGCCATACCATGTAGTCGACGAAGTCG	84	32	43	78	20	42	80	27	28	37	38	25	56	67	54	37	24	76	53	61	73	53	37	64	72	28	70	59	35	18	55	60	28	172	50	76	35	82	24	42	74	34	52	60	69	66	85	18
	TAGAACTCAGATGTCCCAACCTGAAGTCGACGAAGC	65	40	31	46	10	75	81	29	22	31	51	18	62	99	85	21	59	65	63	97	74	62	54	60	100	12	63	46	24	35	72	63	32	154	42	73	59	86	28	38	65	27	36	74	63	53	66	10
	AACGCAAATGTCCTGGCGGACAGCGTGAGCTACGTA	67	48	28	54	8	37	88	35	24	28	46	46	28	90	45	18	35	82	58	75	79	68	48	79	74	7	102	65	24	13	61	70	29	165	82	138	66	56	20	41	76	22	36	72	66	61	104	16
	CCTTTTTGCACGTCGTGATCCCCTATCCGCCCGTTG	52	29	11	51	19	25	29	34	14	9	115	58	41	53	234	24	47	32	257	172	153	67	40	47	37	21	133	88	0	4	108	60	61	52	48	313	13	117	9	27	49	78	34	40	46	26	79	13
	GTAGGTAGAACTTCGCTCTGTGAAGTCGACGCGACT	85	54	37	57	9	49	82	36	18	46	44	26	56	120	54	19	51	79	48	87	61	88	57	63	71	17	83	46	37	23	55	72	27	194	73	105	58	82	32	26	66	31	18	62	75	57	65	20
	ACTTCGGGTGACTACTGGCCCATGCTCTGAGCGGCC	76	32	30	76	11	31	82	18	33	25	62	41	54	76	69	19	44	84	99	101	97	65	51	72	50	16	97	64	31	15	57	62	30	139	73	107	59	92	18	38	75	55	52	66	44	58	74	16
	AAGGTTCGATCGAACTAGAGATACGTCGAATATCTG	81	39	21	75	13	56	56	29	45	18	53	24	47	165	43	13	60	95	82	84	100	51	45	87	78	11	104	62	15	10	30	65	25	197	82	123	55	120	21	26	84	32	33	59	76	69	87	16
	CCTTCTACTGACAGTTTCTCTGCTCGTATGCTGAAG	58	69	7	55	19	46	33	34	14	14	111	52	47	42	247	40	55	58	312	222	151	83	38	33	37	6	146	72	7	9	99	49	79	46	37	287	16	143	15	32	38	97	36	37	36	26	63	15
	TAGAACCTCCACATTACTTTTGGATGTCGACGAAGG	66	48	36	109	23	38	98	18	34	37	29	37	49	105	81	11	64	78	75	81	118	84	41	80	68	24	90	69	29	20	63	66	30	158	76	100	46	86	35	48	68	41	25	69	87	65	116	20
	ATGATTCTTCCCCGTTCTACAGTCGAAAAAATCGTC	65	41	24	51	10	34	96	25	36	23	36	25	50	102	74	9	81	76	86	108	99	61	36	66	85	10	93	52	21	17	73	61	41	140	42	99	42	94	14	35	76	34	46	76	61	59	77	12
	CTAACCTTAGGCGTAGTACTACTCGGTAGTCCGATC	92	57	6	40	27	49	36	51	18	18	112	65	50	63	195	30	55	37	220	168	125	88	51	48	23	15	93	87	5	0	112	51	47	57	35	246	18	130	10	53	48	64	54	46	22	25	65	6
	GGAATTGCCCGGACAAGTCCGGTCTAAGTCGTATCC	56	48	20	63	10	36	97	45	25	19	48	33	49	101	29	7	49	77	77	95	103	66	41	71	101	20	117	59	17	14	59	66	25	143	90	110	33	95	25	34	74	33	44	63	47	42	87	5
	TATAAAAGAGGCTTACGCGCTATGGCACCCTCATGC	88	40	18	59	24	55	63	33	20	14	50	33	23	117	26	24	39	92	77	97	91	62	58	82	70	14	126	87	11	16	38	61	34	185	72	103	56	103	10	30	80	36	37	73	94	49	78	14
	ATTTAGAACCTTAACCGCCAGGTCGACGAAGGTGCC	63	37	31	64	8	50	91	26	27	30	48	30	54	125	51	12	49	74	76	82	89	79	45	82	96	13	65	61	34	19	53	76	32	148	64	104	41	56	23	41	83	25	34	57	79	49	84	13
	AGCTTCGGGTGACTACTGGCCCCTTGCATACTAAAA	79	57	45	87	11	40	85	27	28	18	52	31	30	86	67	13	43	50	65	50	99	61	49	51	97	24	91	52	30	31	66	65	27	150	96	86	49	90	45	49	68	44	52	82	67	37	89	20
	ATAGAGTTTTTGTCATCTCTGGAGCTACGTTTGTTG	73	45	12	40	8	48	82	26	15	22	41	29	47	110	53	11	41	85	87	90	121	71	47	66	67	20	83	58	21	23	43	55	30	180	63	111	65	107	17	31	91	39	34	48	60	87	91	15
	CTTCGGGTGACTACTGGCCTCCAGCTCCTTCTCGCG	53	60	42	63	12	42	89	32	28	33	30	42	42	87	80	25	65	100	85	103	95	48	39	73	96	10	112	79	22	20	80	67	35	131	70	90	50	80	25	54	94	48	35	80	40	80	79	26
	CCCTGGTCGGCAAAGTGTTCGACCATGTCTACGACT	101	58	22	61	18	53	65	37	35	21	60	25	42	126	52	12	52	99	84	102	127	67	45	85	71	12	100	58	23	18	56	71	31	227	55	107	59	104	23	31	79	28	34	59	75	74	91	11
	TGACGAAACTCTAGGTTGAGACGCCAACTCTACGTG	107	46	21	59	7	46	46	22	20	33	42	34	37	130	48	13	50	76	76	54	82	103	60	85	77	16	103	65	18	31	46	81	29	209	59	97	71	97	33	39	63	35	37	55	57	60	81	16
	AATACACTAGCCCAAGCGGGTCGTACGAGATACGCC	84	53	18	75	9	71	106	33	31	26	39	36	45	128	75	18	68	65	70	52	80	58	50	87	91	26	90	60	21	15	61	63	32	148	61	85	68	85	34	44	54	24	26	31	69	50	80	13
	TAGAACTGAGTTTCACTAATCACAGTCGACGAAGTC	72	51	40	45	10	55	82	22	23	38	47	40	84	99	51	28	49	81	69	80	86	76	38	64	87	24	67	56	34	16	60	57	22	155	45	95	67	73	24	56	82	39	38	61	83	57	73	12
	TAGAACTCGGTGAACGTGGTATCGAGTCGACGAAGC	112	41	40	91	14	49	71	37	25	44	45	55	54	114	42	17	29	75	53	67	90	55	43	76	85	20	60	48	27	27	51	47	29	153	47	76	54	60	39	37	49	31	41	42	61	52	38	20
	AACCAGCAAGTCTGGCGAGCTACGGGCGTTGAGGGA	84	51	30	61	20	32	71	28	35	43	45	43	41	99	83	21	64	92	90	89	102	72	58	72	84	35	98	70	15	20	67	72	29	148	72	100	52	109	31	42	68	40	54	60	62	63	105	20
	CTTTCCGTTCTACAGTCGAGGAATTTCGTCGGCTTA	38	32	26	45	15	11	83	12	16	20	29	27	43	77	61	15	48	65	77	68	87	45	21	40	50	12	75	70	9	12	47	58	18	115	59	86	28	69	8	21	58	24	27	41	40	43	62	14
	TACACCGTTCTACAGCCGATAAATGCCTAAATACTA	63	51	55	70	6	50	84	27	30	20	46	38	34	82	71	23	58	83	62	95	115	81	45	71	93	26	60	62	30	23	83	38	40	129	74	100	59	100	34	54	71	46	59	80	65	75	93	15
	ACCCTAGACTGGGCGTCATTGCTTACGGCCGCTGCT	68	39	29	65	9	34	78	26	21	29	35	35	47	122	62	13	48	85	83	67	85	61	41	66	59	9	83	57	22	16	49	54	25	213	35	106	56	63	21	65	94	23	57	54	65	59	79	16
	TAGAACAGCCATTTAAAGATTGTCTGTCGACGAAGG	56	45	55	72	8	27	86	22	31	32	55	30	51	96	64	14	58	100	72	88	96	52	55	63	111	20	108	57	22	25	55	68	31	185	61	117	65	120	21	32	76	32	43	44	55	60	97	11
	TAGAACCAAAAACCCCTATCGCAGGTCGACGAAGAC	62	39	29	70	13	54	91	24	23	38	38	43	48	102	68	18	75	82	83	69	102	73	37	70	95	15	75	59	30	16	67	56	36	157	63	79	37	105	19	32	81	24	51	58	78	77	99	15
	ATGCCGAACGGCGGAGCTACGTCGTCCAACGCCCAG	61	52	29	54	10	46	68	17	29	12	39	22	34	98	26	26	43	84	85	63	109	60	53	75	82	22	121	83	11	11	57	93	30	186	81	95	68	104	28	44	67	24	28	54	79	51	82	23
	AAAACGTTTAATCTAAGTGATTGTCAGAGCTACGTC	71	51	42	64	4	49	74	27	31	35	35	40	45	101	57	10	33	78	65	80	99	38	62	61	81	26	116	93	14	12	40	54	25	203	55	123	62	85	21	51	80	35	30	56	64	54	87	15
	AATGCATAGACCATATGGTATGCAAGAGCTACGAAC	104	33	27	63	12	46	82	31	25	42	58	39	47	148	59	25	41	71	59	54	85	62	39	86	61	14	64	92	13	34	32	51	33	166	78	106	56	100	24	42	80	35	37	44	70	44	73	14
	CAACGACTACTTGGCAGGCCTTCTGACCTATAGCCT	51	70	13	58	22	35	29	39	19	18	105	71	49	59	243	35	38	45	195	186	133	89	44	36	30	12	140	86	0	8	116	54	54	48	41	237	16	142	17	43	62	83	48	45	28	25	71	11
	TAGAACCTGCATACGGACCATGCCGGTCGACGAAGG	81	56	44	63	14	32	92	27	28	21	45	34	51	100	86	12	51	98	88	70	87	61	49	96	103	10	117	62	33	29	69	64	36	159	37	102	50	62	23	36	59	15	45	45	61	50	73	21
	TAGAACCCGATCGTATGCACGACAGGTCGACGAAGC	85	44	37	78	12	56	91	37	31	37	59	41	64	149	57	15	58	80	96	76	118	78	44	89	104	30	87	61	34	21	31	51	23	143	83	101	50	74	31	40	59	30	50	45	49	70	72	11
	TAATAAGTGGCATTCGGTTCAGACATATTAAATCAA	77	56	46	61	10	42	88	32	29	39	45	42	36	82	37	23	42	73	63	83	90	54	42	70	99	14	84	40	30	40	60	50	26	171	45	95	48	75	43	42	78	29	36	72	61	57	94	25
	ACCCATTTTCTCCTTATTGGAGTGGAGAGCTACGAC	96	46	15	78	20	48	45	22	24	26	34	45	34	128	50	14	72	67	52	65	99	82	34	80	64	17	102	71	22	16	56	66	14	153	36	92	38	88	23	48	67	29	27	50	62	63	76	20
	TATCCGGTTTGCAAGTGCATGTGGTAAATTTCTACC	65	45	28	82	10	51	57	23	29	28	51	46	48	128	64	22	52	77	107	74	119	73	65	74	83	18	79	67	21	27	57	73	39	192	57	113	60	101	27	43	100	28	57	60	46	66	91	14
	TGCTCTTCCCCCCGTTCTACAGTCGAGGAAGACGCC	72	52	27	69	8	32	88	33	36	28	26	35	43	101	51	18	58	67	98	97	80	51	67	59	71	28	101	57	28	20	74	70	26	140	72	97	40	80	18	45	63	35	29	60	56	57	78	15
	AACCCGCGAGTTTACGTAAACTGGGAGAGCTACGCT	88	66	37	67	8	26	73	17	26	19	39	40	46	95	39	15	59	80	94	65	83	63	50	61	71	16	96	58	41	17	42	65	33	134	64	106	56	72	32	39	69	24	24	35	50	55	76	18
	GTCGACGAGCAACTTAACGGTGACTTAGAACAAATA	75	40	20	62	10	65	84	28	32	23	59	45	49	93	43	14	25	53	63	56	130	64	33	94	81	19	84	65	21	9	43	44	26	169	55	77	60	64	24	33	78	20	37	48	57	76	82	13
	TTCTCTCTGAACGTCGGGAGCTACGTGCCCCTCGCA	62	29	26	70	18	42	67	14	15	14	31	41	47	101	53	28	69	93	67	55	85	99	46	54	70	15	116	56	31	12	49	74	33	192	79	102	31	89	12	50	62	44	43	77	58	68	72	6
	TTACATACAGGACTAGTTAACGTCGCGTTGGTGCAA	57	46	29	70	32	36	21	9	28	46	58	15	24	110	50	21	58	60	50	185	39	49	60	103	30	19	174	80	38	70	25	83	30	38	21	20	61	17	74	52	144	73	76	72	36	15	130	14
	GCGTTCTATTCTCATTCAATTGTCAGCTCAGCTCGC	15	14	72	78	46	7	63	5	48	68	55	4	76	74	24	24	96	24	14	185	19	10	11	147	32	24	105	15	20	81	16	35	59	35	28	13	32	14	92	36	253	94	73	95	18	16	244	16
	ATTGTATCGAACTACCCGAGGCAGACGTCCGCGGCT	72	48	40	99	16	45	88	28	28	19	41	40	51	89	40	12	56	78	77	88	92	52	38	86	94	33	116	65	7	13	55	84	37	183	74	109	42	116	22	20	66	25	32	45	60	47	91	8
	AGGCAGCCATTTTTCGTGTCTGCCGGAGCTACGTTA	117	45	22	72	6	54	77	27	23	36	36	23	51	133	51	10	39	77	57	71	86	50	43	57	66	15	110	79	27	13	50	66	15	214	57	81	51	96	19	45	63	31	25	45	72	48	83	9
	GCACTCTACCCGACTGGACTGGACTTACGCTGATGC	82	56	35	90	16	55	85	25	32	9	46	41	45	102	44	7	37	73	79	66	97	61	36	82	101	15	119	43	11	18	48	69	25	179	79	117	62	101	14	26	58	35	37	64	50	41	88	12
	ATGGGATACAACTACTTGTTGCCCGGAGCTACGCTT	74	44	29	62	15	28	57	23	25	26	37	35	57	121	75	17	58	83	88	83	86	71	44	56	69	16	100	63	22	14	59	83	21	171	54	118	59	98	32	21	72	34	45	67	85	63	104	16
	TAGAACTAGCCAGTCATGACAAGTCGACGAAGTCAT	84	45	23	69	10	43	60	19	17	54	39	21	45	98	46	26	48	78	62	88	79	59	33	75	86	24	107	40	25	38	50	74	29	172	43	97	49	73	28	30	55	36	45	80	75	52	72	17
	ACGCTCCGATTTACGATTCGCGAGCCGAGCTACGAC	101	41	32	70	12	43	65	23	26	22	37	43	41	128	55	16	76	70	73	70	86	59	45	66	75	17	92	66	16	17	54	63	33	178	66	99	48	80	38	34	53	30	36	44	67	55	73	16
	AAGCAAGACCTTGCAGAGATACGTCGTAACCCTATT	75	31	19	58	5	54	59	31	21	15	39	44	32	100	64	15	52	60	72	78	99	49	51	65	103	14	113	66	13	6	34	77	29	205	65	103	47	90	24	32	80	35	45	74	76	58	94	5
	GCCCGTTAGGCATACGGTTCATTTTCGAGCAATCAA	72	34	36	51	10	40	115	35	23	40	52	37	45	92	48	14	68	70	70	92	126	59	49	63	80	15	106	62	19	18	58	73	40	146	61	92	48	91	24	29	56	23	30	67	53	57	70	11
	TAGAATAGGCCAATTACTACCGCTTATCGACGAAGC	80	35	32	68	18	35	83	20	30	30	33	28	53	80	70	15	39	74	80	81	102	47	41	53	88	25	93	74	23	29	45	60	18	190	69	92	46	86	44	27	81	19	45	57	63	47	62	14
	AAGAGCCAGTCATCGTGCTCGGAGCTACGGCGGATG	82	52	39	72	8	49	67	23	35	36	61	38	57	98	68	34	43	99	82	71	66	74	56	106	59	27	88	70	41	36	39	60	41	178	66	88	70	78	34	55	73	29	36	60	68	50	81	25
	CGGCTTAGGCTTACAAGCCAGTTAGTGCGTATCGCA	116	45	28	64	14	72	83	14	15	39	30	25	52	141	48	25	25	103	56	49	81	120	54	53	81	28	87	74	40	23	38	67	22	251	90	89	69	59	43	48	83	23	37	35	78	57	58	15
	TAGAATCCGCATGTAATGCATGGGATCGACGAAGTA	86	57	40	72	23	60	94	25	33	36	32	28	55	103	44	14	22	74	72	87	85	66	39	68	76	31	79	65	32	27	39	46	23	138	59	102	60	85	31	45	68	19	31	36	55	54	78	14
	AAGCACGACTGTGCAGAGATACGAAGATGGTGGCTG	72	38	22	57	6	44	37	25	28	19	51	28	34	126	40	7	39	93	72	67	90	79	42	95	62	16	122	86	17	17	24	78	37	177	88	88	67	103	23	35	63	18	30	52	65	73	77	14
	GTCCTCTACTGCCTTACAGTTTCTCTGCTAAGTAGT	65	43	9	46	18	39	33	25	35	8	99	65	42	48	267	42	45	31	219	192	148	85	35	52	19	9	124	79	6	9	128	44	67	37	37	270	28	110	8	41	39	95	57	57	30	38	61	11
	GCGCCCTATTGTCATTCAATCTGCCCTTATTGCGCG	14	11	87	60	51	11	44	6	63	84	55	0	48	89	26	17	71	46	4	166	13	7	12	130	18	10	97	10	0	66	13	16	62	20	33	7	31	18	91	22	287	115	56	107	6	18	263	9
	AACAACGCGACAACATTTCGCGGCGGGAGCTACGCC	76	60	22	72	6	70	67	35	17	12	57	40	55	128	31	26	56	82	81	54	95	74	37	93	110	19	82	76	25	5	34	50	34	209	61	127	62	70	14	38	63	33	45	40	73	67	109	15
	TAGAATCTGCCGCACATACCGGCTCATCGACGAAGA	93	40	40	77	11	58	91	22	31	28	47	42	61	120	45	13	38	98	87	91	98	93	58	75	84	21	110	71	24	15	46	69	25	149	55	85	58	92	25	53	76	35	37	62	66	60	81	25
	TAGAACCGTAATTCGTCTGTCATGGTCGACGAAGTC	86	48	33	68	14	54	98	41	41	42	45	46	68	118	58	16	37	79	70	74	70	61	30	55	83	21	62	25	30	18	47	57	31	124	61	92	45	82	41	39	74	27	30	86	70	52	82	22
	AACCAAATATCCTATAAAGGATTGGGGAGATACGAA	66	57	30	92	7	48	85	25	16	33	35	36	37	103	44	14	39	67	66	63	92	65	40	68	51	11	79	53	29	9	51	46	23	150	54	109	0	84	31	38	66	35	35	71	67	47	84	9
	AAACACGGGTACCAGGTGGTGGTGTGGAGCTACGTA	76	52	37	86	4	46	74	11	23	28	58	39	28	118	47	21	59	86	93	75	94	76	58	57	62	14	80	49	23	25	46	51	26	129	58	104	30	54	23	57	75	25	35	72	52	73	84	27
	CCCTTTGGACTGCGTGCCACATTGACTACGAATGCA	79	51	32	55	14	62	73	26	32	32	71	37	49	116	47	17	52	69	70	86	107	77	44	77	90	4	102	95	32	31	49	74	46	153	76	99	61	103	36	33	65	30	40	52	78	71	94	21
	TAGAACCAGGCGACTTTGCGCCGACGTCGACGAAGA	81	39	33	56	9	54	91	31	43	33	66	34	70	104	55	15	55	75	84	114	105	69	52	57	88	8	84	61	33	27	58	51	19	170	72	121	79	78	28	47	74	27	46	71	72	51	66	21
	ACTGTCGACCCTTACGAATATTCTGACGGTTGGTCG	78	55	31	80	15	47	43	34	24	24	37	38	44	121	57	24	48	70	58	84	76	58	33	76	95	12	88	51	28	19	44	58	44	137	55	100	45	84	13	35	98	37	26	39	85	50	65	8
	ACCCCGATAACTTATGTAAGTAGGGCGAGATACGTC	84	49	29	70	17	48	68	28	29	35	50	36	47	111	39	14	36	91	62	64	104	52	37	84	80	14	100	58	21	20	43	71	17	177	53	108	51	67	33	48	64	34	22	47	42	50	71	21
	AAGCGACTACGATTGTTTTGTTCGCCCAGCTACGGC	88	45	29	61	11	34	73	29	16	23	38	27	42	87	50	21	61	60	84	65	83	64	53	75	66	22	65	50	25	13	41	78	24	153	56	97	53	68	32	42	66	37	28	57	62	67	71	14
	GCTCAACACCTTTCCCCGTTCTACAGTCGAAAAGTA	71	43	29	49	8	35	84	22	13	11	39	41	66	110	52	14	60	74	69	67	72	73	36	59	91	22	68	73	10	27	52	52	35	185	62	92	43	111	33	34	89	27	46	61	76	79	96	15
	TAGAACGCATTCAGTAAGAATAGCGTCGACGAAGTC	90	59	37	69	19	72	99	29	16	43	43	29	56	86	68	15	40	76	52	89	117	54	28	56	84	15	82	62	23	17	40	62	28	156	58	96	54	82	35	31	82	37	47	38	51	61	67	14
	TAGAACTTAGGCTCACGCCCGAAAGTCGACGAAGTT	99	54	31	65	24	53	80	22	19	35	34	35	63	81	62	14	43	69	67	68	87	57	41	65	92	16	81	55	28	19	58	60	18	137	68	104	55	85	26	37	64	17	29	52	50	52	67	5
	AAACGTCAGGCTAAAACTGTACGTGGAGATACGTAC	109	54	35	63	11	70	70	33	28	27	52	45	37	135	49	20	41	82	59	52	100	83	45	63	59	10	108	88	32	20	33	75	37	214	91	111	64	96	25	48	49	26	46	50	81	37	62	10
	TAGAACAGCGAGTTAACCGGATTTGTCGACGAAGCC	45	32	32	68	22	63	75	27	21	37	52	36	54	96	65	20	32	72	67	85	95	71	63	64	55	22	89	66	33	17	59	58	23	168	69	83	44	111	29	47	62	39	62	44	53	56	94	18
	TAGAACCACTCAATACAAAAAGAAGGTCGACGAAGC	102	49	21	76	11	48	114	23	21	47	52	39	64	145	65	22	59	98	66	78	89	91	60	76	74	24	95	64	34	23	50	69	29	123	54	71	39	86	35	55	74	26	47	61	58	70	94	14
	CCCCTACCGTTCTACAGTCGAGGGGTATCCGATACG	47	36	31	63	14	44	99	25	20	25	45	32	52	83	55	28	67	65	96	91	111	60	42	55	71	17	84	45	21	14	51	50	24	110	59	94	35	83	25	29	64	27	42	81	65	71	72	14
	TCGTCTCTTCGACGAGTGCTTTAGCCGGTTTGTTTC	41	44	7	39	33	25	25	14	14	36	17	46	38	33	87	11	166	34	21	92	17	31	52	39	87	5	162	84	11	18	33	74	26	13	3	49	133	104	55	32	68	200	157	50	37	259	75	7
	AAAGCACACACCTTACGAAGGGGCCGGAGATACGTC	94	59	31	71	11	50	71	28	23	22	35	20	42	122	50	20	35	81	80	58	93	78	43	65	68	22	82	59	17	27	32	68	21	140	67	98	47	87	18	24	53	36	36	47	63	42	66	14
	TCTTACTCCTTATTGGCCTAGCTATTCGAACATGCC	55	51	28	78	22	53	59	25	35	16	40	23	59	111	56	13	57	81	86	108	104	67	38	52	107	16	84	81	23	18	43	67	46	147	61	92	32	109	16	28	67	38	52	70	52	75	77	14
	GCCTATTAACTGTTTAACTCTTTCTTTGTCGTATCC	73	31	32	76	24	37	7	24	37	0	13	20	35	68	83	19	77	66	63	167	12	35	34	114	76	19	209	72	32	59	70	100	39	70	14	36	69	37	44	50	74	43	91	90	65	36	87	20
	TTATATCACAAATGCCACCTTTTCGAATATTGTGCT	57	33	26	39	6	18	53	8	11	21	28	28	47	84	54	8	55	85	68	81	102	64	29	49	79	15	120	50	25	21	59	76	17	154	63	85	28	103	9	51	100	24	22	69	63	40	88	19
	TACAGCTGTGACGTTTCAAACGTCGGTATTTGACTT	89	34	22	59	58	59	71	25	22	17	19	30	133	103	142	21	19	56	63	67	81	113	56	22	43	17	64	40	10	10	101	84	16	90	35	97	19	49	21	17	79	30	39	47	63	43	42	7
	GCAAGAGTCCTCGCTGGACGCATGTCGACTACTTGA	62	35	20	58	9	48	59	32	25	43	46	39	39	111	32	19	46	107	70	45	88	67	40	76	60	10	92	71	21	17	48	79	24	217	80	96	45	79	20	46	78	20	33	47	81	63	74	16
	CATTCGTCCCCGTTCTACAGTCGAGCGATACCTGAA	64	44	33	60	6	42	106	20	32	27	49	23	64	73	43	9	47	100	62	97	90	64	63	46	111	22	82	49	32	22	72	69	37	106	65	120	41	116	30	40	68	21	33	72	65	42	93	17
	GTCGACGAAGCATTATTGTGCATTTAGAACCCAGCC	69	56	26	83	11	38	87	20	42	34	38	20	41	82	58	20	56	65	70	109	97	54	40	66	83	11	113	63	24	17	45	55	28	133	66	104	47	69	24	49	79	33	29	67	49	44	64	18
	GTCGACGAAGTTACTTATAATATTTAGAACTTTGTA	76	41	25	76	4	38	103	24	36	21	42	41	41	94	66	7	55	60	70	90	88	73	38	79	87	16	78	54	14	15	65	55	28	167	56	90	27	111	22	35	56	36	54	50	47	58	97	8
	ACAGCACACCGACTTCATGTCCGCTCGAGATACGAC	86	45	38	78	19	47	78	30	31	23	40	40	46	111	69	13	45	55	79	73	88	72	59	77	67	22	84	51	22	25	44	44	26	138	57	110	42	60	28	42	66	31	31	49	52	60	52	21
	GTATGGACTAGTCGTTTTAATGTGTCGTCCACAAAA	66	43	42	66	5	37	77	29	34	14	56	23	73	101	60	17	33	96	46	79	100	54	46	60	119	10	94	56	6	10	95	57	27	207	65	110	57	112	16	50	85	35	43	66	63	88	82	7
	CTGATTGACAGGTCTTCTGTTCGACAGTTACCGTTT	62	52	13	76	15	41	38	49	22	18	93	80	72	51	212	42	47	49	227	161	149	67	40	39	34	14	114	71	0	7	113	41	59	52	41	235	31	124	16	37	62	84	45	43	35	30	69	11
	ACGCCTCATCTGGCAGTCGCCATATACGTGCCCTTT	63	26	22	32	14	44	78	27	38	27	45	42	53	111	54	17	57	84	95	85	102	87	55	43	79	14	49	60	22	23	35	45	23	132	48	97	44	77	31	37	61	29	26	46	45	51	69	12
	AATCAACGCCTACTGTTGGCGGATTACTGACTACTT	61	37	9	62	8	44	58	24	12	36	22	26	34	120	29	16	29	98	59	56	91	45	51	72	57	27	73	62	19	29	36	43	19	248	64	85	55	82	24	41	74	28	26	62	53	78	64	12
	TAGAACCATAATCTAAGCATACTGGTCGACGAAGTT	106	36	25	72	23	36	70	26	27	27	52	29	65	95	46	13	44	51	72	84	88	69	25	50	84	15	87	54	29	18	38	50	26	163	52	94	47	82	18	38	67	27	32	41	55	71	75	10
	AAGACCGGACGGTTAGAGCTACGTCGTTAAACCCCT	56	29	20	69	5	24	69	19	25	12	35	36	27	87	70	20	45	61	75	91	114	67	41	107	55	22	93	54	7	19	35	69	27	147	74	82	34	76	22	52	96	48	43	66	73	53	90	7
	ACTACCCCGCGCGTCGCTACGGCGCAGCGTGCGCTA	53	60	27	36	0	35	61	10	36	19	69	34	12	124	38	31	55	112	78	167	100	46	44	104	47	12	126	58	23	12	61	30	40	123	41	133	34	66	46	72	51	35	25	91	46	34	93	23
	CCCGCACCTTGCATAGGTTAGCCGAAACGAATTTAC	80	43	29	67	9	52	89	38	31	21	55	27	44	104	49	12	47	89	60	48	98	50	48	80	63	9	91	53	20	17	75	74	33	198	77	100	60	104	21	24	65	35	38	61	63	52	79	9
	AACCGCGATAACTGCGGCGAGCTACGTCAGCATGGT	83	64	24	50	11	57	75	24	18	31	43	33	62	115	58	14	33	76	78	81	79	57	68	62	80	18	84	74	17	13	35	56	30	212	60	94	39	97	21	59	71	41	48	49	66	49	94	17
	AATGCTTCAATTGTGCTTGAAGCAGGAGCTACGAAC	85	19	26	58	13	51	91	26	28	26	43	26	53	125	37	16	39	80	67	74	102	61	33	82	73	14	94	64	14	30	48	56	33	164	62	123	41	96	23	37	65	38	26	70	48	60	90	17
	TTTGGAGTAACGGGAGATCCGCCCTACCATTACACC	80	93	39	102	5	64	75	17	49	10	66	38	33	38	22	18	94	149	93	159	120	26	38	84	49	6	24	18	22	3	124	68	20	199	61	198	31	14	5	24	36	32	40	62	48	39	63	10
	AATTCATAAAATGCAATGAAGGAGCTACGTACGTTG	82	41	20	65	14	43	63	21	27	24	38	24	38	128	33	15	50	90	81	74	108	69	49	74	78	27	101	74	14	19	40	62	33	187	59	100	51	96	13	49	71	23	43	54	76	66	77	10
	GATAAAGACCTTTAAGAATATTCGTTTACTGTCGCT	53	47	16	69	10	27	105	20	27	11	55	31	45	86	81	8	47	77	62	91	123	37	26	70	93	10	109	45	11	17	57	48	30	123	58	90	31	87	15	25	66	29	35	56	55	27	86	9
	CACTACGCGACAGGTCTTCTGATTGCTAGGTAAAGT	70	81	9	81	18	37	40	35	24	21	130	99	31	35	221	41	36	43	271	194	140	62	33	32	30	6	122	62	0	3	129	49	65	46	42	225	30	91	15	29	49	67	41	35	29	41	82	13
	AATTAGCAGTGCGTCTAAGGAGCTACGTCGATAGGT	71	50	29	56	7	31	84	24	22	18	49	36	46	72	62	11	58	81	85	82	121	43	44	75	63	17	101	75	29	18	79	68	22	144	48	81	47	93	23	35	78	33	31	75	46	69	81	24
	GTATTTAGAATTGTGAAAACGATCGACGAAACAATC	74	57	33	68	19	41	68	20	30	36	64	24	38	105	75	12	65	81	85	81	93	63	70	71	86	6	78	51	12	27	48	38	34	131	58	77	41	95	22	37	77	36	35	51	45	65	52	15
	TAGAACGACAAATAATTTGCCTCGTCGACGAAGTAC	88	38	30	73	17	66	89	26	49	24	36	34	40	86	48	14	45	75	61	69	92	68	28	36	90	22	73	52	32	17	46	86	25	146	61	100	53	67	28	40	45	36	37	70	65	53	61	11
	CCGCCAATGCCCTAGCTGGGTGGCGGTCACTACGTG	93	58	24	54	16	39	53	23	27	23	29	21	43	127	39	20	38	76	58	48	77	54	41	86	59	17	87	79	21	18	30	62	36	232	72	70	51	78	30	32	57	29	32	41	60	64	68	18
	GTCTATTCTCTTCATCCCCGTTCTACAGTCGAGTGA	46	54	33	66	14	30	81	23	19	24	40	24	53	82	59	12	46	81	77	104	97	55	37	67	108	23	135	69	32	18	78	66	21	161	77	99	57	99	23	32	58	26	46	68	61	81	81	20
	TAGAATCACTGCTGTTTCCACATGATCGACGAAGTC	78	36	30	69	15	55	103	46	28	34	37	22	45	103	55	5	55	66	69	63	98	63	37	45	75	7	76	57	25	14	34	56	23	133	57	101	49	100	21	45	49	18	46	44	51	45	72	22
	GGAGTGACAGGATCAGCTTTTCTGGTGGACGCCCTT	44	45	25	52	9	39	100	36	18	15	38	24	51	84	54	21	42	65	77	66	100	67	46	56	71	7	77	54	25	15	70	56	31	93	44	100	44	96	24	25	96	35	53	76	77	38	96	14
	AATCCGTGCCGCATGCGATCACGGAGGAGCTACGGC	95	38	25	74	0	36	75	27	30	23	47	45	33	103	60	16	42	85	88	80	87	57	41	57	82	9	93	57	28	17	28	67	39	189	63	78	34	87	23	63	52	23	29	54	63	56	103	11
	GGTCGACGCGCCGGTTACCGGTGGCAGAACCGGGCT	68	18	13	82	20	60	66	24	27	28	23	23	42	96	49	6	40	78	44	84	109	43	31	57	79	13	84	70	19	17	49	57	24	143	70	100	47	85	29	39	53	31	23	49	60	49	69	11
	TCCAAATCGACACCGTAGCCGACCGGTTACGCTTAC	117	49	32	72	9	53	79	27	24	10	58	28	44	132	31	12	51	95	67	71	85	69	48	61	74	11	70	67	10	10	39	83	36	167	46	139	46	96	16	34	61	30	38	49	66	65	57	3
	TAGAACGGTACAAAACTGGAAATCCGTCGACGAAGG	58	50	34	53	9	46	90	21	17	36	47	40	41	71	70	16	62	76	54	78	66	56	41	66	77	17	90	66	32	23	48	56	18	146	47	81	44	104	34	55	56	42	40	54	56	66	77	17
	TAGAACCGCCAGGTCGACGAAGTCGTTATACCGCCT	94	48	29	41	22	48	84	29	26	41	43	47	50	101	73	31	45	71	76	71	79	57	34	66	45	26	91	74	36	37	55	49	27	116	44	99	57	64	36	47	105	28	29	54	48	48	46	28
	AAGAGCGGTATCCGAGTGATTGCTCCGAGCTACGTG	105	37	38	67	13	50	54	18	23	24	56	34	30	109	62	21	50	71	72	67	74	70	49	54	56	18	80	75	21	16	39	53	34	163	59	92	41	61	42	29	87	23	25	52	56	49	44	24
	TAGAACCACAAGGCTCGTCCTGTGGTCGACGAAGCT	77	51	25	54	28	47	68	28	22	40	59	48	79	109	47	22	38	64	61	43	77	70	51	95	64	14	61	53	27	36	54	49	26	128	46	115	59	85	43	46	53	26	34	35	58	48	51	19
	TAGAACGTCATACCGCATAGTAGGCGTCGACGAAGC	98	37	45	75	32	57	91	43	34	33	53	39	54	116	59	26	37	80	75	66	80	68	37	81	73	19	81	54	33	35	35	59	28	156	62	97	76	67	41	29	57	26	27	38	60	44	57	17
	AAGTCAATACCTTTTCTGGTAGACTGGAGATACGAC	88	41	22	69	8	40	101	25	26	35	34	36	50	119	55	13	47	73	87	82	107	35	45	64	80	14	90	45	21	15	51	57	32	140	38	98	41	84	16	35	65	28	34	47	63	44	83	11
	TAGAACAATTAGATAAAGCCCTACTGTCGACGAAGC	87	51	30	61	8	56	80	25	27	22	42	32	65	89	41	11	45	86	58	56	85	61	41	55	85	19	75	56	17	35	56	48	23	138	46	81	37	84	27	38	74	21	30	44	68	68	94	15
	AAGCTAAATTCCCAGTAGGGATTGCCGAGATACTTC	70	39	23	63	6	29	76	23	29	28	39	19	64	116	31	26	58	57	102	46	74	56	35	63	68	15	75	82	22	14	61	54	20	158	60	92	42	70	14	25	67	21	39	46	69	44	73	3
	ACCTCATCGGTATCAATGTATGAGAGAGCTACGAAC	72	51	22	55	9	36	77	42	26	25	39	38	48	102	49	5	57	65	75	62	105	49	38	81	93	7	123	63	23	13	48	40	23	174	57	84	58	76	19	28	73	39	26	57	73	51	91	10
	TAGAACCTAAACCCTACATGTGAGGTCGACGAAGCC	82	59	30	68	12	55	98	30	30	37	32	36	60	90	50	13	55	62	59	68	69	67	44	66	74	13	89	49	22	14	69	63	21	134	49	123	42	77	23	37	53	22	26	56	57	50	62	7
	TAGAACCTCCCTTCGGTCTGGGACGTCGACGAAGTC	69	47	27	62	10	62	101	32	27	23	53	39	61	96	39	15	33	78	67	48	84	35	25	101	83	20	79	42	17	22	72	57	22	139	56	111	46	77	25	49	78	29	36	57	77	52	68	21
	CGAGTCGACGCGCTAAGCTAGTGGCAGAACTCTGCT	68	48	30	62	18	35	54	24	27	23	34	25	54	82	53	23	32	49	69	53	104	68	31	59	78	9	72	68	28	19	40	52	19	163	46	86	54	71	24	28	63	26	32	43	60	59	61	12
	AGTTCGGGTGACTACTGGCCTCGAACCTGACCAAAC	69	58	29	67	5	25	78	18	34	24	29	25	47	83	53	16	30	87	64	70	96	49	34	73	73	18	86	67	26	14	48	61	36	134	64	86	47	98	21	43	64	29	40	71	73	62	94	11
	TAGAATCTTATTCGCTAGGTAATGATCGACGAAGTT	85	45	31	66	25	69	93	17	15	27	41	21	58	94	71	7	40	82	64	53	80	65	40	55	86	5	74	42	23	24	46	64	20	142	63	93	51	87	15	25	65	19	32	64	68	59	61	7
	CCATTTAGAACCAATAGGTCGACGAAGAAATGAACG	93	54	20	56	7	43	76	28	29	30	44	46	38	91	66	11	46	53	84	93	94	59	45	109	62	3	88	49	24	16	57	67	33	124	50	113	46	73	27	32	46	39	34	54	45	68	62	12
	ATCACCCATTTAGAACGCACATGCCCGTCGACGAAG	52	36	34	68	10	26	85	28	21	23	43	25	71	100	80	10	28	51	70	98	89	53	52	45	94	13	83	58	36	13	53	66	13	135	53	105	40	65	19	29	62	32	18	51	70	60	58	12
	AAGGCCATACGCCACAAGGCTGGCCAGAGCTACGAC	62	41	33	74	6	47	84	33	44	25	44	46	37	119	41	15	48	68	82	81	76	50	42	66	67	11	78	59	14	18	47	51	26	137	61	96	43	97	44	46	62	25	37	50	70	47	79	16
	ATTTTCTTTCCGTTCTACAGTCGAGGAACCTAATTC	49	38	19	62	11	40	110	18	20	37	35	22	53	71	58	17	62	71	109	112	94	64	41	46	83	28	87	51	22	24	62	78	15	122	50	98	43	97	10	31	46	22	23	57	54	62	108	16
	TCACAATCTGCACGTCGTGGTCCCGTACCAGTAACG	50	59	8	70	27	32	29	30	21	0	97	77	36	40	293	54	40	23	279	173	109	65	30	24	30	7	95	47	0	5	84	45	47	47	43	346	15	124	7	35	47	71	39	48	26	27	62	9
	TAGAACGTTCCAAAAAGTATGTCGACGAAGTTGCTG	60	49	35	52	7	56	71	31	16	29	29	15	49	89	70	5	35	71	56	62	88	52	33	54	66	20	93	60	28	17	55	63	23	140	53	95	33	65	17	30	69	20	34	49	62	53	67	18
	TAAGCCGAATTCGCAAGATGTGCCAGATGACTACTC	89	43	17	53	11	38	84	22	18	27	32	27	43	109	39	13	47	66	59	41	90	71	42	62	48	11	65	61	19	19	35	54	22	152	54	98	55	102	26	39	68	20	34	48	51	49	97	9
	TAGTTATTTTCACACTAAACGACTACTCGCTGGCGT	61	43	24	49	21	36	50	20	28	24	45	17	43	66	57	14	52	69	76	72	92	66	33	48	66	5	72	51	15	17	49	65	19	152	45	98	42	90	11	27	88	34	39	46	73	37	74	8
	ATCCGAACACTGTTCGAGGAGCTACGGCGTTGGACG	69	41	30	57	7	54	70	21	26	25	51	33	29	104	73	11	40	67	71	79	84	64	50	55	52	18	94	58	21	26	45	79	15	192	49	68	50	72	14	38	52	29	28	57	79	63	72	28
	GCTACATGCGACCTTTCTGAATATTCGGCATGTAGT	62	46	32	57	10	48	87	21	25	22	36	34	50	90	41	16	35	80	78	85	75	49	48	76	75	13	116	76	14	14	67	78	21	127	61	91	32	77	12	29	41	28	28	54	49	51	68	8
	GAGCAAAAACTATCTTGTGTGCCTAATGACTACTCG	75	51	34	51	13	48	65	29	32	24	26	19	34	123	46	10	51	68	85	75	93	65	31	73	58	23	110	66	21	19	41	41	26	154	64	107	49	81	25	37	56	22	42	63	71	42	84	15
	TAGAACAAAGTAGAGAAATACCCTGTCGACGAAGTG	82	45	24	72	7	40	83	23	32	23	34	26	47	89	52	17	20	72	75	77	95	52	42	58	71	12	98	68	32	28	58	60	16	125	44	86	43	93	36	28	79	34	33	67	69	62	79	10
	ACGATGCAACCCTCGCTGGGTGTCCGAGATACGTTC	69	38	24	59	14	34	68	13	22	21	43	29	43	91	55	20	40	68	72	45	76	43	39	47	67	18	99	61	15	16	34	50	21	139	62	123	44	55	19	35	49	30	33	53	53	64	56	13
	ATGTCCGAAACACTCGATGTTGTGGTCAAACAGATA	44	36	25	45	6	42	95	24	21	14	38	22	59	94	71	13	59	57	79	86	112	47	36	68	84	9	85	59	16	18	63	67	36	142	43	99	51	101	19	40	70	39	36	68	58	74	95	5
	TAGAACTATAGGAATTCGAGCCTTGTCGACGAAGTG	46	35	25	41	11	44	67	27	24	20	38	16	22	77	54	10	53	69	68	71	66	51	55	57	66	21	87	55	19	22	60	49	27	171	37	84	38	80	32	39	67	27	33	59	53	61	72	12
	ACTAACTTATTCGACTAATATCGGTTCGTAACGTAT	81	30	14	55	33	39	62	31	34	14	45	15	73	70	81	13	55	77	106	50	62	55	36	29	307	9	93	54	5	4	85	144	11	63	123	83	13	224	24	10	51	55	60	79	50	62	54	13
	GTTCGGGTGACTACTGGCCTCCACGCAATTTGCGAC	70	41	34	52	19	50	73	14	22	30	37	34	39	77	69	11	54	92	52	63	70	43	40	66	82	27	92	56	23	18	54	58	31	127	77	65	51	64	40	26	72	29	56	80	55	58	76	14
	TAGAACCAGCAGTATTGACACGAAGGTCGACGAAGC	99	57	49	57	14	66	94	36	15	51	50	49	65	128	63	25	56	72	66	71	124	62	61	88	88	14	84	59	22	20	53	82	37	159	69	109	43	55	44	29	77	36	29	51	82	53	72	29
	TAGAACTGAGAACGCTCCCAACTTAGTCGACGAAGC	71	61	25	45	15	47	89	42	30	36	37	43	60	114	49	25	62	78	51	69	77	62	36	73	64	17	87	42	25	23	61	39	20	152	57	97	49	90	25	32	77	15	39	51	35	51	55	11
	ATACGTCTTATGTTTGACGCGTTTGCTTCTACTATA	76	66	8	60	25	27	45	34	17	11	100	44	41	53	236	39	34	41	248	134	97	71	44	29	28	6	84	66	0	9	74	44	46	38	46	222	25	101	10	32	65	61	42	52	31	34	68	6
	TAGAACGACTGATACTGGATTGGCCGTCGACGAAGG	65	49	36	64	17	43	58	19	29	26	25	50	38	97	55	16	56	69	57	63	81	64	47	45	71	19	73	33	34	22	40	45	32	132	42	93	40	80	28	36	68	22	36	47	52	57	53	15
	ACAATCTTACTCTTACTGAGGATTCGAGCTACGTGA	68	49	22	60	14	38	66	25	23	35	39	35	44	94	41	10	42	96	94	84	94	80	45	75	64	18	92	66	29	10	36	50	28	172	72	108	50	89	14	46	71	39	20	48	46	61	88	6
	TAGAACTCTCGACTATCTGTCGAAGTCGACGAAGCC	93	43	20	58	22	65	67	36	24	29	33	36	57	86	32	15	51	67	64	59	100	52	39	64	86	18	75	52	35	29	46	54	24	137	60	78	32	83	26	26	68	28	27	49	59	59	67	23
	AATCACAAAGCCTAACTGGCGTGAAGAGATACGATC	62	51	19	59	11	32	82	32	34	33	30	46	41	79	64	19	32	64	85	50	78	58	45	53	91	17	74	61	16	22	47	37	21	135	37	88	52	66	22	30	38	23	26	53	61	50	64	22
	CCTTTTTGCACGTCGTGATCCCCTCGAATCTTTGTT	40	54	4	50	19	21	36	22	14	6	70	34	42	26	210	36	50	38	186	179	115	59	38	40	21	5	116	37	0	5	102	58	42	47	47	243	18	107	18	32	71	73	42	54	43	25	86	10
	TAGAACTTACCTATGTAGCGTACAGTCGACGAAGTC	106	56	29	50	20	37	82	35	29	40	34	32	49	83	72	15	38	88	74	70	79	72	34	56	84	25	73	41	8	17	52	59	23	144	63	86	53	83	15	33	79	25	31	59	65	46	97	19
	CTTCTTGAATCCGTTGCTTTACGCGCTCCGCGACAT	89	26	27	46	8	43	60	14	26	15	33	21	38	104	35	15	50	78	58	47	70	71	28	75	68	17	87	70	25	22	54	72	24	225	51	91	39	91	35	52	77	27	35	49	85	40	84	15
	ACTTCGGGTGACTACTGGCTCCCCCTATCCTAGACC	74	34	41	53	5	35	81	27	19	33	32	31	40	89	64	11	93	73	97	59	64	58	29	85	83	18	76	73	24	25	63	42	25	104	44	95	52	78	22	66	70	27	36	70	56	59	80	12
	TAGAACTGATCGATAGTCGACGAAGTCGGTGTGTGA	66	35	16	46	20	42	86	28	35	34	39	37	54	82	47	18	45	69	65	86	73	63	30	70	71	22	72	81	40	26	44	52	26	141	55	112	45	71	21	23	55	25	29	70	66	55	78	14
	AAACTTTTCTGTTTGTCGGGAGCTACGGCCCAAGGG	85	24	21	48	5	37	53	29	23	23	33	35	48	75	54	14	45	65	80	93	85	54	39	64	72	13	88	48	21	17	44	74	45	150	50	116	47	62	19	39	55	41	26	57	55	55	71	12
	TAGAACCCGGTTTCTAGAACAGGGTCGACGAAGTAT	76	32	32	60	11	35	81	19	17	30	38	41	48	114	46	11	40	64	75	54	94	79	51	57	63	11	89	35	39	21	53	50	16	164	54	103	42	81	27	56	69	23	29	47	70	69	63	23
	TAGAACGAGTATGCGATTTACTACCGTCGACGAAGG	80	42	34	88	20	63	90	40	42	30	37	48	61	88	73	13	55	81	95	78	95	69	59	80	79	16	76	47	30	24	62	35	25	162	58	107	62	104	26	30	65	39	42	47	80	65	71	20
	CTTCTTACCATGTTTTGGGGCGACTACAAGAGCGAA	58	42	21	64	6	27	92	25	20	26	45	19	48	67	37	16	43	75	70	68	94	50	34	54	88	18	118	76	9	13	32	53	15	185	65	80	42	78	25	42	87	11	37	82	74	44	84	14
	TATTACAACATCAGTGTTATCCCGTACGCATAACAC	77	52	13	33	13	38	51	19	23	11	32	22	33	153	58	21	23	85	57	63	90	62	35	56	60	21	115	61	16	13	35	63	20	225	93	89	51	74	20	46	72	30	33	56	73	57	60	6
	ATGCAACGCGACCATTACGGCCCCGGCAACGACGGC	60	41	49	45	12	30	62	22	20	3	30	21	65	81	49	3	20	70	66	75	92	37	22	54	94	16	133	44	5	6	66	39	11	136	52	84	35	96	9	17	66	25	49	88	57	49	64	6
	TCGACAACAAGGTTAAATGCCCGCATCGTAATGTGT	81	45	29	51	8	28	80	19	12	16	48	32	27	107	42	22	47	68	72	83	98	49	38	57	98	25	85	67	22	13	66	97	31	153	59	108	52	81	20	40	57	34	51	72	58	49	70	6
	GTCGACGCAGTCTGTTTCGGACCGGCAGAACATATC	74	38	37	66	18	56	84	26	13	13	42	45	46	110	46	11	43	61	52	74	112	32	32	64	77	14	76	62	17	13	71	54	17	137	67	90	48	86	33	28	61	30	35	64	38	50	69	21
	TTACCGTTCAGTTTGAGCTGGTCCGTTACGAAAAAT	60	44	25	83	8	30	100	12	26	30	46	20	38	84	78	17	69	77	80	57	84	42	43	55	85	9	101	48	14	14	43	43	36	168	47	112	31	110	19	35	78	32	28	62	66	66	123	12
	TAGAACGGGAGAAACCACGCATCCTGTCGACGAAGA	84	36	33	64	8	56	57	31	26	36	33	24	58	101	54	19	37	70	71	62	100	88	52	64	84	20	80	58	23	13	42	47	26	145	70	99	56	70	21	39	55	32	35	45	47	56	57	24
	TAGAACCTCAAACTAGCTACGATAGGTCGACGAAGC	78	76	21	73	16	60	80	20	21	40	30	23	59	136	57	13	55	80	53	84	87	54	50	66	51	11	95	49	25	25	61	64	29	155	53	106	34	102	32	52	53	27	37	52	49	70	63	7
	TGTCGACGAACCATTAAATGGATTTAGAACAGTACG	61	44	28	69	4	55	81	17	27	31	49	27	31	93	43	23	61	77	58	70	99	57	40	74	79	17	116	62	32	21	50	54	27	156	52	105	38	82	28	45	77	35	38	45	61	50	47	15
	ATGCTCAACGCTTGTCGCCGGACTACTATGATGCTT	61	61	22	59	15	42	92	22	36	25	56	24	52	80	58	12	49	72	81	76	80	43	52	56	83	23	81	48	27	19	60	44	28	117	47	99	36	68	18	21	69	29	39	60	59	54	73	8
	TCAACCCGGCTTACTATTTTCACGCAAGCCCGCAAC	90	33	29	66	7	38	77	25	33	23	32	19	41	111	42	22	41	56	70	63	82	45	45	46	92	24	80	59	18	11	55	37	25	176	71	75	35	74	18	33	89	20	33	48	73	47	115	14
	ACATAGTCTTACAAAAGTTGCCTACGGTCCCTCCTC	56	64	31	46	11	34	71	23	29	23	31	26	27	92	45	19	50	63	76	78	105	57	39	65	72	18	82	54	10	14	58	51	28	137	70	93	41	76	18	34	79	21	42	62	68	73	66	12
	ATCGTGCCAGAGTCGCACGGGAGATACGACGTTGGT	97	46	27	55	13	58	48	31	19	10	63	32	31	126	34	20	34	76	73	55	109	81	43	63	88	25	79	57	37	16	38	42	47	213	77	88	56	63	18	26	67	30	35	65	59	49	63	15
	AAGTCACTCCACTAACTGCCGTCGTCAAATAGATAT	52	34	45	51	12	49	76	31	33	6	35	18	61	97	55	6	49	50	46	79	105	73	40	74	98	14	86	39	15	12	78	57	21	171	53	91	25	108	25	31	86	36	39	72	75	53	76	23
	CTTATACGGACTTGATCCAGTCCGTCTACTACCTCC	97	89	46	77	9	74	69	23	32	16	78	25	48	53	49	19	84	126	73	144	166	46	54	78	46	6	37	18	16	6	141	52	35	183	56	214	20	11	8	14	29	26	36	64	78	28	49	7
	AAGTTGTAATGAGGTCTTACACACCTAAGCGAACAG	62	36	34	69	6	47	67	18	24	30	36	30	39	97	49	19	43	78	72	73	79	81	37	65	71	13	102	61	14	25	48	40	24	192	47	86	48	105	19	50	80	33	24	43	56	75	68	29
	TAGAACCTTGAGAGGAATTGATTGGTCGACGAAGTG	64	38	29	67	17	57	69	25	25	36	37	20	47	83	67	22	47	89	51	87	86	68	52	50	91	27	73	56	17	12	56	50	35	135	56	88	45	59	32	27	54	42	37	45	56	53	53	9
	ATCTTGCAGCAAGGGCAGGGGAGCTACGTCGCCGGT	76	42	28	48	9	32	81	28	25	16	46	38	29	110	53	18	41	78	60	58	78	65	36	67	69	29	113	64	12	24	60	48	31	182	70	65	47	60	22	33	81	18	27	40	52	60	70	21
	AAACGCAATTGCGGCGCATGTTTTAATGTAGATACT	49	50	20	67	7	45	61	6	14	21	21	28	39	101	30	9	43	78	55	36	63	61	53	77	52	17	87	69	17	20	43	43	30	181	48	82	55	79	26	19	70	26	29	53	62	59	67	8
	AAACATGATATTATACGAATACGGTGGAGCTACGGC	47	33	22	45	8	24	82	16	22	24	38	25	49	105	44	5	39	78	53	67	86	65	45	67	78	16	105	44	19	21	49	55	19	175	56	98	41	78	20	44	58	41	31	68	45	46	71	16
	CAGCTGCTAGCGCAGCCCTTGTGCCCTTCGACGGCT	70	86	22	68	7	69	56	18	27	10	43	41	49	43	32	15	76	125	88	143	139	51	46	88	62	12	29	30	31	6	94	76	32	157	49	162	20	25	18	17	38	33	37	52	112	56	59	5
	AACTCGTCAAACTAACACGACGAGGGAGCTACGAAC	86	67	24	63	12	60	102	18	34	18	54	41	55	117	34	20	29	65	51	61	80	87	40	54	76	12	61	50	13	29	22	50	31	179	57	96	43	81	20	38	70	28	20	66	61	53	91	10
	TTTTCGGCATTCCGATTCCAAGGTCCGATTACAACC	87	85	27	105	9	53	69	23	30	13	51	21	52	63	29	13	105	109	102	154	137	39	44	84	46	8	23	23	25	11	120	67	30	172	51	176	26	28	14	33	27	34	51	87	110	38	46	10
	TAGAATTTGATTATCAATAATCCGATCGACGAAGTG	67	47	28	68	0	28	98	10	30	39	36	30	64	98	63	19	59	54	87	77	102	56	42	58	88	17	116	65	29	6	68	44	20	158	62	127	32	69	21	35	86	26	49	53	55	58	96	19
	GACAATCTGAGTCATAGGCCTTCTACTGACCAGTGA	66	60	11	47	12	32	27	29	14	8	95	43	35	28	205	35	42	34	229	159	120	49	27	43	31	4	116	67	0	4	78	55	53	23	38	284	16	117	10	43	53	76	34	39	27	25	28	7
	ACGCATATATGCTTACTGCATCGCCGAGCTACAGTC	90	47	32	90	11	73	60	18	25	26	46	23	54	101	41	13	32	88	64	52	78	67	36	83	92	26	88	45	8	18	49	73	15	141	53	109	63	83	24	30	47	24	27	38	76	50	61	10
	ATCAGCTATTTAGAATTCGCGAGCGAATCGACGAAA	57	38	30	42	9	32	75	13	21	20	29	20	35	76	54	8	33	49	71	109	92	57	26	58	67	7	98	46	23	22	65	52	21	133	40	101	42	78	28	16	74	23	26	59	57	51	77	9
	ACCAACTCGTGACACTTGAACCACTATACAGTTGAT	83	61	36	49	19	45	75	28	27	28	34	44	54	105	45	13	45	88	60	83	88	57	48	74	58	14	94	66	17	18	69	42	30	131	52	83	50	73	23	26	59	24	33	64	48	49	79	17
	TCACTACCAGCTCGCTGCTGGATGCCTACTAGAAGC	90	42	26	68	13	49	72	23	27	23	37	40	43	116	50	9	42	64	87	81	121	65	41	68	92	17	101	50	20	21	43	53	27	164	55	90	65	84	22	37	61	31	36	61	74	85	116	10
	TAGAACCGAAGGATGTAAATCAATGGTCGACGAAGC	83	37	37	83	37	71	75	21	41	39	48	49	60	95	50	15	40	77	85	57	88	61	53	78	72	20	77	78	32	34	52	50	22	126	48	73	42	55	49	56	63	17	35	54	52	53	69	26
	GGCCAATCGATATTTGGCTTATAAAACAATCTTACC	85	31	14	52	7	49	72	19	26	10	32	28	38	108	41	8	60	55	54	60	94	52	33	56	82	10	83	79	13	13	34	81	35	165	56	83	23	74	11	32	65	30	41	55	45	50	73	16
	ATGATACTTTCCCTTGTTGGGCATCGGAGACACGTC	82	40	32	51	12	23	99	35	33	31	34	36	42	92	44	11	53	68	84	66	98	44	44	76	68	18	95	50	24	16	40	70	20	128	40	101	60	82	11	24	70	25	28	52	51	52	83	15
	CATTTATCATCCTTAATACAGTTTCTCTGATATCTA	56	50	6	52	13	29	47	20	8	13	81	42	28	54	192	21	36	67	194	139	116	50	37	30	21	9	123	77	0	9	83	44	47	31	31	230	24	102	9	25	55	56	57	57	28	33	83	10
	AATTAACGAGAACGGTTTAAAGAGCTACGTCGTTTG	68	47	21	45	10	63	64	42	29	31	44	39	37	85	51	14	63	77	77	77	64	52	48	63	90	6	99	76	23	15	29	73	30	106	52	85	34	68	24	45	53	41	60	47	60	60	71	13
	TATTGGTCGACGAGCCTGATAGGACTTAGAACCGGC	58	40	23	64	7	36	72	31	29	48	59	43	59	119	54	25	55	66	59	88	93	44	63	71	80	10	79	55	31	27	32	51	17	135	41	84	52	79	36	31	63	25	18	58	47	76	50	18
	GCATCGACTAACATCCAGTGTCGCATAAAAAAGATA	89	41	24	73	6	41	96	23	24	22	47	35	44	75	62	13	64	50	81	79	82	35	40	74	61	15	73	49	16	13	54	52	26	120	49	85	46	123	29	24	73	32	41	83	67	70	91	13
	ACGTCGAATCCCCATAAAGCACAAATAATTGGTGAA	50	32	26	57	3	33	69	17	26	7	39	20	51	78	44	13	53	51	76	96	89	31	32	59	96	10	141	69	13	11	55	62	21	151	54	65	39	75	17	33	84	51	36	64	74	56	50	16
	ACAAGCACCTAAAATTTCAAGCTTCGAGATACGTAC	72	39	28	54	12	33	71	23	37	13	35	22	44	101	53	14	49	79	49	72	100	31	34	68	76	9	94	35	16	21	51	66	18	165	68	103	60	53	11	40	44	28	24	47	56	61	80	11
	GTGTCCTATTCGAATTCACCTAGCCCAACTCGCGCA	18	11	53	48	63	11	22	0	43	90	41	0	28	48	24	11	93	25	12	159	8	11	11	137	20	11	78	10	0	124	23	17	39	14	16	17	14	9	80	19	342	123	38	69	25	16	255	4
	TAGAACCGCTGCAACGATCCGCGGTCGACGAAGTCA	59	54	15	63	18	60	56	30	30	28	43	47	55	106	39	18	55	78	81	47	100	49	44	56	72	9	79	42	37	22	42	67	35	122	54	64	35	66	15	41	57	22	33	35	58	50	62	12
	TGCGTGCTGCGATCATCAACAAGCCATGTTTCGTAT	4	7	55	47	45	6	28	0	31	71	43	7	30	46	17	21	57	17	6	160	10	6	20	85	12	8	63	16	5	82	9	20	44	8	8	8	18	14	75	19	313	75	46	68	10	17	242	4
	CCCGTTATTCCGAGCGGAACGACCGAAACGAATCGC	99	54	18	61	7	46	75	33	20	13	46	28	41	111	43	12	24	86	65	55	88	47	54	66	74	18	101	71	11	16	34	47	19	134	73	83	64	77	10	45	64	24	27	37	58	56	69	15
	TAGAACTTAGCATTATGTTGCGGTGTCGACGAAGCC	63	28	35	63	13	39	90	16	30	23	44	25	48	72	44	12	52	50	78	75	80	55	35	77	71	8	92	56	25	19	67	57	29	103	44	63	45	52	22	26	52	23	40	86	42	51	89	16
	AGACTGCCTGACGTACAACTCTTTTGTACGAAGATT	53	53	9	55	15	11	38	38	5	6	130	53	29	38	211	31	48	42	235	189	105	69	27	26	33	6	89	44	0	4	88	51	57	30	36	277	21	114	15	45	63	65	26	44	15	32	75	6
	ACCCTACATTTGGGAGTCGCCAGTTACTGGCCCACC	64	40	30	69	11	40	76	11	26	23	23	33	56	76	34	14	45	49	69	56	72	65	37	66	47	15	98	72	29	24	53	57	24	172	45	95	40	78	25	23	55	34	30	59	58	59	70	6
	AAGCGAGATCTCTAAAATGAGTCGCCGAGTTACGAC	86	50	15	65	11	54	75	17	30	30	39	33	47	100	44	16	32	62	60	49	89	63	33	62	60	17	81	61	20	13	34	64	22	171	53	110	52	63	23	28	66	31	13	40	53	39	90	13
	ATAAAAGGCCTTACGCTATTCTGTAGCACGCTTGCC	46	40	21	29	6	34	57	17	11	18	58	27	35	74	38	4	43	69	55	59	84	31	35	66	76	19	102	58	16	11	42	52	26	133	51	107	39	77	12	23	59	35	31	45	54	45	65	15
	TAGAACCGATTAGAGGTCGACGAAGTCGCTGGACAT	57	38	23	72	20	24	68	25	19	19	45	27	36	95	47	10	53	59	77	56	85	50	47	71	72	22	81	48	16	15	47	64	23	155	60	114	65	72	24	31	65	40	32	42	36	40	69	9
	TAGAACCTGCGATTCAGAAACCGCGGTCGACGAAGC	68	52	31	60	21	61	67	23	26	40	57	44	59	130	59	10	49	58	63	57	102	52	47	65	58	9	93	55	21	10	40	60	24	121	48	82	48	67	18	33	68	28	35	36	49	32	56	14
	TTGCAATCCCGCCATCAGAGCCGAGAGCAACTTCGG	68	43	4	35	15	30	30	29	9	9	101	41	26	39	196	27	30	29	217	165	100	63	38	33	17	11	102	50	4	0	71	31	53	35	32	223	15	103	11	30	73	62	32	55	24	19	50	5
	ACATCCCGCCTTCGCCGATCGGCGATTGTCTACCGG	58	28	24	55	16	48	46	21	16	14	46	31	49	109	75	9	42	68	48	72	83	102	38	75	73	13	57	65	8	14	41	69	25	142	66	112	42	71	26	33	62	31	34	35	80	56	55	18
	TAGAACCGCTTATGGTGACACATCGGTCGACGAAGG	85	37	24	59	13	38	64	27	27	28	39	33	60	85	52	16	40	63	76	66	83	58	37	62	60	19	67	62	29	26	62	67	17	133	49	79	36	88	19	36	77	32	43	31	51	43	60	8
	GCGTCTCGCTCGCGCATCAGCACGACCACGTACAAT	45	59	37	53	0	22	69	13	24	26	56	27	19	131	12	18	65	120	90	135	97	59	26	116	25	19	120	58	21	29	52	52	40	146	35	148	41	87	58	60	41	41	30	72	35	66	134	28
	CTTCGGGTGACTACTGGTCCCCTGAATCCTATTGAA	52	42	13	64	16	42	86	23	15	24	31	36	44	85	43	17	48	59	105	87	62	46	36	65	71	15	99	78	17	10	43	62	31	148	65	87	33	63	21	37	67	33	24	37	57	46	97	13
	TCTCGTGCGGCAGTGGACACTGCGATACTTAGCCCT	64	49	33	57	6	40	57	32	38	26	41	40	35	81	31	26	24	102	44	46	92	51	31	76	57	26	85	47	17	22	41	96	36	149	59	77	61	52	44	69	53	37	41	59	61	67	65	16
	GGTCGACGAACTGCAGTCGTCAGATTTAGAACCAGC	80	51	25	55	15	37	78	30	24	27	35	30	54	99	57	5	46	62	54	81	85	59	40	60	78	10	89	45	12	12	47	63	21	142	58	80	49	69	22	34	71	31	32	40	78	49	64	9
	GACGAATCCTCTCATAATTTCTTTGTGATGATCACC	53	51	7	51	9	30	31	29	16	12	95	76	32	41	222	27	59	39	224	159	118	67	42	31	38	12	123	62	4	3	74	50	38	49	22	227	19	127	3	27	45	54	30	41	14	14	49	4
	ACACCATAATTCCTTTAGGAAAGGCCGAGATACGTT	68	42	23	48	0	31	58	19	16	10	30	25	55	105	29	13	38	70	87	63	64	63	42	74	78	14	74	50	16	21	36	37	24	144	55	96	45	72	23	36	85	22	43	52	52	63	73	9
	TAGAATTGTGACGCTAAACTGTCCAATCGACGAAGG	68	59	31	85	20	60	94	47	42	54	40	49	75	80	41	29	34	63	59	47	79	85	54	75	57	17	62	69	39	43	50	40	43	103	45	83	69	44	39	40	59	27	27	41	45	46	65	31
	ACTTCGGGCGACTACTGGCTCCTCGTCTGTCTTCAC	74	40	36	51	6	41	55	22	26	20	45	18	35	81	41	13	39	73	86	55	76	56	29	71	88	9	77	55	15	23	41	44	29	150	67	87	41	85	16	39	65	40	38	43	56	61	81	9
	AACGCAGTTTGGCTAATTGCTTGCGAGAGCTACGCC	106	59	18	45	12	42	78	28	26	13	37	33	48	115	57	18	44	62	46	67	65	66	50	51	77	13	71	54	20	25	58	66	29	141	45	95	42	62	21	34	50	25	24	49	50	62	81	17
	CGTAAAGGCTGTTGATAAACGAACGCGGATAAGATC	57	51	31	61	16	48	99	18	12	21	38	17	48	77	44	8	62	60	68	71	78	47	28	78	70	8	86	47	20	11	64	53	17	144	54	99	41	69	14	50	45	17	49	50	44	35	60	11
	AGTACATACTCCTAGTTGGAGGTACGGAGATACGGA	78	56	18	72	14	35	55	23	23	15	44	34	59	103	73	15	49	81	80	57	83	37	46	57	70	14	81	67	21	28	53	49	27	125	65	94	52	57	26	38	53	21	25	52	67	47	80	16
	ATATTTAGAACGGTTACGTCGACGAAATAATTGCGT	64	30	9	58	6	23	77	20	16	10	41	17	61	84	47	16	42	66	61	72	88	58	22	57	77	10	102	72	16	23	54	47	26	127	83	106	44	73	16	23	76	33	14	59	55	50	84	8
	AAAACCGCACCCTCATCGACCGATAAGGCTTACGCA	87	54	29	72	4	55	50	24	34	14	28	15	27	104	42	10	45	68	68	73	82	42	44	78	83	17	88	74	17	5	46	46	26	186	58	83	53	92	11	35	75	15	26	45	66	66	68	13
	CCCTCTTCACGTCGTTACGTCGTGTCGGTCGGAAGA	53	36	32	52	0	25	86	21	15	23	51	29	22	115	28	36	61	95	96	133	99	35	35	103	52	33	94	47	18	26	54	62	22	159	37	141	36	69	48	64	57	45	12	71	45	61	102	23
	GGCCGTAGATGCGCCGGGGGGCGCCTGGTACTTACG	67	39	26	69	8	28	78	32	23	12	36	31	49	101	64	13	52	54	82	76	78	57	47	66	55	18	105	59	22	19	60	62	16	124	56	76	33	86	25	42	84	31	26	68	64	61	84	19
	AATCGTCAGCTAAAACAACTGACGAGGAGCTACGAC	77	43	18	59	19	40	76	29	20	16	51	46	37	119	53	6	43	70	76	64	88	40	59	85	67	8	81	69	19	17	33	56	28	163	67	97	58	100	23	56	82	21	21	52	44	49	78	8
	ATGTACATTGACGACGACCCTTCTGAATATTCGGTC	61	31	22	43	10	33	66	28	27	17	33	34	32	71	59	23	53	69	58	85	114	48	28	62	80	19	124	83	13	11	56	63	29	110	55	83	34	77	22	21	53	47	49	60	51	52	77	13
	TAGAACATACTCAAAAGGACGATTGTCGACGAAGTA	82	33	31	56	19	54	84	16	24	41	42	30	43	91	52	9	48	68	60	66	88	40	41	55	77	9	90	47	27	17	60	53	18	151	63	86	38	72	14	39	46	23	20	59	63	58	60	8
	TCGCTAACTGCACGTCGTGAGCCTACATGTGTTGCC	66	46	5	41	8	34	25	28	25	5	108	58	33	38	239	69	31	57	276	159	123	57	30	20	15	0	101	70	0	5	55	49	62	28	44	322	13	102	18	40	53	81	46	46	30	12	33	0
	TAGAACGACTGTATGAAACCACGTTGTCGACGAAGG	88	40	32	68	5	27	67	18	17	28	41	34	51	108	69	22	40	92	64	42	99	62	48	60	69	13	60	51	22	14	41	62	8	150	51	87	43	75	30	26	38	25	24	71	58	60	62	10
	CAGCATGCGTTTCGTACCTTCTGTGTCCACGTACAT	34	54	40	46	0	36	51	24	38	26	64	17	20	119	27	29	42	113	81	130	90	30	29	99	41	26	123	65	25	28	52	41	32	136	31	123	34	90	44	82	50	41	18	64	46	32	91	25
	TGACTAGTAGTTTCTCTAACTAGCAATTCACCAATC	82	48	8	56	16	41	29	32	20	18	100	78	30	37	200	34	52	34	201	184	122	66	40	35	22	9	125	46	9	8	90	35	60	28	33	231	21	138	21	42	51	70	27	39	25	22	77	14
	ACGCTTTTCTGCTCGTCGCCACCTACGTGCCCCACA	75	35	30	31	9	34	47	34	15	30	35	27	23	100	40	16	45	42	55	46	70	39	40	78	44	30	81	49	16	25	36	57	31	182	38	76	42	63	30	20	65	23	24	47	76	63	66	13
	ACAGACGGTTGACCTTTTCGAATATTCAAACCAGAT	55	35	28	58	15	42	66	17	27	22	48	23	38	47	54	20	52	52	67	69	77	30	27	47	64	16	72	64	20	17	45	49	29	116	55	76	43	64	29	26	85	32	42	43	46	22	79	15
	AGCCTTGAACACTTGGCTGTCCGGATATACGGCTCC	56	36	21	49	0	32	48	16	23	34	32	28	40	118	46	16	43	89	71	49	86	56	44	54	42	21	84	49	31	24	33	52	32	137	60	97	38	60	16	21	66	23	29	43	53	41	67	13
	TACTTCGGGTGACTACTGGCCTCGAGAATAAACCGG	69	43	25	53	19	42	64	42	42	24	47	30	43	75	58	21	46	98	78	69	65	42	43	56	62	17	77	63	29	14	47	54	32	118	42	92	35	91	24	36	68	31	25	70	42	60	61	23
	AAATGCGAGACCAACTCCGCATGGAGCTACGGCGTT	65	40	27	54	17	22	80	24	30	25	33	40	27	151	43	10	63	90	76	92	93	50	43	47	64	21	101	61	13	23	61	77	25	132	69	98	44	63	22	25	65	38	35	44	48	67	62	13
	TAGAACGAAATTAACTGTAAAAGACGTCGACGAAGG	70	28	29	48	4	37	90	28	34	30	39	18	53	102	75	10	57	76	110	80	82	74	48	54	97	16	92	52	10	19	45	47	15	133	53	84	41	114	18	33	63	27	41	79	58	52	75	7
	TAGAACTAATTCTGACGGTAGATTAGTCGACGAAGG	59	54	27	66	16	40	71	28	29	20	46	29	52	83	64	23	50	76	75	62	77	68	45	71	70	16	73	64	24	25	54	50	21	133	64	72	35	107	37	35	62	20	51	54	69	58	78	8
	TAGAACTGATCGATACAACGTACAGTCGACGAAGGC	90	48	33	81	37	35	71	21	26	39	53	23	58	105	60	21	43	78	63	59	95	51	42	55	79	14	68	48	27	27	75	64	25	112	44	48	41	60	47	32	46	28	22	46	51	58	65	14
	ACCCGAGGGCGATATGCCATACGGCGAGCTACGTGC	109	42	21	57	15	46	70	26	25	23	55	38	44	114	22	22	33	79	69	62	83	68	46	75	56	29	84	49	13	25	36	79	30	182	70	89	44	60	30	36	50	28	42	54	55	39	84	17
	CTTCAACACTTACCGTAATAAATCGGGGTGACTACT	61	41	16	60	10	43	74	21	14	13	18	24	52	102	37	13	43	92	60	71	85	51	38	66	72	18	69	72	20	18	64	59	34	158	58	91	41	81	17	22	82	37	29	63	54	55	79	12
	TAGAACCTAGTCCCCATAGACTTCGTCGACGAAGCC	59	27	10	71	29	51	68	16	24	28	34	43	48	71	50	25	59	77	74	66	82	65	35	58	94	18	94	51	19	19	50	50	24	119	36	84	38	69	13	34	62	32	31	39	48	43	65	15
	TAGAACCCAGACCAGTATGGCTTGGGTCGACGAAGA	88	37	23	55	17	54	59	16	24	37	40	33	52	89	68	15	27	60	56	65	85	59	27	48	67	24	62	58	31	26	42	62	29	159	48	87	53	80	38	44	51	33	18	40	47	72	72	11
	CTTCGGGTGACTACTGGCCGTCCTTATCCGCTCACT	42	39	30	74	21	48	78	23	27	28	31	37	36	81	62	14	38	67	90	68	105	53	37	66	69	18	91	46	11	23	57	49	27	125	47	75	45	73	15	24	68	15	35	54	43	56	70	10
	TAGAACTCTTAACCCGTGTTAAGTGTCGACGAAGCT	76	42	28	55	16	29	71	27	35	33	28	24	42	92	65	21	49	87	78	59	72	60	39	46	48	14	77	58	23	16	42	34	27	145	46	83	41	77	19	42	41	16	31	72	48	63	60	7
	TAGAACCCGCATAGCATAGTACGAGTCGACGAAGTG	50	38	27	65	11	32	59	27	18	32	53	39	37	77	38	18	28	69	59	57	72	54	16	69	67	13	68	40	20	15	41	39	27	123	44	68	36	66	25	50	50	24	27	54	49	62	74	18
	TAGAACGATCGCAAAACGGCGCTTCGTCGACGAAGG	98	51	33	63	15	49	81	25	18	21	56	29	40	118	58	9	43	70	74	90	99	58	59	59	91	21	90	77	18	30	45	60	21	139	64	84	49	79	42	40	67	22	31	58	55	46	82	14
	TAGAACTTTGCTGCCGTAGAGCGTTGTCGACGAAGC	71	44	24	73	19	52	62	42	26	31	33	28	45	90	54	11	63	70	72	62	68	53	44	54	68	13	76	51	17	21	53	55	20	134	76	77	21	68	26	31	88	17	27	50	66	59	94	12
	ATACTTCGGGTGACTACTGGCCCCTATTTTATGAGC	48	32	31	43	8	38	52	22	28	24	30	29	32	85	56	11	30	71	81	72	84	56	47	72	76	24	96	55	15	17	37	45	18	153	53	52	39	68	18	36	98	32	28	68	77	56	78	15
	TAGAACCTGATGTGCTTAAAACCAGGTCGACGAAGA	63	36	31	64	20	43	65	28	32	30	35	33	66	93	54	16	34	80	90	65	74	69	42	44	76	12	85	57	22	20	34	66	18	121	50	92	41	58	18	37	57	21	33	46	63	58	77	4
	TAGAACTACAGTTTATTCACTGGTAGTCGACGAAGA	85	54	30	60	4	46	49	27	21	33	36	36	45	106	56	5	38	59	71	65	95	78	45	51	60	7	53	61	22	23	55	70	17	155	51	88	47	55	22	35	46	16	14	44	58	46	52	13
	TAGAACGCGACGACATAATCGTCGCGTCGACGAAGA	84	32	23	56	9	44	71	14	13	28	33	27	35	106	50	12	37	63	76	47	77	53	45	51	69	16	45	54	19	21	44	58	16	143	59	67	66	70	36	39	63	30	46	61	60	53	61	23
	GCGTGCTGTTCGAATTCACGTGCCTAGTATTCGCAC	9	15	46	43	45	10	23	0	57	64	42	0	37	55	17	11	66	12	7	94	33	8	11	114	20	6	59	12	7	82	16	20	46	10	14	10	18	9	111	12	286	79	66	69	15	19	240	5
	TCCTTGGTGGAGACGCAACCTAACACCTTCGTTCAG	49	46	33	36	4	41	65	11	27	16	51	19	13	88	35	16	55	107	88	138	85	42	36	81	35	24	144	55	15	20	49	46	20	124	27	111	45	86	34	83	106	61	13	65	52	53	100	22
	TAGAACGTCTCAAGCTCGTGAGCATGTCGACGAAGC	67	33	39	29	9	51	50	28	22	33	29	30	39	108	66	25	34	59	60	46	91	59	59	52	86	17	67	60	35	24	64	60	14	161	64	92	61	56	37	59	61	16	23	25	71	45	61	15
	TGGTCGACGAACTATTTTTAGATTTAGAACCGCACC	48	33	37	66	4	47	96	11	22	23	34	30	46	52	58	9	51	55	67	68	119	49	45	90	77	21	93	63	11	11	71	69	18	128	40	85	30	69	17	20	45	19	30	48	44	47	57	13
	ACGGTCGACGAACATTTGGATTTAGAACCGGTACGC	71	42	27	48	18	46	67	15	17	13	36	24	50	84	35	15	35	76	60	56	97	57	46	54	75	19	73	64	14	15	29	67	20	123	70	89	35	79	13	22	63	16	33	42	37	34	68	13
	CTGATGTGTCATTGACCTACGTGCTTACCAGACTAT	68	57	43	81	14	49	80	19	36	22	45	61	53	80	67	19	54	34	45	69	75	45	42	76	86	21	86	58	31	16	73	43	37	107	50	78	48	76	27	49	51	23	27	44	47	51	87	12
	TGAGTGGTGCTCCTACAACGCAGGAACCTCAATGCT	87	34	30	88	89	38	66	21	17	13	32	21	171	82	135	6	28	39	53	53	80	96	65	34	56	8	42	43	13	6	75	66	24	84	45	76	34	51	20	19	54	20	24	33	67	36	30	7
	GTACTTCGGGTGACTACTGGTCCCATCGCTACCCAT	54	45	28	55	11	25	60	27	23	19	31	26	18	68	41	19	48	77	71	60	89	43	35	63	75	24	56	50	24	24	58	38	36	137	53	66	36	99	30	51	60	17	33	64	59	32	78	24
	ATTCGGGTGACTACTGGCCTTCCAAGACTTAGGCGT	51	18	30	59	11	28	77	20	35	20	27	19	36	87	45	14	47	66	74	66	77	54	39	67	58	23	68	46	29	10	58	43	16	149	52	89	47	107	23	29	55	21	39	48	57	47	71	10
	ACTGCTATAGTTCTTCTTATGCAACGAAGGTCGACG	86	60	11	54	18	17	39	27	14	11	104	49	38	46	186	42	31	45	212	170	112	72	38	47	23	4	110	74	4	11	80	29	67	49	35	207	24	117	6	35	45	57	22	39	36	25	57	6
	TAGAACTGTAATGCGCTCTCTGCAGTCGACGAAGTC	74	59	24	66	17	42	59	29	20	37	25	28	60	59	24	10	41	65	61	75	67	49	27	62	74	8	64	45	17	12	34	46	20	111	44	102	36	82	25	24	50	28	37	63	56	59	72	13
	ATAGTCTGACGTGCAGGCTGGAGCTACGTCGTTCGT	130	56	39	45	18	52	44	22	40	24	54	28	20	109	30	19	39	116	73	71	95	52	41	82	63	22	62	55	20	31	29	56	26	170	40	100	57	67	20	35	57	15	25	47	71	39	60	19
	GTGTGCTTACTTCATATCAAGCCCGTTCTACAGTCG	75	33	24	46	8	46	83	24	31	19	44	21	34	124	48	12	62	65	74	66	95	75	28	68	92	14	90	47	18	8	44	43	21	144	56	65	46	79	21	41	69	37	34	44	60	53	61	4
	CCTGGTACACAGTTTCTCTGCTGTACAGTATGCTTA	64	60	14	69	17	27	44	26	15	11	87	53	45	36	108	13	40	33	152	164	76	79	35	57	33	16	112	63	14	7	76	55	52	30	40	183	19	109	9	36	30	54	30	27	26	40	80	10
	ACGCGTCATAGCTCAAGAGCGACGCCGAGCTACGGA	97	40	18	75	9	49	59	15	13	15	44	39	27	100	32	14	48	73	66	51	81	73	43	81	39	15	89	58	24	21	39	57	35	161	42	86	39	65	22	43	46	19	25	36	56	38	68	15
	TCATTATTTGCACGTCGTGAGCCCAGGGTGAACGCG	38	45	12	40	14	25	25	26	27	5	76	37	46	48	202	41	47	31	237	168	118	55	26	20	26	12	115	58	3	11	83	52	44	32	43	235	8	106	12	27	48	67	31	43	33	23	71	4
	TAGAATTGCGTGTAACCGCGACCAATCGACGAAGCC	65	33	19	76	12	59	73	14	27	35	48	24	50	80	52	23	52	44	69	64	69	59	37	68	83	20	69	51	32	24	20	46	25	115	55	88	54	67	24	38	55	37	23	41	57	36	67	17
	AACGCATATCTCTCCTTTGAGTGCGGGAGTTACGTC	87	32	17	55	7	52	64	23	14	37	37	26	31	92	57	11	35	80	87	56	79	64	48	59	52	9	90	45	14	19	33	56	31	133	51	119	51	70	17	30	43	24	18	51	48	50	68	13
	AACCCTTCAAATTGGGTGTCGCCATATACGGCCTCA	59	27	18	49	3	39	52	21	15	32	28	34	38	90	44	18	36	70	64	88	71	74	56	56	50	14	79	71	25	12	26	48	12	158	55	92	56	73	27	38	71	29	19	51	56	50	75	6
	AAGTGCAGATCTATAAAGAGGCACAGGAGGTACGTC	51	42	20	52	11	32	60	18	29	15	40	34	30	77	54	8	32	59	54	58	90	52	40	37	53	13	74	46	15	14	41	40	28	178	65	110	60	75	19	32	74	31	35	39	53	42	62	11
	TCTTTTTGCACGTCGTGAGCCGAGGTCAACAAAACG	61	55	14	51	17	18	38	28	14	8	100	58	30	73	246	48	52	42	203	162	114	78	41	33	23	10	104	67	0	7	65	39	63	20	36	263	11	96	17	37	57	79	40	45	43	25	69	6
	TAGAACGATATCGTCGACGAAGTCGTAGAGCGTGGT	38	40	35	47	10	28	37	22	26	26	18	34	43	87	51	23	30	79	83	77	70	73	22	40	53	16	74	31	19	10	50	64	29	155	49	62	40	66	14	25	72	23	36	49	54	43	57	11
	AGACGACTCACCACATTTTGTGCTTACGAGAACGCG	69	45	33	70	9	32	60	20	27	14	38	23	27	99	47	18	58	72	63	80	92	62	29	83	58	27	105	57	15	6	44	62	41	154	58	73	34	70	18	30	59	32	44	70	49	55	89	16
	GCCTGGTCGACGAACTAACTGATTTAGAACCGAGCC	66	31	36	51	10	36	57	36	28	22	59	22	74	89	45	8	40	74	54	69	74	42	39	66	79	11	86	75	11	11	57	64	22	153	63	74	68	73	29	30	47	19	28	44	46	55	76	12
	TAGAACGCAATATAGATTACCAGCGTCGACGAAGCC	68	28	27	50	16	54	68	25	24	21	21	20	46	62	39	12	45	76	70	59	81	66	28	58	64	17	62	32	22	5	42	55	15	141	49	94	49	53	14	15	47	26	28	57	60	44	78	10
	TAGAACTTACTAGAATTGGTTAGTCGACGAAGTCTT	76	28	28	66	13	25	59	24	20	15	40	26	53	85	49	9	53	68	69	67	77	29	39	58	65	10	83	37	27	20	46	52	22	132	57	115	29	74	16	38	62	23	31	36	58	68	81	12
	CCGAACTGCGCATACGGTTGATCTGCTCGGCTATCC	59	42	36	43	21	33	95	23	19	22	39	30	68	66	56	12	55	70	58	50	113	67	30	47	60	21	86	40	28	15	66	42	27	177	43	94	47	69	18	40	45	26	28	41	40	57	58	10
	AACCCATAGACTCCGTAGAGTCGGGCAAGCTACGCC	85	34	27	58	8	38	46	19	33	36	27	24	26	105	41	13	42	74	57	55	83	45	35	58	41	13	68	63	19	16	40	53	22	122	58	87	38	59	16	28	56	29	23	41	61	49	76	11
	TAGAACGCTTAGACTAGAGCTGGGCGTCGACGAAGC	76	48	29	60	20	58	49	32	18	28	43	49	49	90	55	15	42	89	59	49	94	61	45	72	69	20	72	34	17	23	32	64	36	116	62	78	47	75	23	36	37	27	32	37	50	67	60	18
	TTGCAGATGTCTTATAACAGTTGCTAAGGCCTTAAA	45	27	11	50	3	41	65	10	21	4	36	29	30	93	48	13	24	71	39	75	71	56	38	40	72	18	100	65	7	8	54	46	25	158	57	77	26	81	22	15	78	28	31	64	52	64	81	8
	GCTTGGACCTTTTCGAATATTCACAAGCTTGGGGGG	46	27	10	49	7	32	50	24	35	14	39	28	30	83	70	18	50	74	89	58	71	48	26	62	60	18	80	48	26	10	39	35	22	105	49	92	40	84	21	18	83	29	31	56	56	41	79	17
	TTCTGACATTGCAGTTTCTCTGACATGCAGTTCCGG	62	38	4	57	20	34	37	30	11	11	62	58	54	34	228	35	64	41	216	136	136	80	31	27	25	3	106	55	6	4	95	36	44	38	38	223	9	93	15	31	53	62	30	45	24	41	80	15
	CATGGATTATGTCATCTGCACCTTCCCGCTTGACGG	75	31	30	61	12	49	77	28	19	49	36	27	41	102	64	27	44	81	51	58	96	45	33	48	103	6	71	55	22	21	34	57	24	145	48	92	45	67	29	42	86	29	18	26	78	64	48	18
	ATCGACGAACGGGCGGTCCGATTTAGAATTTTGTAG	70	30	19	40	14	30	80	24	26	33	28	21	44	89	50	7	48	62	83	60	73	56	39	49	57	20	91	43	18	12	55	47	17	115	37	72	43	83	13	30	68	22	39	61	41	85	73	16
	TGCCGCCATCTTTTACTAAGTGTGCCAATGTTCTAC	65	25	14	36	10	38	61	12	29	25	25	23	34	130	34	19	43	75	47	48	73	57	51	59	38	17	89	54	19	19	27	46	34	205	54	88	40	41	27	47	66	23	36	35	86	50	79	12
	AACGCGTATTTAGAACTTGGGGTAGTCGACGAAACC	43	56	22	48	4	30	111	28	15	21	32	31	49	86	49	9	49	64	57	73	81	66	38	67	82	19	86	71	28	16	62	40	33	156	54	72	43	77	31	32	54	27	43	37	42	41	70	25
	TAGAACTGGAATATTACCTGCGACAGTCGACGAAGG	59	61	36	71	6	53	63	31	21	20	41	40	53	125	52	18	50	79	52	74	65	56	41	61	92	7	77	57	33	12	53	62	25	125	38	73	33	62	19	27	75	21	22	42	55	46	62	17
	CGCCTGTGCCGAACGGTACTTGCATACTGCAATGAA	76	31	31	44	7	51	57	26	25	21	59	42	45	91	46	7	49	66	67	61	87	57	29	73	86	12	94	49	11	11	31	47	42	117	62	89	43	82	26	48	51	22	31	45	68	37	79	14
	ACAACATACTGCTAAGCAGGCCTTCTGCCTTACAGC	42	60	14	41	19	32	32	32	25	7	80	53	31	37	194	29	48	29	182	137	122	54	34	33	44	15	127	57	0	8	73	43	44	38	34	220	22	96	15	29	40	45	34	46	30	27	71	10
	TAGAATCTTCTGAACACCCAGTCGATCGACGAAGTA	76	37	19	57	19	48	73	33	32	26	32	31	45	100	56	13	42	55	66	69	98	57	43	66	59	13	62	42	21	13	73	52	29	136	46	95	39	104	26	25	57	35	40	56	43	57	71	20
	TAGAACCTCGACCATTGGTTTACGGTCGACGAAGCC	70	37	27	53	14	38	100	24	22	25	28	16	70	64	52	21	41	69	72	41	67	52	44	50	85	13	59	49	23	11	36	43	24	105	34	82	37	65	13	28	41	29	18	37	49	64	56	16
	ACTGATGTGCTATGCACACGCTGTCCTTTATATCTC	77	38	16	48	15	37	87	32	18	11	15	38	31	107	43	22	44	68	54	62	84	48	39	42	60	12	68	50	24	9	17	53	32	163	51	108	53	47	20	30	56	26	24	37	46	48	71	8
	TAGAACCCATATTGCTTCTCCAGGGTCGACGAAGCC	73	60	21	61	20	35	80	27	25	29	40	31	61	87	47	9	28	83	72	67	79	55	39	54	75	15	75	38	22	11	47	47	19	97	39	78	66	63	24	29	57	25	31	32	53	46	67	11
	AATCACCCGTTATAATCAAGGGCGAAGAGCTACGAC	77	27	18	63	11	37	72	32	14	21	48	20	24	83	47	9	42	41	62	56	64	49	42	52	49	12	81	49	19	22	41	50	18	131	39	74	25	92	13	24	61	17	25	40	38	51	60	5
	AAATTACGCCACGCAAGCACCGTTCCGTAGAAATCC	52	36	35	52	10	37	94	33	17	25	33	27	53	124	46	9	47	82	66	54	79	61	32	50	91	15	70	42	16	19	50	52	20	154	57	100	42	46	22	32	51	24	34	29	52	54	45	10
	AATGCGAATTGTGAACACATGTCTTTAATCTCTACC	67	27	22	56	4	44	41	13	9	15	20	11	37	76	28	14	34	71	67	48	88	65	31	59	48	13	80	63	11	12	52	42	28	140	43	89	49	89	21	33	67	12	45	44	54	62	48	7
	GCTTTCGTTGGTTCAGTGCTGCAACTATGTCCATAC	55	14	39	54	16	25	29	15	25	53	35	11	24	68	38	17	62	61	60	122	43	31	56	70	32	19	136	60	46	37	23	73	42	41	22	32	56	28	59	44	116	63	64	66	56	28	120	23
	GTTTGCACCGGAGACACGCTTACGCTGAACATAGTG	62	43	39	65	18	53	93	36	41	11	26	30	45	117	57	18	42	68	65	48	65	40	40	77	84	14	88	64	13	6	38	60	34	129	56	90	35	51	18	32	66	34	23	63	65	55	94	16
	TAGAACGAGCAGGAATGCCACATTCGTCGACGAAGC	67	54	18	49	10	48	64	29	26	28	31	31	36	94	35	22	29	56	82	50	62	72	42	58	60	22	74	53	20	8	38	46	30	124	60	90	71	84	46	30	47	16	34	38	63	55	58	12
	CCACTCACCTTAGTCTAGGCGTCGAATGCATACTCG	73	60	26	52	17	29	58	23	20	19	31	29	34	117	44	17	30	56	59	49	59	58	21	46	31	9	47	61	26	21	36	45	43	178	50	102	51	60	27	34	47	16	19	58	80	46	61	13
	TGTTTCGAGTGAATTGTAATCCGTAAACAATGTCAG	67	47	38	44	10	46	58	20	25	10	28	29	36	75	48	10	51	69	67	80	70	30	29	52	89	18	100	37	10	17	57	45	22	146	56	85	26	74	12	18	62	42	33	57	52	42	73	10
	ATTCCCGTACAGTTTCTCTGCCTCGGGACATCATGA	63	36	7	50	13	27	31	26	16	10	111	51	34	24	212	23	45	33	276	160	104	69	40	36	28	9	120	41	7	0	77	29	47	30	22	241	33	69	15	37	41	67	32	36	21	35	39	5
	TAGAACTCGAGTCTCGCGCATCGGGTCGACGAAGAC	67	41	16	53	27	59	69	34	31	38	56	36	61	103	63	7	43	39	60	77	61	53	38	71	64	13	54	60	27	15	31	60	17	103	46	91	32	77	31	37	65	26	31	35	47	49	66	10
	TAGAATCGGCGCCACCACGCCTAGATCGACGAAGAC	95	49	34	61	15	60	62	30	25	27	28	29	51	79	38	13	34	65	49	50	70	60	50	57	104	10	48	43	25	28	28	34	10	144	50	82	51	84	15	33	52	19	35	60	58	48	63	15
	CTTCGGGTGACTACTGGTTCCCCTCACCATAGCGCT	52	26	13	48	3	30	75	22	32	23	36	22	18	83	44	11	52	55	52	58	88	51	27	46	58	9	83	53	16	16	58	56	26	114	52	78	42	70	28	33	66	25	32	47	70	41	81	9
	TAGAACACTAATGAACAATGCCCTGTCGACGAAGCC	58	27	18	46	12	34	53	24	39	24	26	28	44	96	57	10	50	61	61	65	60	34	42	72	62	9	78	47	28	18	50	69	19	112	52	71	35	74	20	30	65	24	32	45	32	50	58	17
	TAGAACTTCCTAATCCCCAAGTTAGTCGACGAAGTG	56	31	32	47	17	43	70	25	13	26	30	23	46	99	51	9	42	61	62	63	67	58	45	82	66	17	80	58	19	18	45	39	29	125	44	99	39	83	22	15	73	26	27	57	51	81	66	17
	AACGCCGCATTCTATACTGATGGCGGGAGATACGAA	83	46	31	73	13	56	65	17	21	33	29	35	51	121	51	25	53	50	86	61	71	29	46	48	48	9	86	55	20	23	24	51	25	145	55	119	54	63	28	32	49	24	34	29	67	46	71	10
	GTCGACGAGCAGCTTCATGCAGACTTAGAACTAGAC	86	24	20	53	7	49	109	33	27	25	47	39	37	36	44	9	42	58	54	60	74	47	33	54	69	16	91	29	10	13	43	54	16	94	35	99	46	71	21	25	47	19	53	66	44	64	71	16
	TAGAACTACACCACGCTTGGATAAGTCGACGAAGCC	68	41	28	45	10	39	74	25	18	30	32	23	38	91	39	13	41	52	65	61	89	67	47	63	60	7	66	63	20	20	60	57	20	112	49	78	30	55	22	25	50	24	42	47	32	33	56	12
	ATTTTGATCGTTCGCCAGTCGTTGTAATGTGACGCG	37	30	34	69	10	33	35	13	14	10	22	15	35	76	56	18	46	57	65	55	81	38	45	42	55	25	81	82	12	8	48	50	23	145	48	71	46	97	11	31	67	20	30	59	49	30	47	10
	AACGTCATAGTCTAGCGACTGACGGGAGCTACGTTA	52	35	37	36	10	53	72	30	22	37	34	25	32	84	32	11	43	78	58	58	94	63	45	51	60	12	88	43	23	18	46	43	27	143	59	90	54	48	13	48	41	26	30	43	59	45	64	14
	ACGCAGCGCCATCAAAATGTCTGCCGAGCTACGTCC	58	33	23	43	4	38	40	21	31	18	29	26	39	105	41	13	43	86	84	61	71	45	29	56	56	11	74	51	12	19	26	39	22	137	60	77	48	66	20	28	53	15	27	47	75	55	83	13
	ACTAATCAGCAGTTTCTCTGACCGATAGTGTGTCCC	40	50	10	41	15	35	39	32	16	13	90	33	27	33	175	36	36	37	221	154	110	76	30	42	26	12	107	46	3	6	88	52	58	32	53	215	14	82	9	41	47	73	21	41	27	19	49	9
	TAGAACGCTCGATGTAAATATCAGTGTCGACGAAGG	88	35	25	46	8	33	78	28	30	37	32	50	50	103	51	20	49	69	71	77	77	50	57	75	70	15	66	56	24	27	38	47	28	112	48	78	59	90	21	44	59	26	30	43	51	56	77	19
	CCTCCTGCCATCGTTACGTTGGCTTTGTACGAACAA	45	50	36	38	5	43	38	19	24	20	41	19	14	112	19	10	54	105	70	131	102	35	22	103	39	20	97	56	26	21	54	49	24	123	34	154	43	62	26	57	51	42	12	53	30	31	86	25
	TAGAACGCTAACATTTTAAGTTATCGTCGACGAAGA	69	44	17	51	14	52	66	13	29	22	35	30	53	98	40	12	34	48	57	77	69	65	23	42	85	16	91	52	29	16	39	43	19	137	45	104	37	71	25	32	45	19	46	44	53	51	59	11
	ATGCTCAATTATGTGAGAGCGGAGATACGTTTGTTG	86	39	25	48	7	32	58	14	26	15	37	26	39	125	32	8	39	83	55	48	67	70	37	57	40	7	82	39	13	21	19	62	46	215	70	82	58	70	26	32	57	23	30	38	48	55	59	10
	ATACCGAGTCGCTTTAAAGCACGGTGGAGATACGTT	58	24	28	42	9	25	52	9	12	23	45	25	32	101	35	15	32	68	56	53	61	47	43	49	62	12	99	51	17	21	23	44	19	170	50	93	59	55	7	29	55	25	30	29	47	44	66	7
	GTATTTAGAATGGCTCGCCGGCATCGACGAAACTCT	41	31	37	68	6	36	56	23	14	32	46	30	60	66	35	13	33	58	69	77	83	56	42	48	48	10	62	29	18	30	47	46	25	126	58	92	40	96	10	34	61	23	50	55	60	62	66	15
	GGTCGACGAGCGGGATAAACGACTTAGAACCGGCGC	62	33	20	48	11	24	63	17	16	17	30	31	56	82	43	16	45	73	75	72	63	51	29	59	75	15	76	49	17	12	64	55	23	117	34	92	33	58	19	37	70	35	29	48	42	39	49	10
	TAGAACCCAGAAGTTCGCTTCTGAGTCGACGAAGAC	68	49	38	53	16	41	78	22	37	21	26	32	47	92	44	19	49	75	47	62	94	68	53	41	73	6	98	35	22	20	39	47	27	155	44	72	26	88	11	28	56	30	36	45	47	42	72	7
	AGCGTATCCCCGAGTAACAGCGTGCTATTTTAAAGC	68	46	39	73	14	15	25	5	22	40	36	19	29	97	43	20	53	64	71	129	53	26	43	77	48	15	130	46	22	32	38	51	37	49	21	33	114	13	49	49	97	70	63	82	41	54	108	9
	GTCGACGAACGCCGAGTGATGATTTAGAACTTTGTA	64	50	35	57	15	29	65	27	22	27	44	27	48	70	49	23	57	72	45	61	79	60	25	47	102	19	94	54	28	14	54	58	23	104	45	114	61	75	18	39	55	34	49	38	41	86	57	17
	AGATAACGCGTGCTACGTCATTCAACTGCCTTAGCT	16	12	78	54	36	8	24	5	41	77	42	3	36	52	27	24	72	17	4	111	14	14	10	113	22	12	66	11	11	84	10	15	41	27	15	3	10	10	104	26	240	77	56	71	17	4	227	8
	CGACTGACATTTAGAATCAATAGATCGACGAAGACA	71	29	23	50	33	52	59	27	22	36	24	29	35	72	61	10	29	57	67	48	90	59	35	59	66	7	94	52	16	8	36	50	27	139	65	69	41	85	27	43	60	18	42	41	58	42	39	4
	AACCGCACCGCGACCTTTACGAATATTCTGCGCCTG	77	42	44	57	6	44	55	22	29	26	45	28	49	97	47	13	43	57	54	62	75	47	18	59	99	23	79	61	20	17	52	46	29	108	62	73	51	75	29	34	59	24	35	49	43	39	63	15
	GATGCTTACGAAGAACCTTATTGGTCTTCCTTGCTC	47	37	26	54	5	28	112	25	39	13	37	23	33	68	38	10	47	64	50	82	73	62	33	68	72	20	78	37	8	12	54	41	29	131	28	60	27	70	17	30	73	16	18	46	42	52	57	15
	ACTCGCTTTCTAAGGATTATGCGACGAGCTACGTAC	76	48	26	64	4	32	65	29	29	29	36	21	34	97	29	9	32	76	69	56	91	52	23	44	58	9	56	35	13	16	52	44	29	149	34	66	46	82	21	27	65	20	36	25	43	40	57	21
	TAGAACCCATATGAAGTGTGAGGTCGACGAAGTCTG	59	43	28	52	6	48	56	16	28	15	49	25	62	64	56	15	40	74	69	55	52	70	41	49	64	6	80	51	15	10	42	39	26	101	55	75	53	62	26	14	48	29	39	49	45	56	68	0
	TTGAACTTATGCGTTCTAACGATATCGGAATGATTG	68	44	21	47	57	51	73	74	42	9	45	23	68	51	82	10	84	74	89	27	44	69	22	37	469	6	91	50	14	14	49	131	14	68	147	65	0	365	5	12	51	26	66	77	60	40	43	8
	TAGAACTCAGCACTACGTGCAGGAGTCGACGAAGTA	63	49	30	75	22	33	58	23	28	27	61	48	42	107	43	10	37	45	70	66	91	51	25	56	84	10	58	50	10	20	47	41	23	90	30	91	43	93	15	37	57	19	50	37	62	49	68	11
	CGCTGACTAGCAAGCCTTTTGACTAGCAGCCCAATT	78	66	10	40	18	24	25	32	22	18	97	68	26	46	232	31	31	24	226	130	123	63	21	44	20	12	109	56	0	6	69	35	45	55	37	306	10	86	11	36	35	56	23	35	20	26	54	5
	TTTGTTATATCTTCGCCGCCCATGCCGCGAAGTTGT	47	32	31	65	7	22	66	9	36	12	51	21	16	118	23	22	58	128	100	122	105	50	24	83	41	23	101	57	15	25	72	49	32	168	44	126	43	97	24	55	78	41	13	36	54	41	108	18
	TAGAACTTAAGTCACCCGACGTAAGTCGACGAAGTG	77	29	29	44	19	56	59	38	27	40	43	35	54	95	39	18	32	61	55	75	66	52	16	61	66	11	84	64	25	23	42	43	28	136	40	71	63	67	34	38	57	14	28	48	40	49	58	27
	TTCTCTGAGACTTACAAGTCAGTCAGCCGCTTATCC	68	47	26	58	25	55	87	13	28	40	35	27	30	101	47	10	35	72	72	59	81	51	39	55	69	9	100	51	18	16	59	49	18	136	56	105	33	66	16	37	56	19	17	25	41	55	49	8
	CTTCGGGTGACTACTGGCTCCAGGCCGTTTGCAACA	54	26	29	51	9	37	74	41	18	24	35	32	17	77	50	7	50	58	70	63	77	65	36	50	66	10	65	68	16	17	56	42	16	120	45	95	26	89	16	28	66	24	42	38	43	55	72	15
	TAGAACTTCAATGACAATTTCGAAGTCGACGAAGCC	56	35	31	57	11	27	75	20	21	18	19	25	51	98	50	15	48	60	46	73	96	49	30	58	73	14	59	31	30	15	47	45	11	134	41	73	26	79	15	18	44	25	27	35	61	41	41	6
	TAGAATCTCTACGACTGCATAGACTATCGACGAAGC	57	16	21	59	11	29	74	19	21	26	23	19	42	93	43	18	46	68	60	72	83	54	20	63	83	17	80	55	18	20	53	29	28	101	46	101	36	55	32	25	69	39	29	59	45	58	68	6
	TGCCATTTAGAACCTAAAACCGGTCGACGAAGGTAT	79	39	20	51	21	41	92	36	17	26	40	23	49	81	74	11	48	58	76	58	71	58	38	50	46	14	55	33	20	14	54	49	18	116	48	64	41	86	16	23	70	26	23	35	42	42	74	8
	CACTCGTCTGCTCACAATTTCTTTGTCGACAGGTTA	47	61	11	36	12	21	32	34	28	4	94	42	20	31	165	25	41	29	234	120	122	61	37	30	19	0	94	58	0	6	89	31	51	31	21	250	15	136	8	49	57	65	36	50	24	20	46	5
	CTTTTCCGTTCTACAGCCGAGAGTAGTGTCTAAGTA	54	41	18	55	11	38	63	17	21	15	26	36	39	104	43	14	47	85	60	68	85	66	38	55	71	14	79	50	29	24	43	65	26	114	44	98	43	73	29	20	63	27	31	60	53	33	80	18
	ACGAGTCCATAACTGGTGTTAATGTTAGACTACTTG	65	37	15	52	4	43	48	14	32	23	44	30	33	96	25	13	30	68	45	38	49	71	61	73	43	13	76	51	22	15	35	45	17	178	53	82	43	76	31	34	65	18	24	44	43	58	52	15
	TAGAATTCTGATACGAATCGACGAAGTGTTGGTGAA	65	27	26	48	12	27	61	15	20	29	29	23	49	65	42	13	42	65	52	67	79	68	24	61	64	12	102	63	36	11	70	63	14	142	47	85	39	51	24	41	63	26	31	62	46	33	77	12
	TCGGAATGTGTCTTTTTGCCATCCGCAACACGTGAT	39	34	27	44	6	27	72	15	28	22	49	18	9	93	42	26	52	102	71	128	115	49	30	101	68	16	127	44	8	22	47	33	31	118	33	122	44	68	32	54	48	27	11	54	53	41	81	9
	GACAAATACCCTCGTTTGGGTTGCTAATGACTACTC	73	25	12	39	14	53	76	11	20	19	35	25	22	103	26	15	36	58	62	43	65	46	42	67	60	12	80	54	17	10	30	59	19	154	47	104	44	48	18	29	36	21	24	54	48	33	63	16
	TTATGGATGCAAGTAGACCCTTACGAATATTCGAAC	50	30	26	59	3	41	84	24	14	14	41	37	19	78	43	17	45	48	43	62	96	37	43	56	63	15	67	58	8	8	64	49	27	122	54	55	37	78	9	26	72	20	41	57	44	39	71	14
	ACACGGAATAAGTTAATAACGCCGTCGAGCTACGAC	77	27	21	66	11	46	44	15	15	17	28	28	28	122	46	19	30	82	90	52	80	48	37	54	79	15	59	57	17	15	40	68	26	166	56	87	39	68	38	34	62	33	34	49	62	54	76	16
	AATGAAGAAAGCTCGATTGCCATCAGGAGATACGCC	61	30	20	63	5	39	66	20	23	31	30	43	38	117	50	10	65	59	59	48	81	50	28	87	40	5	60	53	21	21	49	59	11	94	52	70	44	56	18	30	54	27	23	39	47	41	63	5
	GTTAGGACGACCTTTACGAATATTCTGTCCCAACGA	59	34	18	49	9	36	65	20	23	13	39	17	35	78	32	13	53	71	60	68	76	43	32	52	60	11	87	59	12	23	52	67	15	117	47	70	29	73	18	31	73	27	30	49	36	49	72	6
	AATTGTATTTGCCAGCAGGCAACAAGGAGCTACGAC	60	31	30	52	14	28	63	12	10	22	32	29	55	83	40	7	34	53	64	50	67	72	33	57	40	4	72	60	15	17	46	39	23	144	48	96	44	56	21	30	57	24	30	42	48	32	58	13
	AAATGTTAAAACCATAAGGTAACATAGAGCTACGTT	70	27	13	41	4	27	56	14	23	17	48	18	30	77	18	8	44	51	71	41	54	59	32	56	53	15	65	62	19	19	43	45	24	136	66	82	65	59	29	23	49	12	22	50	52	60	66	9
	AGAGCGATGAACATGAACTGGCGCTTGAGCTACGTC	75	32	19	54	17	52	48	19	37	15	31	31	43	103	43	11	38	82	73	38	68	47	35	61	68	12	65	66	17	6	34	54	19	144	40	100	41	65	18	21	41	30	25	43	52	40	73	15
	CTTGGAATGACTTACAAGTTAGATTCGAATTATCGA	85	37	23	61	10	78	104	19	15	24	36	30	42	111	43	17	23	90	65	40	89	78	58	47	71	14	48	61	39	31	34	57	15	170	52	54	74	69	40	43	61	23	19	17	48	50	42	15
	TAGAACAGACCTTTGGAGGATGATGTCGACGAAGTT	54	40	30	48	15	34	80	25	22	29	21	25	46	60	51	7	26	70	47	64	89	56	45	48	77	13	81	40	15	19	47	49	18	105	63	87	25	62	22	31	59	24	35	57	47	51	56	12
	GGAAATGCATCTGCTTGACAGTTTCTCTGCTCAATA	47	45	12	31	15	15	38	21	14	13	73	35	30	22	188	31	43	34	171	133	162	57	23	16	22	13	112	53	7	9	55	37	55	58	15	206	13	103	3	31	31	61	32	46	18	27	62	8
	GTGTCTCCACGTCAGATTGCGTGCTGTTTTAATTTC	67	47	31	57	19	59	45	12	25	52	43	22	17	88	46	9	70	74	59	142	30	27	50	86	43	8	145	63	30	30	16	64	15	40	21	24	63	39	37	40	83	81	59	47	30	50	87	15
	AGGATTGCATTAATGATCGTCTTTCCGAGCTACGAC	72	42	17	55	9	47	47	14	26	12	34	35	40	86	25	10	52	58	54	53	72	44	32	30	50	14	52	29	13	17	27	50	25	146	64	76	42	90	21	26	71	20	24	46	42	31	46	11
	CGCAGCGCGCAGTTTACTTCCCGCCGATGACACGAA	51	37	16	41	0	28	77	11	28	26	47	17	14	103	24	19	39	75	82	127	80	39	22	85	50	17	96	37	14	10	50	36	56	113	56	140	34	64	27	50	50	38	15	44	53	66	101	28
	AAGCCAATTGGTCTCTTTGACCGGCCCAGCTACGCT	57	25	17	51	4	42	67	19	20	17	36	30	41	71	39	20	31	59	50	49	56	45	38	48	59	16	79	30	17	12	35	58	19	173	63	65	41	78	31	21	58	14	39	58	63	40	85	14
	TCGCTCGTCTGACCAATAGTTTCTCTACTTGGCAGA	60	41	8	65	19	18	24	22	15	16	91	54	37	39	204	36	52	45	204	188	118	72	34	25	34	13	89	68	0	10	88	38	32	18	34	215	22	79	13	26	39	64	36	40	18	35	56	5
	TAGAACGGGTTCATAAAGTAACGCGTCGACGAAGTA	77	38	17	60	8	51	75	12	18	23	24	33	39	71	39	14	26	55	80	50	76	44	33	42	76	18	82	37	22	19	48	48	26	127	49	71	32	64	12	33	74	17	25	44	75	48	47	8
	AACATATGAGATCGAACGATTTATGGGAGATACGTC	62	31	35	43	7	47	72	25	25	23	21	24	38	82	41	6	34	59	55	59	65	37	31	52	62	9	100	55	14	20	46	58	19	142	52	73	34	71	13	32	44	22	24	50	54	43	66	24
	GCGACATAGTCGATGTTTTGAGGAATGATTCCTAAT	42	28	26	71	19	32	22	5	33	45	53	23	22	81	23	13	32	75	49	121	29	19	63	78	27	15	161	49	33	50	12	51	19	24	6	18	95	13	69	40	135	49	44	60	43	21	108	34
	GGTCGGATTTACCACGTTGGTCGTGAAGAGATATCC	51	33	23	55	6	51	65	26	23	11	33	26	35	82	45	9	71	65	69	61	79	48	29	67	64	7	105	37	10	4	47	44	34	131	41	65	38	77	8	21	57	37	35	62	85	54	52	8
	ATGGAGTTTATGGATGTGTAGTCATATCCAAACGTA	81	45	19	68	28	30	81	45	47	15	60	27	68	45	62	5	83	70	92	26	65	49	32	44	322	10	90	43	11	10	58	94	22	56	138	58	3	273	6	9	62	51	31	68	36	28	53	13
	ATGCCAATCTCTAACTTTGAGCGGCGGAGCTACGGC	77	38	22	76	10	28	75	10	27	21	45	28	38	101	36	11	33	64	63	69	63	66	37	53	51	15	62	50	10	15	39	36	15	139	43	84	50	57	19	27	56	20	33	38	52	22	64	12
	AAACACAGAAAAATATCATGTGTGGAGCTACGTGCA	62	31	18	64	6	43	74	21	21	14	28	18	27	112	53	18	43	69	75	44	75	57	30	32	41	17	83	55	18	17	49	53	25	175	66	87	40	66	20	28	53	14	21	51	63	57	87	7
	TGCATTCTTGTGACACGTCGTCATACGTTTCCTTTC	65	59	22	37	8	29	45	11	23	13	61	34	36	74	35	12	75	200	61	94	81	30	43	61	58	21	111	46	6	9	31	68	24	172	65	48	12	72	16	45	29	30	25	62	52	69	135	19
	AACGACCTTTAGTTATTTTCACACTCGAGCTTTACC	77	36	25	48	8	37	76	22	25	17	30	30	45	102	21	3	38	59	52	53	95	62	27	79	63	23	87	51	21	19	55	45	27	131	58	94	38	93	19	37	85	31	27	58	39	45	79	16
	TAACGAATATGATCCGATTCGCTCTCAGCACATCAC	89	31	12	58	59	41	47	13	10	22	35	31	152	99	120	11	27	54	39	45	76	72	55	12	45	20	32	32	5	6	58	54	10	82	63	79	22	59	25	18	66	13	18	49	76	22	21	3
	GTAAGACGTTCACGAGGATGAGCGAGAATAAACGAA	65	40	35	54	14	46	99	38	20	28	42	30	62	71	42	7	26	47	83	52	70	48	31	68	56	11	74	54	8	9	34	55	20	138	44	92	62	95	22	44	72	29	26	51	46	49	98	17
	AATCTTGGGATGAAGCCAAGAGGAGCTACGTTGTTG	69	33	26	53	5	36	40	21	16	23	33	19	35	91	20	16	46	112	45	57	77	70	39	52	52	9	73	53	16	12	26	60	25	148	58	65	48	50	39	24	49	33	36	49	53	73	67	10
	AACGCATTGTCACGTACATTTGGCGGGAGCTACGAC	84	49	19	39	10	48	53	13	24	17	27	28	32	91	43	20	39	66	61	55	70	62	32	68	51	18	69	60	25	32	26	46	15	154	61	67	53	56	23	31	63	35	20	32	54	36	64	16
	GTTCGGGTGACTACTGGTCCCCTATTGGTCTCTCGC	65	26	22	55	4	37	40	30	16	14	32	30	40	83	45	12	46	71	59	55	120	43	19	62	79	19	75	52	16	17	50	40	17	121	65	73	43	66	25	34	47	37	22	38	51	44	78	9
	GCGTGCTATTCGAACGGCCAAAGGCCCTCGACGAAC	33	18	28	69	26	18	37	0	18	59	40	12	24	91	23	32	52	54	25	136	13	19	31	108	23	17	92	27	27	62	14	42	17	21	16	14	59	19	123	53	159	83	93	57	17	16	174	16
	TTGTTGAACCGAAAAATATGTGACCACCTAGTGCTC	58	35	19	57	19	32	39	36	29	27	47	14	19	53	45	11	45	84	59	26	53	46	23	50	216	15	100	44	8	16	54	116	27	92	160	67	8	200	7	26	33	35	35	44	45	46	41	14
	AGAAGGACCTTTTCGAATATTCGCTTCGATTTGACT	49	32	14	48	6	31	68	16	28	13	17	14	35	97	39	17	40	64	35	56	89	44	26	79	50	12	77	35	12	16	37	43	23	142	34	68	44	86	3	18	71	24	28	53	48	44	64	11
	TAGAACAATCTGTTAGCCCTGTATTGTCGACGAAGC	36	45	29	49	8	39	66	28	15	22	30	20	38	94	32	20	42	43	51	39	82	52	39	41	83	24	74	41	23	27	48	53	12	125	63	76	35	76	29	38	55	16	21	37	60	62	53	7
	AAACGGAAAGTCCGTCGGGACTCGTGGAGATACTTC	59	24	21	44	4	37	73	11	22	25	24	31	31	81	31	16	45	69	47	46	89	45	42	58	75	4	62	54	12	20	39	45	33	144	53	81	47	69	22	25	47	27	35	43	43	44	54	8
	CACTCTATCTAGCCTACATGGCGGCAACTACTAGAG	74	53	33	44	12	42	80	29	34	23	55	36	38	95	37	21	24	62	65	67	71	44	42	73	56	13	77	65	29	19	53	55	19	117	50	74	47	53	18	30	44	20	37	40	32	49	47	11
	GTATTTAGAACGTCTAATCTGACGTCGACGAAACGA	51	29	15	62	8	45	78	14	18	27	37	40	64	66	52	8	54	60	55	62	66	54	29	69	59	8	59	47	21	11	27	61	21	124	44	104	47	78	20	25	73	31	29	26	76	49	66	19
	AAACATACAGCATGTGGAGCTACGACGATTTTGGTG	62	37	14	40	8	36	72	13	16	10	40	22	21	86	32	18	40	62	66	56	75	54	42	86	48	14	54	40	12	23	51	63	24	130	68	101	46	75	18	24	62	34	42	52	53	42	64	17
	GCGTGCTACGATAATCTCCGTGCCCATTCCGCGCGC	15	4	59	56	32	8	37	5	39	61	58	9	36	52	9	5	69	30	3	125	20	5	14	114	14	9	78	13	7	60	6	25	63	8	25	4	21	8	67	16	179	65	55	80	12	6	245	6
	ATCTGCACGGTTCGAATGAACGCAGGGAGCTACGGA	70	38	10	51	13	31	70	15	28	41	50	33	38	99	43	10	55	64	61	43	89	62	50	59	59	17	65	43	11	25	41	34	24	120	58	100	45	39	15	14	46	22	21	35	54	48	62	17
	AATGCATAGTCTCTATTGAGATGCAAGAGTTACGCC	72	42	17	34	9	54	61	9	18	22	29	20	34	88	46	7	43	92	76	59	84	57	32	63	47	13	70	68	15	15	29	46	19	134	41	77	38	65	7	36	40	31	20	39	43	38	55	12
	AAAGGGTTAACGCTCTGGAGCTACGACGTTGGACCC	66	37	16	64	13	30	56	38	26	17	36	21	49	99	32	23	31	88	76	56	89	64	35	46	79	24	112	66	9	16	45	48	22	123	70	64	51	80	22	46	80	51	39	46	69	42	102	18
	AATCTGATTTGTTTCAGAGGAGCTACGTGTGCTGGT	59	45	21	55	4	41	63	18	19	22	49	19	17	108	39	10	33	70	45	52	77	48	30	41	74	14	68	68	8	15	28	62	27	173	43	65	60	59	23	28	58	16	32	52	58	51	59	13
	TAGAACTGCAACGATACGGGTTCAGTCGACGAAGGC	79	20	22	76	19	46	71	13	18	34	43	27	52	96	36	11	41	57	49	81	61	37	48	54	76	16	55	53	19	16	37	60	28	114	40	76	30	82	43	32	50	34	24	50	42	40	58	14
	TAGAACCATAGGTCGACGAAGTCGTTTAAAATACAT	41	45	29	66	13	31	63	18	34	29	32	37	47	60	36	20	28	46	52	69	62	55	28	52	59	19	68	44	15	15	38	47	12	96	38	93	41	64	18	26	43	24	26	58	50	49	63	25
	AAACTCGTACCGGTTCGGTACGAGTGGAGCTACGAC	74	47	20	54	12	32	83	27	22	34	35	24	39	89	41	12	32	71	68	48	79	59	32	56	65	10	84	48	10	14	37	27	15	151	51	95	38	79	23	31	66	14	26	50	42	40	72	11
	GAGCTAGGACTAAGACAAGCGCCGGGAATGTCTATG	68	39	23	43	12	45	66	20	31	20	28	28	42	98	41	12	50	61	50	70	70	52	41	56	78	11	76	35	11	10	47	52	24	121	53	74	30	66	26	28	46	13	31	39	50	40	54	8
	TCCTGGCTTTGGACGTCGTTTGCCTACGGACCCCGA	58	35	17	55	12	24	55	21	22	11	25	15	29	110	44	17	29	71	43	34	66	41	37	48	43	15	82	67	13	17	33	45	35	151	42	87	33	74	20	30	51	31	19	51	49	42	39	13
	TAGAACCGTATGTCTTTATCAATAGGTCGACGAAGG	54	35	33	41	8	37	66	16	16	30	40	20	36	66	58	10	49	61	58	61	102	55	47	70	63	17	61	52	20	15	36	39	29	126	67	89	48	64	17	41	67	27	21	39	45	37	59	19
	TAGAACCAAAACTCAATGACATTGGTCGACGAAGTC	56	37	22	45	7	44	51	25	22	29	17	31	45	66	71	11	37	67	51	60	79	54	32	51	54	11	61	33	21	14	42	50	10	112	56	92	20	51	12	33	43	22	23	37	43	50	65	13
	TAGAACGGACATCTGCATGATACTGTCGACGAAGTT	49	43	42	60	14	29	62	22	25	35	37	26	40	80	49	19	36	47	37	55	67	39	40	59	45	15	55	53	16	22	64	47	21	94	53	61	42	76	17	29	37	34	26	59	56	47	64	11
	TAAACTTTCTGTGAGTCGCCATATACGGCCCAGCCT	50	41	30	47	4	34	63	17	10	24	33	15	24	67	44	15	31	60	50	54	53	49	44	66	55	13	62	59	25	16	23	58	16	117	44	48	41	83	17	35	53	20	36	44	40	41	61	14
	GGACGCGTTGGTCAGTGCCGCAACTACTTTCCATAT	49	48	55	62	16	37	42	11	44	68	39	29	24	91	33	31	40	71	67	81	47	40	44	89	44	19	93	34	47	73	14	51	37	42	26	37	88	24	125	58	85	53	38	68	33	48	91	38
	GCGTGCTATCGCCTCTATCAACGCCCTGTTCAGCGT	10	4	55	52	46	0	27	0	29	45	36	4	19	38	21	16	56	7	10	126	10	9	9	142	15	11	55	6	6	85	9	9	52	15	11	4	13	4	84	14	280	77	27	69	0	11	207	3
	AATCGCATCGTCTTTATTCTCGCGAGGAGCTACGGC	67	51	33	45	13	29	56	20	12	17	36	27	34	84	42	9	30	64	78	66	74	43	37	48	40	18	84	36	44	13	48	42	29	151	33	89	32	59	17	35	48	16	18	34	51	40	51	11
	TAGAATCTCATCTCTGAGTTGAAGATCGACGAAGTT	60	30	23	60	19	49	66	33	30	23	46	19	52	92	43	8	27	45	54	51	75	52	41	52	64	17	67	34	16	16	48	32	21	99	46	111	49	62	28	30	44	17	24	40	52	45	50	17
	TAGAACATCGCGCCAGTACGTGACAGTCGACGAAGG	73	58	25	61	18	69	59	46	38	32	46	45	38	98	53	35	29	53	62	49	60	51	31	69	49	25	68	52	32	31	44	51	26	111	53	75	61	53	41	54	41	14	17	38	41	37	53	30
	AGGACTGTTCGTCCCGAATTGTTTCGTTGGTAGGAT	29	32	9	28	18	19	12	8	13	21	12	31	33	32	48	14	90	45	29	74	28	31	44	45	45	6	140	85	12	21	28	58	38	18	8	41	112	69	42	22	60	123	156	37	33	174	56	6
	ACCGATTGTCCTTGTCTGGATGCGTAATGCCTACTC	61	25	21	58	5	28	36	29	15	35	28	19	43	98	23	11	26	90	48	47	78	52	37	72	58	9	69	26	13	17	28	38	35	183	43	84	44	58	20	30	58	9	26	37	71	47	54	11
	AAGCCAGAAGTTATGAAACTAGGCAGAGCTACGTAC	75	41	29	44	11	34	71	33	15	14	28	28	42	100	51	9	40	80	61	54	82	51	44	54	45	20	57	49	14	23	26	41	16	169	27	96	37	88	23	26	48	17	16	53	38	38	75	10
	ACTACTTGACCAAGTACGAGCTACGTCGCTGCCCTT	56	33	21	57	16	42	30	18	15	10	49	22	32	73	34	10	47	60	51	35	63	50	37	62	55	17	66	67	15	11	46	58	39	138	63	90	42	64	9	24	61	23	31	60	65	58	72	9
	ATGGCGAAGTACCGTAAGTTGTTCATAATCTTTACC	49	44	24	54	9	46	64	21	32	20	45	45	34	76	47	12	37	59	55	36	48	46	30	37	52	13	51	66	18	17	33	45	28	119	29	74	34	66	18	36	40	17	26	59	63	58	34	6
	TAGAACCCTTTTGTTTTCTGAAGAGGTCGACGAAGC	61	36	22	44	7	38	71	19	22	53	36	33	38	79	46	12	39	74	68	63	52	50	40	53	54	13	77	34	16	37	35	43	21	139	40	55	43	80	18	26	51	21	21	45	41	47	44	4
	TCGGGAACGAACTTCCTTACAAAACGAACATACGTG	55	46	15	67	8	31	66	23	32	11	46	33	35	81	33	7	49	47	75	67	84	51	42	70	65	7	79	61	13	8	34	45	28	121	48	97	43	68	15	35	58	31	32	38	47	35	82	9
	TAGAATCACGCGAATTTGCGGATCGACGAAGTCTTT	45	33	31	58	13	37	56	9	17	23	38	11	34	79	32	22	32	47	52	51	72	47	32	44	60	8	85	38	17	19	29	48	12	157	39	92	48	52	17	20	43	22	20	33	66	38	47	5
	CAACACATGCCGGATCGACCGATCCTGCCCTACTTG	71	24	34	48	15	39	47	22	37	7	44	38	13	93	27	14	22	77	59	57	81	45	32	72	69	23	81	71	11	15	35	41	29	190	55	72	31	75	28	42	58	31	28	39	63	46	49	18
	GTTCTTACTCTTGCGTTGGCGAACTCACCATATTCG	44	38	22	44	0	33	56	14	31	19	52	20	17	90	26	16	47	106	77	126	97	40	12	73	51	20	110	44	20	24	59	43	36	131	40	98	27	76	18	44	63	30	10	54	68	49	87	16
	TAGAACGGTAATTGCCCTTTACCCGTCGACGAAGCC	59	43	22	43	8	36	63	17	26	19	38	27	47	89	40	11	51	40	65	71	67	47	20	57	81	11	83	48	14	17	39	45	18	130	54	82	38	77	27	19	45	21	21	35	49	43	43	10
	TAGAACCAGGTAATCACTCCCCTCGTCGACGAAGTC	73	32	25	45	14	55	72	27	25	23	31	27	51	74	41	10	32	49	36	69	64	39	30	35	56	15	64	32	27	17	46	57	22	148	45	77	28	68	10	21	46	28	24	39	39	42	51	17
	ACCCCGTACATACTTGTACCTGACTACGCGATGTAC	87	52	28	50	10	46	67	20	26	13	39	28	45	80	48	8	37	49	78	69	102	51	33	45	62	22	86	51	6	23	27	47	30	166	54	92	47	87	20	26	45	10	36	38	70	54	70	18
	CGATCCGGTCTCATACGTACCGCTACTGACAACATC	70	37	20	67	14	49	73	27	34	7	44	32	38	83	31	16	29	51	37	59	80	61	30	74	51	11	63	46	10	8	25	47	24	112	52	62	42	70	11	37	63	30	21	42	39	40	51	10
	AATCGGATCAATTGTTATGCCGAGGAGCTACGTTAC	68	26	22	51	18	32	54	20	23	27	31	27	23	94	31	13	30	60	73	55	68	46	43	48	50	9	81	62	10	13	31	36	31	154	49	73	39	80	33	21	52	15	37	32	62	52	68	7
	ATCGGCACGTGTACGAGTGCCAGGAGCTACGACGTT	62	26	18	31	3	45	58	19	16	25	34	31	41	87	28	16	17	52	73	40	78	66	27	58	48	10	94	74	15	23	47	70	31	132	56	80	58	75	33	21	62	23	36	34	34	54	59	18
	TAGAACCTTTTATGAGGTCGACGAAGCCGTACTTAG	54	34	16	45	3	28	70	24	31	32	31	27	37	95	59	12	38	75	61	48	63	35	54	64	68	13	78	37	28	16	46	31	15	147	62	70	45	85	35	22	63	27	29	40	49	62	81	14
	AGCTTTCGCAAACCGTAGGTGAAAGGGAGATACGTT	59	32	39	42	12	30	64	16	20	20	38	20	41	101	45	19	40	66	64	49	64	54	34	58	36	12	77	52	15	9	31	61	16	141	38	89	38	76	10	40	50	20	32	46	43	32	64	8
	AAACGCCGGCACAGTACGCAGCGTGGAGCTACGTCG	52	24	25	44	9	44	43	23	29	29	51	41	21	81	32	23	33	107	57	36	56	65	42	48	58	30	61	58	28	27	43	54	26	104	45	98	54	62	34	66	50	15	29	40	68	37	71	26
	AGCTCGCTTACTAACAGTTCTTCTACATGTAATTTA	46	51	10	44	15	18	31	23	18	10	73	52	19	45	148	36	36	69	205	136	106	42	41	36	17	14	95	57	0	0	81	35	53	34	34	154	15	108	15	41	64	67	25	53	26	22	58	7
	TAGAACATATCACTAAGTTGTCGACGAAGTCGTTGT	46	31	18	37	6	33	59	25	17	37	35	20	48	65	34	10	47	49	62	60	79	53	55	29	62	10	93	39	15	10	31	41	18	150	63	97	42	81	26	19	34	22	19	41	35	72	57	11
	AATAGCGGATATCCGTCGATAGCTAAGAGATACGTA	55	24	21	66	10	35	70	21	31	22	42	31	37	82	38	13	33	50	46	61	80	35	41	59	34	13	64	62	27	11	47	57	33	114	37	69	41	69	27	57	32	32	18	55	51	56	60	24
	GAAACTGACCAGCAGGTCTTCTGACTGGGAGTGGAG	70	56	18	76	20	61	32	24	30	19	65	52	29	50	113	27	46	41	118	102	98	67	35	43	38	0	94	59	3	11	60	45	29	36	45	150	30	71	18	16	25	36	30	34	22	15	58	11
	AGTCGACGAAGCAGCGGATATGCATTTAGAACTCAT	55	35	24	47	4	46	82	27	20	30	43	28	33	69	39	6	48	50	71	72	90	60	34	64	65	15	57	57	13	12	32	26	17	125	40	73	48	68	24	20	44	33	23	43	45	57	53	5
	GTCGACGAACCTTTGCTTAGGATTTAGAACTGGGTC	51	40	28	42	8	29	45	20	13	21	36	37	42	71	49	7	54	66	50	68	73	49	35	57	53	11	91	27	21	4	58	27	22	121	31	71	26	62	15	29	40	29	16	36	40	38	72	11
	ATGAGACTAAACCGTCAGGCCGCTCGGAGATACGTT	66	25	27	35	0	39	52	18	26	33	39	18	33	98	37	15	40	63	57	48	56	50	38	65	72	15	56	56	21	11	32	59	26	162	40	83	38	60	20	34	52	17	26	45	47	31	48	5
	AAGGCGTAAACTTCTTTAGTTGCCAGAGCTACAGCC	47	46	18	63	12	43	70	13	18	25	29	21	34	99	35	9	43	74	43	37	86	47	37	41	52	16	61	58	13	10	33	34	33	116	30	106	45	64	30	22	64	19	24	55	33	40	80	12
	ACGTCTAATTTCCTGTCGGAAAGACCGAGCTACGAC	74	31	14	49	17	35	68	17	18	22	40	18	44	80	48	4	50	62	74	61	85	39	35	51	52	10	67	28	11	12	33	55	20	121	36	75	39	80	11	27	53	31	37	33	32	39	70	19
	CTTCGGGAGACTACTGGCCCTTCACGATTACGCCCG	52	32	22	52	0	38	51	28	37	14	33	18	46	67	32	9	35	64	71	51	48	37	40	44	61	22	72	50	16	16	34	70	27	116	35	71	35	65	23	30	74	28	39	31	54	49	78	14
	TCTGAACAGCAGGTCTTCTGACTGTCAGCTCGAATC	60	45	5	39	27	38	29	36	18	19	72	38	43	43	99	16	43	51	125	125	105	49	43	45	28	15	96	53	3	6	63	49	36	38	25	170	28	93	13	36	51	60	26	49	25	18	51	9
	GCAAAGTTGGCTTGCGGTTCAAATCGGTGCAATCAA	97	23	21	43	18	51	73	18	35	38	28	28	43	87	67	9	22	58	49	46	59	45	38	48	69	9	47	26	15	24	25	52	19	146	48	72	49	43	34	42	46	33	33	22	56	61	50	12
	TAGAATCGCCCAATTTAAACAACGATCGACGAAGTA	57	23	17	56	9	40	61	15	25	33	29	24	36	70	40	7	34	62	41	63	86	63	46	36	72	17	72	38	26	13	46	40	17	116	43	89	29	57	18	30	60	21	27	44	41	49	59	11
	ATACGCACGCTTACTGTAGGTGCGTGGAGCTACGAC	68	30	25	51	11	56	70	12	33	20	28	22	35	81	23	9	28	91	69	43	85	41	45	62	59	9	58	58	12	14	17	59	30	131	45	78	41	69	15	34	47	21	20	33	47	52	56	15
	TAGAACGAGACCTGTGACGCAATCGTCGACGAAGTT	75	67	36	65	22	38	70	45	36	21	32	29	50	103	65	25	46	58	78	52	79	73	48	49	95	13	75	51	18	19	37	63	20	128	75	58	34	66	20	37	48	20	32	41	51	53	57	11
	AACGGTCTCAGTTACTGCGTACGCATTCGATGCGAT	68	81	37	81	4	58	65	31	19	7	46	36	41	34	33	11	52	111	68	118	108	44	44	103	30	7	20	18	18	10	114	67	32	174	60	173	27	11	15	17	37	23	27	34	90	33	39	11
	TCGAGGAAGAGATCCGTTGCTTTACGGCCCCCTCCT	70	28	19	45	3	14	45	20	25	10	17	25	32	76	38	13	38	54	69	38	56	56	21	47	52	20	77	41	13	3	28	40	24	189	46	72	38	69	27	25	66	30	15	50	52	56	65	16
	GTCTCTAGACTGAGCATGTTGCGGCTACGTGGCTCC	83	26	18	66	7	41	36	13	15	22	22	25	48	91	24	11	38	90	46	49	65	56	49	54	49	8	81	44	11	9	32	44	26	138	34	83	40	53	29	27	58	45	22	42	50	48	64	11
	GAATCAGGACTGATGCAGCGACACGCTAACCATCAA	58	37	8	42	18	22	30	17	22	5	101	63	38	45	206	27	31	38	192	122	70	55	22	39	20	5	91	69	5	3	73	44	51	26	27	236	11	92	0	26	35	78	30	26	42	15	46	8
	ATAAATCCTCTTGGGAGAAGGTACACGCCGATTCCC	48	58	8	31	17	26	17	31	25	12	89	40	27	45	164	35	31	35	187	129	104	52	29	32	18	12	96	60	0	0	81	21	43	30	40	192	12	85	12	24	53	59	24	37	19	29	54	10
	CCTATTAACCTTGCACGTCCTGCCAAGCTAGACGCG	53	76	51	77	0	56	60	29	46	13	57	20	24	44	29	19	86	125	52	146	109	35	25	88	39	14	19	32	34	7	113	53	19	162	52	161	10	17	12	19	30	21	21	42	87	11	27	6
	ACAGTTATTCCTTGGTTGTGCTACCACCATGCCCAC	36	31	24	49	5	27	52	17	39	9	41	18	21	86	45	15	64	92	93	112	92	31	24	66	23	16	89	40	4	21	56	33	15	162	27	91	24	54	21	34	56	43	4	42	48	29	69	18
	AATTTACGACATTGCGTGAAAGAGCTACGACGTTGA	86	27	16	58	11	34	55	26	24	20	37	31	42	99	31	12	49	87	62	35	85	51	48	50	64	16	92	65	14	11	48	42	18	147	45	82	37	91	18	30	60	27	42	43	57	33	69	9
	TATTTTCCTCTTGGACGATGACGACGGTCGGACTCC	38	35	4	44	17	19	20	25	17	6	76	45	45	29	146	37	33	50	254	142	110	58	44	27	16	8	84	57	0	7	72	49	37	13	28	205	15	93	7	36	35	47	32	36	19	17	59	5
	AAGGACGCAACCTATGAAGGTATCTGGAGCTACGTC	60	34	32	45	4	35	71	34	28	16	28	36	43	49	51	4	31	77	65	56	74	50	27	55	64	12	66	32	14	10	46	61	30	101	42	85	40	63	9	17	44	23	36	48	40	41	50	9
	ACTTCGGGTGACTACTGGCCCGACCCTCACATACCA	61	40	24	46	16	37	57	26	24	12	36	24	38	58	55	9	51	56	57	63	51	36	29	53	76	21	72	53	21	14	56	56	20	109	61	73	27	67	21	35	58	20	34	45	48	47	62	10
	ACAGCACTGTTCCGACGGGAATGCCAGAGATACGCC	54	36	32	58	6	36	67	18	21	27	41	21	41	114	38	7	47	62	53	46	41	40	49	46	54	17	71	49	7	15	36	33	34	125	74	66	29	63	14	20	38	21	26	36	49	49	61	19
	AATATTCGACATTAACCGTACGCTTCGGCGAGATAC	70	37	23	24	14	28	54	15	10	16	25	22	16	67	34	12	32	60	57	75	66	50	26	70	74	13	85	38	11	10	56	64	13	192	50	72	25	76	14	22	40	22	22	48	52	65	56	24
	CTTCCGGTGACTACTGGCCCACAGCCAACAGCCTAT	39	48	22	58	9	26	39	23	19	8	27	25	50	57	27	6	31	63	59	79	44	60	36	46	68	24	79	53	10	15	41	48	23	136	54	70	33	63	18	22	52	24	29	34	41	35	79	9
	AAGCCATTATACCGTTAGGCATGGCCGAGCTACGCT	58	33	17	40	3	36	34	15	16	22	16	33	29	85	36	4	25	63	49	32	77	45	43	54	51	17	57	44	12	13	38	47	15	145	45	58	52	69	21	18	55	17	24	35	71	34	44	3
	AATCGGGAAAATCTGAAGAGCTACGACGTTGGTAGT	51	29	14	50	10	43	62	17	17	24	30	21	37	64	53	17	38	57	75	63	85	43	26	48	67	12	71	45	22	11	62	49	32	110	56	68	31	92	13	19	50	30	31	63	47	50	75	14
	ACCTTTTCATAATTCAAGTATTAGGGAGCTACGAAC	70	27	14	41	16	35	67	17	21	23	28	22	24	75	45	5	36	67	51	72	80	43	23	42	64	13	67	25	12	9	79	60	23	124	63	76	36	88	15	32	66	23	33	46	47	48	81	14
	TACAAATTTAATAGATCAAAGACTGATCTGGTGTTG	41	28	13	45	5	27	39	31	18	10	42	19	35	83	44	14	50	71	58	73	78	52	28	70	80	15	107	48	12	8	52	54	19	134	44	72	43	71	20	33	95	15	34	51	57	48	68	18
	CCTCTCCACACAGTTTCTCTGTTAAGTGAGTAATCA	45	36	3	45	15	21	29	25	10	13	59	45	24	28	162	30	29	42	191	128	113	59	29	19	22	9	99	47	6	6	74	28	68	15	34	218	19	102	12	29	52	42	40	36	6	12	39	7
	ACCTTCAACGTCGACTGACGTTGTCGTCTACGCAAT	63	52	19	55	6	41	40	25	26	20	39	25	29	128	18	12	27	53	48	51	79	61	36	54	44	15	72	51	10	7	32	76	29	193	39	78	49	59	19	40	62	18	14	32	60	59	45	10
	TAGAACCTCTTGCCATTATTTCGAGGTCGACGAAGC	70	39	19	54	19	36	41	22	19	22	40	20	35	102	56	12	45	70	47	54	66	69	22	74	53	12	78	69	29	20	28	28	17	118	43	70	51	43	21	24	31	14	27	40	53	43	50	24
	AAGAGAAAAACTTCACTAGTTCTTGGAGCTACGTTT	43	19	31	37	5	25	51	9	25	20	25	11	46	89	37	5	39	54	69	50	77	30	32	52	64	10	68	52	16	25	33	48	33	176	60	71	21	95	20	23	76	13	20	45	52	44	64	13
	CGTACGTAATCTTCATAAGTGTGACGAATTTCTACC	67	27	19	42	0	20	48	17	23	21	17	16	26	106	25	10	32	45	40	50	70	56	24	43	27	9	58	44	11	13	32	52	25	127	34	83	40	92	23	37	55	23	19	35	41	41	68	8
	ATTCGATAAGCTTAACATAGCCCGAGGAGCTACGGC	50	44	15	66	5	30	45	20	32	21	33	43	45	79	59	17	44	59	53	60	61	44	26	73	49	10	73	64	13	13	21	46	18	167	52	59	30	59	15	34	47	17	19	62	56	46	57	8
	TAGAATCGAAATAGGAAAGTACTCGATCGACGAAGC	63	20	44	39	16	41	74	42	21	34	43	31	41	85	63	12	32	57	47	44	75	84	16	47	52	12	75	41	21	23	56	47	13	75	43	79	40	62	38	59	67	28	30	34	36	36	67	23
	TAGAACGGCGGAAGAAACGCGCGCCGTCGACGAAGA	85	38	21	66	15	22	67	15	17	28	26	23	50	76	46	20	23	66	40	47	69	46	42	46	52	18	61	42	21	16	48	43	11	89	39	78	47	54	23	41	58	9	27	38	64	30	59	11
	AACAAGACGTACTGTAACGTACTTGCGAGCTACGAC	98	37	30	58	8	39	70	19	27	17	48	38	29	97	28	27	31	72	45	46	80	59	32	59	66	23	70	69	22	15	35	52	16	111	46	87	48	79	23	34	47	20	22	40	62	31	69	16
	AGGCTAATATCCTCGATGGACTGTCCGAGTTACGTC	59	46	16	42	8	39	59	24	16	31	25	37	33	76	28	13	34	65	44	47	51	43	38	57	72	7	74	68	16	13	31	27	30	128	48	81	33	64	16	21	53	16	30	26	66	27	63	10
	AACTCTCCCGTATACCGGTGTAGAGCGAGCTACGGC	77	46	20	56	8	38	68	13	19	18	54	29	33	87	34	12	43	86	60	62	79	22	40	47	50	17	50	50	10	5	52	54	22	129	44	69	50	62	22	24	37	14	11	32	44	33	80	7
	GGTCGACGAAACATACAAGGTATTTAGAACCTAATT	66	42	30	66	28	25	70	21	13	19	35	19	42	75	41	7	50	51	43	52	64	52	32	41	71	12	69	48	17	9	41	32	15	95	40	76	38	50	18	38	34	37	26	50	49	50	76	11
	AATCACTGAATTCGGACAGTGAGGAGCTACGCCGTT	56	21	14	45	14	38	50	11	13	27	45	21	22	92	32	12	33	87	78	49	92	60	34	36	44	15	64	68	23	12	34	28	22	172	48	88	63	46	18	25	45	19	28	29	49	69	48	9
	TCTGAACGGTCCGCGCTTTACGGCGGAGGTAATCAA	65	41	26	53	11	36	59	30	31	19	23	26	48	82	34	17	29	59	48	45	55	45	42	68	65	0	79	63	11	11	41	54	28	109	35	90	31	93	13	36	47	21	21	46	45	50	54	17
	CGATCGACGCGTCGAGAAGATGGCAGAATCGCCGAC	52	27	26	40	20	46	51	18	21	16	42	24	44	90	45	7	33	66	53	58	55	41	40	56	90	13	71	29	30	16	47	52	21	116	57	66	26	63	15	18	50	23	21	63	31	30	67	12
	GCAACGTAACCACTCTGGGGATCGCAATGACTACTT	62	47	12	42	5	39	36	6	18	20	28	24	19	102	34	14	26	73	57	44	50	62	42	61	52	12	86	59	30	13	26	53	20	162	52	79	39	43	27	26	54	14	28	31	50	44	49	16
	ACGTAATGGCAATAGGCCTGTTAATGTCCTTTACTG	51	31	13	44	0	51	53	15	9	24	33	25	19	99	19	11	46	64	52	33	67	63	33	46	46	11	70	50	29	24	20	46	24	135	55	67	43	61	26	28	31	29	19	36	58	35	74	5
	AACGACAATTGCCCACGTGGGCGTCGGGAGCTACGA	60	59	21	45	10	43	58	23	17	31	34	36	26	97	33	14	40	69	42	46	60	66	29	63	45	9	62	42	10	18	25	37	17	126	30	63	56	40	18	20	54	20	16	39	40	45	58	9
	AACCTAGAATGGTTGTCCGGATATACGGCCCAGTTA	63	24	14	50	12	40	44	12	24	22	14	23	28	73	36	18	48	59	72	50	76	54	42	52	35	12	76	34	15	15	19	49	29	148	36	84	37	48	17	26	63	17	39	35	33	27	55	14
	ACTGGAGAAAATTCCACGAGCTACGGCGTTGCGTGT	40	36	15	49	0	31	80	17	16	16	28	20	36	84	48	10	49	70	65	54	64	43	41	62	57	25	77	67	13	16	41	46	24	119	29	68	42	66	24	44	69	29	33	32	42	47	70	11
	TATACGCCGATTGATTCACTAGCCATACTTAAATTC	42	38	29	42	19	27	77	24	12	31	37	25	39	45	43	13	37	48	68	64	70	26	33	66	68	11	67	36	16	11	51	41	22	98	45	76	33	57	21	19	61	17	32	51	35	44	86	20
[truncated: 6,328 more rows]
[truncated: 131 more columns]
